# Supplementary material for: Systematic Identification of Housekeeping Genes Possibly Used as References in Caenorhabditis elegans by Large-Scale Data Integration
Source: Cells. 2020 Mar 24;9(3):786. doi: 10.3390/cells9030786 (PMC7140892; doi:10.3390/cells9030786)
Supplement: Supplementary file 1 [file cells-09-00786-s001.zip]

Archive with 7 entries (6 files):
- SM/
- SM/Supplementary Material S1-All samples collected in this study.xlsx
- SM/Supplementary Material S2-All published datasets in GPL200 platform.docx
- SM/Supplementary Material S3-dataset filtering in this study.docx
- SM/Supplementary Material S4-Top5000 genes for first-round ranked gene lists.xlsx
- SM/Supplementary Material S5-Second-round ranked genes (top 50, six sets).docx
- SM/Supplementary Material S6-Result of gene enrichment analysis using MetaScape.docx
