# Supplementary material for: Systematic Identification of Housekeeping Genes Possibly Used as References in Caenorhabditis elegans by Large-Scale Data Integration
Source: Cells. 2020 Mar 24;9(3):786. doi: 10.3390/cells9030786 (PMC7140892; doi:10.3390/cells9030786)
Supplement: Supplementary file 1 [file cells-09-00786-s001.zip › SM/Supplementary Material S1-All samples collected in this study.xlsx]

## Sheet: Sheet 1
Accession	Title	Sample type	Organism(s)	Ch	Platform	Series	Supplementary	Contact	Release date
GSM1179989	wild-type, biological rep1	RNA	Caenorhabditis elegans	1	GPL200	GSE48499	CEL CHP	Jeffrey Zhao	Nov 01, 2018
GSM1179990	zip-3(gk3164), biological rep1	RNA	Caenorhabditis elegans	1	GPL200	GSE48499	CEL CHP	Jeffrey Zhao	Nov 01, 2018
GSM1179991	wild-type, biological rep2	RNA	Caenorhabditis elegans	1	GPL200	GSE48499	CEL CHP	Jeffrey Zhao	Nov 01, 2018
GSM1179992	zip-3(gk3164), biological rep2	RNA	Caenorhabditis elegans	1	GPL200	GSE48499	CEL CHP	Jeffrey Zhao	Nov 01, 2018
GSM1179993	wild-type, biological rep3	RNA	Caenorhabditis elegans	1	GPL200	GSE48499	CEL CHP	Jeffrey Zhao	Nov 01, 2018
GSM1179994	zip-3(gk3164), biological rep3	RNA	Caenorhabditis elegans	1	GPL200	GSE48499	CEL CHP	Jeffrey Zhao	Nov 01, 2018
GSM992351	WT Fed L1, biological rep1	RNA	Caenorhabditis elegans	1	GPL200	GSE18132 GSE40371	CEL CHP	WeiPing Chen	Jun 04, 2018
GSM992352	WT Fed L1, biological rep2	RNA	Caenorhabditis elegans	1	GPL200	GSE18132 GSE40371	CEL CHP	WeiPing Chen	Jun 04, 2018
GSM992353	WT Fed L1, biological rep3	RNA	Caenorhabditis elegans	1	GPL200	GSE18132 GSE40371	CEL CHP	WeiPing Chen	Jun 04, 2018
GSM992354	Ogt Fed L1, biological replicate 1	RNA	Caenorhabditis elegans	1	GPL200	GSE18132 GSE40371	CEL CHP	WeiPing Chen	Jun 04, 2018
GSM992355	Ogt Fed L1, biological replicate 2	RNA	Caenorhabditis elegans	1	GPL200	GSE18132 GSE40371	CEL CHP	WeiPing Chen	Jun 04, 2018
GSM992356	Ogt Fed L1, biological replicate 3	RNA	Caenorhabditis elegans	1	GPL200	GSE18132 GSE40371	CEL CHP	WeiPing Chen	Jun 04, 2018
GSM992357	Oga Fed L1, biological replicate 1	RNA	Caenorhabditis elegans	1	GPL200	GSE18132 GSE40371	CEL CHP	WeiPing Chen	Jun 04, 2018
GSM992358	Oga Fed L1, biological replicate 2	RNA	Caenorhabditis elegans	1	GPL200	GSE18132 GSE40371	CEL CHP	WeiPing Chen	Jun 04, 2018
GSM992359	Oga Fed L1, biological replicate 3	RNA	Caenorhabditis elegans	1	GPL200	GSE18132 GSE40371	CEL CHP	WeiPing Chen	Jun 04, 2018
GSM2520045	C. elegans fed HK E. coli, biological rep1	RNA	Caenorhabditis elegans	1	GPL200	GSE95636	CEL	Grace J. Yuen	Feb 14, 2018
GSM2520046	C. elegans fed HK E. coli, biological rep2	RNA	Caenorhabditis elegans	1	GPL200	GSE95636	CEL	Grace J. Yuen	Feb 14, 2018
GSM2520047	C. elegans fed B. subtilis, biological rep1	RNA	Caenorhabditis elegans	1	GPL200	GSE95636	CEL	Grace J. Yuen	Feb 14, 2018
GSM2520048	C. elegans fed B. subtilis, biological rep2	RNA	Caenorhabditis elegans	1	GPL200	GSE95636	CEL	Grace J. Yuen	Feb 14, 2018
GSM2520049	C. elegans fed B. subtilis, biological rep3	RNA	Caenorhabditis elegans	1	GPL200	GSE95636	CEL	Grace J. Yuen	Feb 14, 2018
GSM2520050	C. elegans infected with E. faecalis, biological rep1	RNA	Caenorhabditis elegans	1	GPL200	GSE95636	CEL	Grace J. Yuen	Feb 14, 2018
GSM2520051	C. elegans infected with E. faecalis, biological rep2	RNA	Caenorhabditis elegans	1	GPL200	GSE95636	CEL	Grace J. Yuen	Feb 14, 2018
GSM2520052	C. elegans infected with E. faecalis, biological rep3	RNA	Caenorhabditis elegans	1	GPL200	GSE95636	CEL	Grace J. Yuen	Feb 14, 2018
GSM2520053	C. elegans infected with E. faecium, biological rep1	RNA	Caenorhabditis elegans	1	GPL200	GSE95636	CEL	Grace J. Yuen	Feb 14, 2018
GSM2520054	C. elegans infected with E. faecium, biological rep2	RNA	Caenorhabditis elegans	1	GPL200	GSE95636	CEL	Grace J. Yuen	Feb 14, 2018
GSM2520055	C. elegans infected with E. faecium, biological rep3	RNA	Caenorhabditis elegans	1	GPL200	GSE95636	CEL	Grace J. Yuen	Feb 14, 2018
GSM2520056	C. elegans fed HK E. coli, biological rep3	RNA	Caenorhabditis elegans	1	GPL200	GSE95636	CEL	Grace J. Yuen	Feb 14, 2018
GSM2520057	C. elegans fed HK E. coli, biological rep4	RNA	Caenorhabditis elegans	1	GPL200	GSE95636	CEL	Grace J. Yuen	Feb 14, 2018
GSM2532759	Stage L1, DAF(-), Biological rep 1	RNA	Caenorhabditis elegans	1	GPL200	GSE96068	CEL	Prasad Phirke	Jan 31, 2018
GSM2532760	Stage L1, DAF(-), Biological rep 2	RNA	Caenorhabditis elegans	1	GPL200	GSE96068	CEL	Prasad Phirke	Jan 31, 2018
GSM2532761	Stage L1, DAF(-), Biological rep 3	RNA	Caenorhabditis elegans	1	GPL200	GSE96068	CEL	Prasad Phirke	Jan 31, 2018
GSM2532762	Stage L1, DAF(-), Biological rep 4	RNA	Caenorhabditis elegans	1	GPL200	GSE96068	CEL	Prasad Phirke	Jan 31, 2018
GSM2532763	Stage L1, DAF(+), Biological rep 1	RNA	Caenorhabditis elegans	1	GPL200	GSE96068	CEL	Prasad Phirke	Jan 31, 2018
GSM2532764	Stage L1, DAF(+), Biological rep 2	RNA	Caenorhabditis elegans	1	GPL200	GSE96068	CEL	Prasad Phirke	Jan 31, 2018
GSM2532765	Stage L1, DAF(+), Biological rep 3	RNA	Caenorhabditis elegans	1	GPL200	GSE96068	CEL	Prasad Phirke	Jan 31, 2018
GSM2532766	Stage L1, DAF(+), Biological rep 4	RNA	Caenorhabditis elegans	1	GPL200	GSE96068	CEL	Prasad Phirke	Jan 31, 2018
GSM2532767	Young Adult, DAF(-), Biological rep 1	RNA	Caenorhabditis elegans	1	GPL200	GSE96068	CEL	Prasad Phirke	Jan 31, 2018
GSM2532768	Young Adult, DAF(-), Biological rep 2	RNA	Caenorhabditis elegans	1	GPL200	GSE96068	CEL	Prasad Phirke	Jan 31, 2018
GSM2532769	Young Adult, DAF(-), Biological rep 3	RNA	Caenorhabditis elegans	1	GPL200	GSE96068	CEL	Prasad Phirke	Jan 31, 2018
GSM2532770	Young Adult, DAF(+), Biological rep 1	RNA	Caenorhabditis elegans	1	GPL200	GSE96068	CEL	Prasad Phirke	Jan 31, 2018
GSM2532771	Young Adult, DAF(+), Biological rep 2	RNA	Caenorhabditis elegans	1	GPL200	GSE96068	CEL	Prasad Phirke	Jan 31, 2018
GSM2532772	Young Adult, DAF(+), Biological rep 3	RNA	Caenorhabditis elegans	1	GPL200	GSE96068	CEL	Prasad Phirke	Jan 31, 2018
GSM915727	Hermaphrodite of wild-type N2, fed biological rep1	RNA	Caenorhabditis elegans	1	GPL200	GSE37303 GSE37305	CEL	Eisuke Nishida	Dec 07, 2017
GSM915728	Hermaphrodite of wild-type N2, fed biological rep2	RNA	Caenorhabditis elegans	1	GPL200	GSE37303 GSE37305	CEL	Eisuke Nishida	Dec 07, 2017
GSM915729	Hermaphrodite of wild-type N2, fed biological rep3	RNA	Caenorhabditis elegans	1	GPL200	GSE37303 GSE37305	CEL	Eisuke Nishida	Dec 07, 2017
GSM915730	Hermaphrodite of wild-type N2, fasting biological rep1	RNA	Caenorhabditis elegans	1	GPL200	GSE37303 GSE37305	CEL	Eisuke Nishida	Dec 07, 2017
GSM915731	Hermaphrodite of wild-type N2, fasting biological rep2	RNA	Caenorhabditis elegans	1	GPL200	GSE37303 GSE37305	CEL	Eisuke Nishida	Dec 07, 2017
GSM915732	Hermaphrodite of wild-type N2, fasting biological rep3	RNA	Caenorhabditis elegans	1	GPL200	GSE37303 GSE37305	CEL	Eisuke Nishida	Dec 07, 2017
GSM915733	Male of wild-type N2, fed biological rep1	RNA	Caenorhabditis elegans	1	GPL200	GSE37303 GSE37305	CEL	Eisuke Nishida	Dec 07, 2017
GSM915734	Male of wild-type N2, fed biological rep2	RNA	Caenorhabditis elegans	1	GPL200	GSE37303 GSE37305	CEL	Eisuke Nishida	Dec 07, 2017
GSM915735	Male of wild-type N2, fed biological rep3	RNA	Caenorhabditis elegans	1	GPL200	GSE37303 GSE37305	CEL	Eisuke Nishida	Dec 07, 2017
GSM915736	Male of wild-type N2, fasting biological rep1	RNA	Caenorhabditis elegans	1	GPL200	GSE37303 GSE37305	CEL	Eisuke Nishida	Dec 07, 2017
GSM915737	Male of wild-type N2, fasting biological rep2	RNA	Caenorhabditis elegans	1	GPL200	GSE37303 GSE37305	CEL	Eisuke Nishida	Dec 07, 2017
GSM915738	Male of wild-type N2, fasting biological rep3	RNA	Caenorhabditis elegans	1	GPL200	GSE37303 GSE37305	CEL	Eisuke Nishida	Dec 07, 2017
GSM2794934	A_Control_rep5	RNA	Caenorhabditis elegans	1	GPL200	GSE100814	CEL CHP	NORALISA ABDUL KARIM	Sep 27, 2017
GSM2794935	B_H2O2_rep5	RNA	Caenorhabditis elegans	1	GPL200	GSE100814	CEL CHP	NORALISA ABDUL KARIM	Sep 27, 2017
GSM2385401	WT_fed	RNA	Caenorhabditis elegans	1	GPL200	GSE89614 GSE89624	CEL	Eisuke Nishida	Aug 30, 2017
GSM2385402	WT_fasting	RNA	Caenorhabditis elegans	1	GPL200	GSE89614 GSE89624	CEL	Eisuke Nishida	Aug 30, 2017
GSM2385403	drsh-1_fed	RNA	Caenorhabditis elegans	1	GPL200	GSE89614 GSE89624	CEL	Eisuke Nishida	Aug 30, 2017
GSM2385404	drsh-1_fasting	RNA	Caenorhabditis elegans	1	GPL200	GSE89614 GSE89624	CEL	Eisuke Nishida	Aug 30, 2017
GSM2385405	ain-1_fed	RNA	Caenorhabditis elegans	1	GPL200	GSE89614 GSE89624	CEL	Eisuke Nishida	Aug 30, 2017
GSM2385406	ain-1_fasting	RNA	Caenorhabditis elegans	1	GPL200	GSE89614 GSE89624	CEL	Eisuke Nishida	Aug 30, 2017
GSM2385407	daf-16_fed	RNA	Caenorhabditis elegans	1	GPL200	GSE89614 GSE89624	CEL	Eisuke Nishida	Aug 30, 2017
GSM2385408	daf-16_fasting	RNA	Caenorhabditis elegans	1	GPL200	GSE89614 GSE89624	CEL	Eisuke Nishida	Aug 30, 2017
GSM2693931	A_Control_rep1	RNA	Caenorhabditis elegans	1	GPL200	GSE100814	CEL CHP	NORALISA ABDUL KARIM	Jul 06, 2017
GSM2693932	A_Control_rep2	RNA	Caenorhabditis elegans	1	GPL200	GSE100814	CEL CHP	NORALISA ABDUL KARIM	Jul 06, 2017
GSM2693933	A_Control_rep3	RNA	Caenorhabditis elegans	1	GPL200	GSE100814	CEL CHP	NORALISA ABDUL KARIM	Jul 06, 2017
GSM2693934	A_Control_rep4	RNA	Caenorhabditis elegans	1	GPL200	GSE100814	CEL CHP	NORALISA ABDUL KARIM	Jul 06, 2017
GSM2693935	B_H2O2_rep1	RNA	Caenorhabditis elegans	1	GPL200	GSE100814	CEL CHP	NORALISA ABDUL KARIM	Jul 06, 2017
GSM2693936	B_H2O2_rep2	RNA	Caenorhabditis elegans	1	GPL200	GSE100814	CEL CHP	NORALISA ABDUL KARIM	Jul 06, 2017
GSM2693937	B_H2O2_rep3	RNA	Caenorhabditis elegans	1	GPL200	GSE100814	CEL CHP	NORALISA ABDUL KARIM	Jul 06, 2017
GSM2693938	B_H2O2_rep4	RNA	Caenorhabditis elegans	1	GPL200	GSE100814	CEL CHP	NORALISA ABDUL KARIM	Jul 06, 2017
GSM2693939	D_TRF+H2O2+TRF_rep1	RNA	Caenorhabditis elegans	1	GPL200	GSE100814	CEL CHP	NORALISA ABDUL KARIM	Jul 06, 2017
GSM2693940	D_TRF+H2O2+TRF_rep2	RNA	Caenorhabditis elegans	1	GPL200	GSE100814	CEL CHP	NORALISA ABDUL KARIM	Jul 06, 2017
GSM2693941	D_TRF+H2O2+TRF_rep3	RNA	Caenorhabditis elegans	1	GPL200	GSE100814	CEL CHP	NORALISA ABDUL KARIM	Jul 06, 2017
GSM2693942	D_TRF+H2O2+TRF_rep4	RNA	Caenorhabditis elegans	1	GPL200	GSE100814	CEL CHP	NORALISA ABDUL KARIM	Jul 06, 2017
GSM2693943	F_TRF_rep1	RNA	Caenorhabditis elegans	1	GPL200	GSE100814	CEL CHP	NORALISA ABDUL KARIM	Jul 06, 2017
GSM2693944	F_TRF_rep2	RNA	Caenorhabditis elegans	1	GPL200	GSE100814	CEL CHP	NORALISA ABDUL KARIM	Jul 06, 2017
GSM2693945	F_TRF_rep3	RNA	Caenorhabditis elegans	1	GPL200	GSE100814	CEL CHP	NORALISA ABDUL KARIM	Jul 06, 2017
GSM2693946	F_TRF_rep4	RNA	Caenorhabditis elegans	1	GPL200	GSE100814	CEL CHP	NORALISA ABDUL KARIM	Jul 06, 2017
GSM1336163	glp-4_OP50_NGM_A	RNA	Caenorhabditis elegans	1	GPL200	GSE55422	CEL	Natalia V Kirienko	Jun 20, 2017
GSM1336164	glp-4_OP50_NGM_B	RNA	Caenorhabditis elegans	1	GPL200	GSE55422	CEL	Natalia V Kirienko	Jun 20, 2017
GSM1336165	glp-4_OP50_NGM_C	RNA	Caenorhabditis elegans	1	GPL200	GSE55422	CEL	Natalia V Kirienko	Jun 20, 2017
GSM1336166	glp-4_OP50_SK_A	RNA	Caenorhabditis elegans	1	GPL200	GSE55422	CEL	Natalia V Kirienko	Jun 20, 2017
GSM1336167	glp-4_OP50_SK_B	RNA	Caenorhabditis elegans	1	GPL200	GSE55422	CEL	Natalia V Kirienko	Jun 20, 2017
GSM1336168	glp-4_OP50_SK_C	RNA	Caenorhabditis elegans	1	GPL200	GSE55422	CEL	Natalia V Kirienko	Jun 20, 2017
GSM1336169	glp-4_OP50_LK_A	RNA	Caenorhabditis elegans	1	GPL200	GSE55422	CEL	Natalia V Kirienko	Jun 20, 2017
GSM1336170	glp-4_OP50_LK_B	RNA	Caenorhabditis elegans	1	GPL200	GSE55422	CEL	Natalia V Kirienko	Jun 20, 2017
GSM1336171	glp-4_OP50_LK_C	RNA	Caenorhabditis elegans	1	GPL200	GSE55422	CEL	Natalia V Kirienko	Jun 20, 2017
GSM1336172	glp-4_PA14_SK_A	RNA	Caenorhabditis elegans	1	GPL200	GSE55422	CEL	Natalia V Kirienko	Jun 20, 2017
GSM1336173	glp-4_PA14_SK_B	RNA	Caenorhabditis elegans	1	GPL200	GSE55422	CEL	Natalia V Kirienko	Jun 20, 2017
GSM1336174	glp-4_PA14_SK_C	RNA	Caenorhabditis elegans	1	GPL200	GSE55422	CEL	Natalia V Kirienko	Jun 20, 2017
GSM1336175	glp-4_PA14_LK_A	RNA	Caenorhabditis elegans	1	GPL200	GSE55422	CEL	Natalia V Kirienko	Jun 20, 2017
GSM1336176	glp-4_PA14_LK_B	RNA	Caenorhabditis elegans	1	GPL200	GSE55422	CEL	Natalia V Kirienko	Jun 20, 2017
GSM1336177	glp-4_PA14_LK_C	RNA	Caenorhabditis elegans	1	GPL200	GSE55422	CEL	Natalia V Kirienko	Jun 20, 2017
GSM1336178	glp-4_DMSO_A	RNA	Caenorhabditis elegans	1	GPL200	GSE55422	CEL	Natalia V Kirienko	Jun 20, 2017
GSM1336179	glp-4_DMSO_B	RNA	Caenorhabditis elegans	1	GPL200	GSE55422	CEL	Natalia V Kirienko	Jun 20, 2017
GSM1336180	glp-4_DMSO_C	RNA	Caenorhabditis elegans	1	GPL200	GSE55422	CEL	Natalia V Kirienko	Jun 20, 2017
GSM1336181	glp-4_Phe_A	RNA	Caenorhabditis elegans	1	GPL200	GSE55422	CEL	Natalia V Kirienko	Jun 20, 2017
GSM1336182	glp-4_Phe_B	RNA	Caenorhabditis elegans	1	GPL200	GSE55422	CEL	Natalia V Kirienko	Jun 20, 2017
GSM1336183	glp-4_Phe_C	RNA	Caenorhabditis elegans	1	GPL200	GSE55422	CEL	Natalia V Kirienko	Jun 20, 2017
GSM1835344	NGM_SL136	RNA	Caenorhabditis elegans	1	GPL200	GSE71482	CEL	Patricia Martorell	Jun 12, 2017
GSM1835345	NGM_SL138	RNA	Caenorhabditis elegans	1	GPL200	GSE71482	CEL	Patricia Martorell	Jun 12, 2017
GSM1835346	NGM_SL140	RNA	Caenorhabditis elegans	1	GPL200	GSE71482	CEL	Patricia Martorell	Jun 12, 2017
GSM1835347	NGM_SL142	RNA	Caenorhabditis elegans	1	GPL200	GSE71482	CEL	Patricia Martorell	Jun 12, 2017
GSM1835348	Treatment with Lactoferrin-based product_SL137	RNA	Caenorhabditis elegans	1	GPL200	GSE71482	CEL	Patricia Martorell	Jun 12, 2017
GSM1835349	Treatment with Lactoferrin-based product_SL139	RNA	Caenorhabditis elegans	1	GPL200	GSE71482	CEL	Patricia Martorell	Jun 12, 2017
GSM1835350	Treatment with Lactoferrin-based product_SL141	RNA	Caenorhabditis elegans	1	GPL200	GSE71482	CEL	Patricia Martorell	Jun 12, 2017
GSM1835351	Treatment with Lactoferrin-based product_SL143	RNA	Caenorhabditis elegans	1	GPL200	GSE71482	CEL	Patricia Martorell	Jun 12, 2017
GSM2176753	C.elegans L4_control	RNA	Caenorhabditis elegans	1	GPL200	GSE81854	CEL	Stephen Sturzenbaum	May 24, 2017
GSM2176754	C.elegans L4_pOPC7	RNA	Caenorhabditis elegans	1	GPL200	GSE81854	CEL	Stephen Sturzenbaum	May 24, 2017
GSM2635666	N2_Fed_E	RNA	Caenorhabditis elegans	1	GPL200	GSE99201	CEL	Brad T Moore	May 24, 2017
GSM2635667	N2_Starved_E	RNA	Caenorhabditis elegans	1	GPL200	GSE99201	CEL	Brad T Moore	May 24, 2017
GSM2635668	GR1307_Fed_E	RNA	Caenorhabditis elegans	1	GPL200	GSE99201	CEL	Brad T Moore	May 24, 2017
GSM2635669	GR1307_Starved_E	RNA	Caenorhabditis elegans	1	GPL200	GSE99201	CEL	Brad T Moore	May 24, 2017
GSM2635670	N2_Fed_F	RNA	Caenorhabditis elegans	1	GPL200	GSE99201	CEL	Brad T Moore	May 24, 2017
GSM2635671	N2_Starved_F	RNA	Caenorhabditis elegans	1	GPL200	GSE99201	CEL	Brad T Moore	May 24, 2017
GSM2635672	GR1307_Fed_F	RNA	Caenorhabditis elegans	1	GPL200	GSE99201	CEL	Brad T Moore	May 24, 2017
GSM2635673	GR1307_Starved_F	RNA	Caenorhabditis elegans	1	GPL200	GSE99201	CEL	Brad T Moore	May 24, 2017
GSM2635674	N2_Fed_G	RNA	Caenorhabditis elegans	1	GPL200	GSE99201	CEL	Brad T Moore	May 24, 2017
GSM2635675	N2_Starved_G	RNA	Caenorhabditis elegans	1	GPL200	GSE99201	CEL	Brad T Moore	May 24, 2017
GSM2635676	GR1307_Fed_G	RNA	Caenorhabditis elegans	1	GPL200	GSE99201	CEL	Brad T Moore	May 24, 2017
GSM2635677	GR1307_Starved_G	RNA	Caenorhabditis elegans	1	GPL200	GSE99201	CEL	Brad T Moore	May 24, 2017
GSM1236496	Chol (+) fed_1st	RNA	Caenorhabditis elegans	1	GPL200	GSE51046	CEL	Eisuke Nishida	May 01, 2017
GSM1236497	Chol (+) fasting_1st	RNA	Caenorhabditis elegans	1	GPL200	GSE51046	CEL	Eisuke Nishida	May 01, 2017
GSM1236498	Chol (-) fed_1st	RNA	Caenorhabditis elegans	1	GPL200	GSE51046	CEL	Eisuke Nishida	May 01, 2017
GSM1236499	Chol (-) fasting_1st	RNA	Caenorhabditis elegans	1	GPL200	GSE51046	CEL	Eisuke Nishida	May 01, 2017
GSM1236500	Chol (+) fed_2nd	RNA	Caenorhabditis elegans	1	GPL200	GSE51046	CEL	Eisuke Nishida	May 01, 2017
GSM1236501	Chol (+) fasting_2nd	RNA	Caenorhabditis elegans	1	GPL200	GSE51046	CEL	Eisuke Nishida	May 01, 2017
GSM1236502	Chol (-) fed_2nd	RNA	Caenorhabditis elegans	1	GPL200	GSE51046	CEL	Eisuke Nishida	May 01, 2017
GSM1236503	Chol (-) fasting_2nd	RNA	Caenorhabditis elegans	1	GPL200	GSE51046	CEL	Eisuke Nishida	May 01, 2017
GSM2387374	N2_OA(-)_rep.1	RNA	Caenorhabditis elegans	1	GPL200	GSE89731	CEL	Masaharu Uno	Mar 08, 2017
GSM2387375	N2_OA(+)_rep.1	RNA	Caenorhabditis elegans	1	GPL200	GSE89731	CEL	Masaharu Uno	Mar 08, 2017
GSM2387376	daf-16_OA(-)_rep.1	RNA	Caenorhabditis elegans	1	GPL200	GSE89731	CEL	Masaharu Uno	Mar 08, 2017
GSM2387377	daf-16_OA(+)_rep.1	RNA	Caenorhabditis elegans	1	GPL200	GSE89731	CEL	Masaharu Uno	Mar 08, 2017
GSM2387378	ser-3;ser-6_OA(-)_rep.1	RNA	Caenorhabditis elegans	1	GPL200	GSE89731	CEL	Masaharu Uno	Mar 08, 2017
GSM2387379	ser-3;ser-6_OA(+)_rep.1	RNA	Caenorhabditis elegans	1	GPL200	GSE89731	CEL	Masaharu Uno	Mar 08, 2017
GSM2253653	starved wild type L1 worm, biological rep1	RNA	Caenorhabditis elegans	1	GPL200	GSE84894	CEL	Mingxue Cui	Mar 07, 2017
GSM2253654	starved wild type L1 worm, biological rep2	RNA	Caenorhabditis elegans	1	GPL200	GSE84894	CEL	Mingxue Cui	Mar 07, 2017
GSM2253655	starved wild type L1 worm, biological rep3	RNA	Caenorhabditis elegans	1	GPL200	GSE84894	CEL	Mingxue Cui	Mar 07, 2017
GSM2253656	starved hyl-1(ok976); lagr-1(gk327) L1 worm, biological rep1	RNA	Caenorhabditis elegans	1	GPL200	GSE84894	CEL	Mingxue Cui	Mar 07, 2017
GSM2253657	starved hyl-1(ok976); lagr-1(gk327) L1 worm, biological rep2	RNA	Caenorhabditis elegans	1	GPL200	GSE84894	CEL	Mingxue Cui	Mar 07, 2017
GSM2253658	starved hyl-1(ok976); lagr-1(gk327) L1 worm, biological rep3	RNA	Caenorhabditis elegans	1	GPL200	GSE84894	CEL	Mingxue Cui	Mar 07, 2017
GSM2517927	C. elegans without anatase TiO2_rep3	RNA	Caenorhabditis elegans	1	GPL200	GSE95603	CEL	Chun-Chih Hu	Mar 03, 2017
GSM2517928	C. elegans with 500g/ml anatase TiO2_rep3	RNA	Caenorhabditis elegans	1	GPL200	GSE95603	CEL	Chun-Chih Hu	Mar 03, 2017
GSM2481228	mir-35-41(nDf50) embryo, 20 degrees, rep 1	RNA	Caenorhabditis elegans	1	GPL200	GSE94701 GSE94704	CEL	Katherine McJunkin	Feb 09, 2017
GSM2481229	mir-35-41(nDf50) embryo, 20 degrees, rep 2	RNA	Caenorhabditis elegans	1	GPL200	GSE94701 GSE94704	CEL	Katherine McJunkin	Feb 09, 2017
GSM2481230	mir-35-41(nDf50) embryo, 20 degrees, rep 3	RNA	Caenorhabditis elegans	1	GPL200	GSE94701 GSE94704	CEL	Katherine McJunkin	Feb 09, 2017
GSM2481231	wild type embryo, 20 degrees, rep 1	RNA	Caenorhabditis elegans	1	GPL200	GSE94701 GSE94704	CEL	Katherine McJunkin	Feb 09, 2017
GSM2481232	wild type embryo, 20 degrees, rep 2	RNA	Caenorhabditis elegans	1	GPL200	GSE94701 GSE94704	CEL	Katherine McJunkin	Feb 09, 2017
GSM2481233	wild type embryo, 20 degrees, rep 3	RNA	Caenorhabditis elegans	1	GPL200	GSE94701 GSE94704	CEL	Katherine McJunkin	Feb 09, 2017
GSM2481234	mir-35-41(nDf50) embryo, 25 degrees, rep 1	RNA	Caenorhabditis elegans	1	GPL200	GSE94702 GSE94704	CEL	Katherine McJunkin	Feb 09, 2017
GSM2481235	mir-35-41(nDf50) embryo, 25 degrees, rep 2	RNA	Caenorhabditis elegans	1	GPL200	GSE94702 GSE94704	CEL	Katherine McJunkin	Feb 09, 2017
GSM2481236	mir-35-41(nDf50) embryo, 25 degrees, rep 3	RNA	Caenorhabditis elegans	1	GPL200	GSE94702 GSE94704	CEL	Katherine McJunkin	Feb 09, 2017
GSM2481237	wild type embryo, 25 degrees, rep 1	RNA	Caenorhabditis elegans	1	GPL200	GSE94702 GSE94704	CEL	Katherine McJunkin	Feb 09, 2017
GSM2481238	wild type embryo, 25 degrees, rep 2	RNA	Caenorhabditis elegans	1	GPL200	GSE94702 GSE94704	CEL	Katherine McJunkin	Feb 09, 2017
GSM2481239	wild type embryo, 25 degrees, rep 3	RNA	Caenorhabditis elegans	1	GPL200	GSE94702 GSE94704	CEL	Katherine McJunkin	Feb 09, 2017
GSM2319943	N2 1_2176A	RNA	Caenorhabditis elegans	1	GPL200	GSE87052	CEL	Deborah L McEwan	Sep 18, 2016
GSM2319944	N2 2_2176B	RNA	Caenorhabditis elegans	1	GPL200	GSE87052	CEL	Deborah L McEwan	Sep 18, 2016
GSM2319945	N2 3_2176C	RNA	Caenorhabditis elegans	1	GPL200	GSE87052	CEL	Deborah L McEwan	Sep 18, 2016
GSM2319946	nipi-3 1_2176D	RNA	Caenorhabditis elegans	1	GPL200	GSE87052	CEL	Deborah L McEwan	Sep 18, 2016
GSM2319947	nipi-3 2_2176E	RNA	Caenorhabditis elegans	1	GPL200	GSE87052	CEL	Deborah L McEwan	Sep 18, 2016
GSM2319948	nipi-3 3_2176F	RNA	Caenorhabditis elegans	1	GPL200	GSE87052	CEL	Deborah L McEwan	Sep 18, 2016
GSM2319949	pmk-1 1_2176G	RNA	Caenorhabditis elegans	1	GPL200	GSE87052	CEL	Deborah L McEwan	Sep 18, 2016
GSM2319950	pmk-1 2_2176H	RNA	Caenorhabditis elegans	1	GPL200	GSE87052	CEL	Deborah L McEwan	Sep 18, 2016
GSM2319951	pmk-1 3_2176I	RNA	Caenorhabditis elegans	1	GPL200	GSE87052	CEL	Deborah L McEwan	Sep 18, 2016
GSM2214037	N2_EV_rep1	RNA	Caenorhabditis elegans	1	GPL200	GSE83722	CEL	Ana Rodrigues Grant	Sep 08, 2016
GSM2214038	N2_EV_rep2	RNA	Caenorhabditis elegans	1	GPL200	GSE83722	CEL	Ana Rodrigues Grant	Sep 08, 2016
GSM2214039	N2_EV_rep3	RNA	Caenorhabditis elegans	1	GPL200	GSE83722	CEL	Ana Rodrigues Grant	Sep 08, 2016
GSM2214040	N2_HSP-6_rep1	RNA	Caenorhabditis elegans	1	GPL200	GSE83722	CEL	Ana Rodrigues Grant	Sep 08, 2016
GSM2214041	N2_HSP-6_rep2	RNA	Caenorhabditis elegans	1	GPL200	GSE83722	CEL	Ana Rodrigues Grant	Sep 08, 2016
GSM2214042	N2_HSP-6_rep3	RNA	Caenorhabditis elegans	1	GPL200	GSE83722	CEL	Ana Rodrigues Grant	Sep 08, 2016
GSM2214043	N2_HSP-6;HSF-1_rep1	RNA	Caenorhabditis elegans	1	GPL200	GSE83722	CEL	Ana Rodrigues Grant	Sep 08, 2016
GSM2214044	N2_HSP-6;HSF-1_rep2	RNA	Caenorhabditis elegans	1	GPL200	GSE83722	CEL	Ana Rodrigues Grant	Sep 08, 2016
GSM2214045	N2_HSP-6;HSF-1_rep3	RNA	Caenorhabditis elegans	1	GPL200	GSE83722	CEL	Ana Rodrigues Grant	Sep 08, 2016
GSM2214046	N2_HSP-6;DVE-1_rep1	RNA	Caenorhabditis elegans	1	GPL200	GSE83722	CEL	Ana Rodrigues Grant	Sep 08, 2016
GSM2214047	N2_HSP-6;DVE-1_rep2	RNA	Caenorhabditis elegans	1	GPL200	GSE83722	CEL	Ana Rodrigues Grant	Sep 08, 2016
GSM2214048	N2_HSP-6;DVE-1_rep3	RNA	Caenorhabditis elegans	1	GPL200	GSE83722	CEL	Ana Rodrigues Grant	Sep 08, 2016
GSM2265426	N2_DMSO_A	RNA	Caenorhabditis elegans	1	GPL200	GSE85342	CEL	Natalia V Kirienko	Aug 10, 2016
GSM2265427	N2_DMSO_B	RNA	Caenorhabditis elegans	1	GPL200	GSE85342	CEL	Natalia V Kirienko	Aug 10, 2016
GSM2265428	N2_DMSO_C	RNA	Caenorhabditis elegans	1	GPL200	GSE85342	CEL	Natalia V Kirienko	Aug 10, 2016
GSM2265429	N2_5FU_A	RNA	Caenorhabditis elegans	1	GPL200	GSE85342	CEL	Natalia V Kirienko	Aug 10, 2016
GSM2265430	N2_5FU_B	RNA	Caenorhabditis elegans	1	GPL200	GSE85342	CEL	Natalia V Kirienko	Aug 10, 2016
GSM2265431	N2_5FU_C	RNA	Caenorhabditis elegans	1	GPL200	GSE85342	CEL	Natalia V Kirienko	Aug 10, 2016
GSM2237872	young adult Control	RNA	Caenorhabditis elegans	1	GPL200	GSE84489	CEL	jinhee choi	Jul 19, 2016
GSM2237873	young adult 24h GO exposure_rep1.	RNA	Caenorhabditis elegans	1	GPL200	GSE84489	CEL	jinhee choi	Jul 19, 2016
GSM2237874	young adult 24h rGO exposure_rep1.	RNA	Caenorhabditis elegans	1	GPL200	GSE84489	CEL	jinhee choi	Jul 19, 2016
GSM2236222	Con, rep1	RNA	Caenorhabditis elegans	1	GPL200	GSE84441	CEL	jinhee choi	Jul 16, 2016
GSM2236223	Con, rep2	RNA	Caenorhabditis elegans	1	GPL200	GSE84441	CEL	jinhee choi	Jul 16, 2016
GSM2236224	Con, rep3	RNA	Caenorhabditis elegans	1	GPL200	GSE84441	CEL	jinhee choi	Jul 16, 2016
GSM2236225	UV, rep1	RNA	Caenorhabditis elegans	1	GPL200	GSE84441	CEL	jinhee choi	Jul 16, 2016
GSM2236226	UV, rep2	RNA	Caenorhabditis elegans	1	GPL200	GSE84441	CEL	jinhee choi	Jul 16, 2016
GSM2236227	UV, rep3	RNA	Caenorhabditis elegans	1	GPL200	GSE84441	CEL	jinhee choi	Jul 16, 2016
GSM2236228	TiO2, rep1	RNA	Caenorhabditis elegans	1	GPL200	GSE84441	CEL	jinhee choi	Jul 16, 2016
GSM2236229	TiO2, rep2	RNA	Caenorhabditis elegans	1	GPL200	GSE84441	CEL	jinhee choi	Jul 16, 2016
GSM2236230	TiO2, rep3	RNA	Caenorhabditis elegans	1	GPL200	GSE84441	CEL	jinhee choi	Jul 16, 2016
GSM2236231	UV+TiO2, rep1	RNA	Caenorhabditis elegans	1	GPL200	GSE84441	CEL	jinhee choi	Jul 16, 2016
GSM2236232	UV+TiO2, rep2	RNA	Caenorhabditis elegans	1	GPL200	GSE84441	CEL	jinhee choi	Jul 16, 2016
GSM2236233	UV+TiO2, rep3	RNA	Caenorhabditis elegans	1	GPL200	GSE84441	CEL	jinhee choi	Jul 16, 2016
GSM1900417	N2 wild-type, biological rep1	RNA	Caenorhabditis elegans	1	GPL200	GSE73669	CEL CHP	Jeffrey Zhao	Mar 21, 2016
GSM1900418	atfs-1(et18), biological rep1	RNA	Caenorhabditis elegans	1	GPL200	GSE73669	CEL CHP	Jeffrey Zhao	Mar 21, 2016
GSM1900419	N2 wild-type, biological rep2	RNA	Caenorhabditis elegans	1	GPL200	GSE73669	CEL CHP	Jeffrey Zhao	Mar 21, 2016
GSM1900420	atfs-1(et18), biological rep2	RNA	Caenorhabditis elegans	1	GPL200	GSE73669	CEL CHP	Jeffrey Zhao	Mar 21, 2016
GSM1900421	N2 wild-type, biological rep3	RNA	Caenorhabditis elegans	1	GPL200	GSE73669	CEL CHP	Jeffrey Zhao	Mar 21, 2016
GSM1900422	atfs-1(et18), biological rep3	RNA	Caenorhabditis elegans	1	GPL200	GSE73669	CEL CHP	Jeffrey Zhao	Mar 21, 2016
GSM2092609	2N2	RNA	Caenorhabditis elegans	1	GPL200	GSE52747	CEL	WeiPing Chen	Mar 17, 2016
GSM2092610	3N2	RNA	Caenorhabditis elegans	1	GPL200	GSE52747	CEL	WeiPing Chen	Mar 17, 2016
GSM2092611	4N2	RNA	Caenorhabditis elegans	1	GPL200	GSE52747	CEL	WeiPing Chen	Mar 17, 2016
GSM2092612	1Huis1	RNA	Caenorhabditis elegans	1	GPL200	GSE52747	CEL	WeiPing Chen	Mar 17, 2016
GSM2092613	2DeltaNTPOP1	RNA	Caenorhabditis elegans	1	GPL200	GSE52747	CEL	WeiPing Chen	Mar 17, 2016
GSM2092614	3Huis1	RNA	Caenorhabditis elegans	1	GPL200	GSE52747	CEL	WeiPing Chen	Mar 17, 2016
GSM2092615	4DeltaNTPOP1	RNA	Caenorhabditis elegans	1	GPL200	GSE52747	CEL	WeiPing Chen	Mar 17, 2016
GSM2092616	4Huis1	RNA	Caenorhabditis elegans	1	GPL200	GSE52747	CEL	WeiPing Chen	Mar 17, 2016
GSM2092617	5DeltaNTPOP1	RNA	Caenorhabditis elegans	1	GPL200	GSE52747	CEL	WeiPing Chen	Mar 17, 2016
GSM2044449	ADR_EV_rep1	RNA	Caenorhabditis elegans	1	GPL200	GSE77109 GSE77111	CEL	Jing-Dong Jackie Han	Jan 22, 2016
GSM2044450	ADR_EV_rep2	RNA	Caenorhabditis elegans	1	GPL200	GSE77109 GSE77111	CEL	Jing-Dong Jackie Han	Jan 22, 2016
GSM2044451	AOE_EV_rep1	RNA	Caenorhabditis elegans	1	GPL200	GSE77109 GSE77111	CEL	Jing-Dong Jackie Han	Jan 22, 2016
GSM2044452	AOE_EV_rep2	RNA	Caenorhabditis elegans	1	GPL200	GSE77109 GSE77111	CEL	Jing-Dong Jackie Han	Jan 22, 2016
GSM2044453	D2_EV_rep1	RNA	Caenorhabditis elegans	1	GPL200	GSE77109 GSE77111	CEL	Jing-Dong Jackie Han	Jan 22, 2016
GSM2044454	D2_EV_rep2	RNA	Caenorhabditis elegans	1	GPL200	GSE77109 GSE77111	CEL	Jing-Dong Jackie Han	Jan 22, 2016
GSM2044455	D2_T6_rep1	RNA	Caenorhabditis elegans	1	GPL200	GSE77109 GSE77111	CEL	Jing-Dong Jackie Han	Jan 22, 2016
GSM2044456	D2_T6_rep2	RNA	Caenorhabditis elegans	1	GPL200	GSE77109 GSE77111	CEL	Jing-Dong Jackie Han	Jan 22, 2016
GSM2044457	DR_EV_rep1	RNA	Caenorhabditis elegans	1	GPL200	GSE77109 GSE77111	CEL	Jing-Dong Jackie Han	Jan 22, 2016
GSM2044458	DR_EV_rep2	RNA	Caenorhabditis elegans	1	GPL200	GSE77109 GSE77111	CEL	Jing-Dong Jackie Han	Jan 22, 2016
GSM2044459	DR_T6_rep1	RNA	Caenorhabditis elegans	1	GPL200	GSE77109 GSE77111	CEL	Jing-Dong Jackie Han	Jan 22, 2016
GSM2044460	DR_T6_rep2	RNA	Caenorhabditis elegans	1	GPL200	GSE77109 GSE77111	CEL	Jing-Dong Jackie Han	Jan 22, 2016
GSM2044461	N2_EV_rep1	RNA	Caenorhabditis elegans	1	GPL200	GSE77109 GSE77111	CEL	Jing-Dong Jackie Han	Jan 22, 2016
GSM2044462	N2_EV_rep2	RNA	Caenorhabditis elegans	1	GPL200	GSE77109 GSE77111	CEL	Jing-Dong Jackie Han	Jan 22, 2016
GSM2044463	N2_T6_rep1	RNA	Caenorhabditis elegans	1	GPL200	GSE77109 GSE77111	CEL	Jing-Dong Jackie Han	Jan 22, 2016
GSM2044464	N2_T6_rep2	RNA	Caenorhabditis elegans	1	GPL200	GSE77109 GSE77111	CEL	Jing-Dong Jackie Han	Jan 22, 2016
GSM2044465	R1_EV_rep1	RNA	Caenorhabditis elegans	1	GPL200	GSE77109 GSE77111	CEL	Jing-Dong Jackie Han	Jan 22, 2016
GSM2044466	R1_EV_rep2	RNA	Caenorhabditis elegans	1	GPL200	GSE77109 GSE77111	CEL	Jing-Dong Jackie Han	Jan 22, 2016
GSM2044467	R1_T6_rep1	RNA	Caenorhabditis elegans	1	GPL200	GSE77109 GSE77111	CEL	Jing-Dong Jackie Han	Jan 22, 2016
GSM2044468	R1_T6_rep2	RNA	Caenorhabditis elegans	1	GPL200	GSE77109 GSE77111	CEL	Jing-Dong Jackie Han	Jan 22, 2016
GSM2044469	N2_AL_AD2	RNA	Caenorhabditis elegans	1	GPL200	GSE77110 GSE77111	CEL	Jing-Dong Jackie Han	Jan 22, 2016
GSM2044470	N2_AL_AD4	RNA	Caenorhabditis elegans	1	GPL200	GSE77110 GSE77111	CEL	Jing-Dong Jackie Han	Jan 22, 2016
GSM2044471	N2_CR_AD4	RNA	Caenorhabditis elegans	1	GPL200	GSE77110 GSE77111	CEL	Jing-Dong Jackie Han	Jan 22, 2016
GSM2044472	N2_IF_AD4	RNA	Caenorhabditis elegans	1	GPL200	GSE77110 GSE77111	CEL	Jing-Dong Jackie Han	Jan 22, 2016
GSM2044473	N2_AL_AD6	RNA	Caenorhabditis elegans	1	GPL200	GSE77110 GSE77111	CEL	Jing-Dong Jackie Han	Jan 22, 2016
GSM2044474	N2_CR_AD6	RNA	Caenorhabditis elegans	1	GPL200	GSE77110 GSE77111	CEL	Jing-Dong Jackie Han	Jan 22, 2016
GSM2044475	N2_IF_AD6	RNA	Caenorhabditis elegans	1	GPL200	GSE77110 GSE77111	CEL	Jing-Dong Jackie Han	Jan 22, 2016
GSM2044476	N2_AL_AD8	RNA	Caenorhabditis elegans	1	GPL200	GSE77110 GSE77111	CEL	Jing-Dong Jackie Han	Jan 22, 2016
GSM2044477	N2_CR_AD8	RNA	Caenorhabditis elegans	1	GPL200	GSE77110 GSE77111	CEL	Jing-Dong Jackie Han	Jan 22, 2016
GSM2044478	N2_IF_AD8	RNA	Caenorhabditis elegans	1	GPL200	GSE77110 GSE77111	CEL	Jing-Dong Jackie Han	Jan 22, 2016
GSM2044479	N2_AL_AD10	RNA	Caenorhabditis elegans	1	GPL200	GSE77110 GSE77111	CEL	Jing-Dong Jackie Han	Jan 22, 2016
GSM2044480	N2_CR_AD10	RNA	Caenorhabditis elegans	1	GPL200	GSE77110 GSE77111	CEL	Jing-Dong Jackie Han	Jan 22, 2016
GSM2044481	N2_IF_AD10	RNA	Caenorhabditis elegans	1	GPL200	GSE77110 GSE77111	CEL	Jing-Dong Jackie Han	Jan 22, 2016
GSM2044482	N2_IF_AD12	RNA	Caenorhabditis elegans	1	GPL200	GSE77110 GSE77111	CEL	Jing-Dong Jackie Han	Jan 22, 2016
GSM2044483	N2_IF_AD14	RNA	Caenorhabditis elegans	1	GPL200	GSE77110 GSE77111	CEL	Jing-Dong Jackie Han	Jan 22, 2016
GSM1585367	C. elegans elo-5 C17ISO-deficient supplemented with C13ISO L1 hatched on food-free NGM plate, rep 1	RNA	Caenorhabditis elegans	1	GPL200	GSE64973	CEL DCP	Marina Kniazeva	Jan 14, 2016
GSM1585368	C. elegans elo-5 C17ISO-deficient supplemented with C13ISO L1 hatched on food-free NGM plate, rep 2	RNA	Caenorhabditis elegans	1	GPL200	GSE64973	CEL DCP	Marina Kniazeva	Jan 14, 2016
GSM1585369	C. elegans elo-5 supplemented with C17ISO L1 hatched on food-free NGM plate, rep 1	RNA	Caenorhabditis elegans	1	GPL200	GSE64973	CEL DCP	Marina Kniazeva	Jan 14, 2016
GSM1585370	C. elegans elo-5 supplemented with C17ISO L1 hatched on food-free NGM plate, rep 2	RNA	Caenorhabditis elegans	1	GPL200	GSE64973	CEL DCP	Marina Kniazeva	Jan 14, 2016
GSM1585371	C. elegans N2 supplemented with C13ISO L1 hatched on food-free NGM plate, rep 1	RNA	Caenorhabditis elegans	1	GPL200	GSE64973	CEL DCP	Marina Kniazeva	Jan 14, 2016
GSM1585372	C. elegans N2 supplemented with C13ISO L1 hatched on food-free NGM plate, rep 2	RNA	Caenorhabditis elegans	1	GPL200	GSE64973	CEL DCP	Marina Kniazeva	Jan 14, 2016
GSM1921040	NP ife-1, biological rep1	RNA	Caenorhabditis elegans	1	GPL200	GSE74459	CEL	Brett D Keiper	Jan 07, 2016
GSM1921041	P ife-1, biological rep1	RNA	Caenorhabditis elegans	1	GPL200	GSE74459	CEL	Brett D Keiper	Jan 07, 2016
GSM1921042	NP wild type, biological rep1	RNA	Caenorhabditis elegans	1	GPL200	GSE74459	CEL	Brett D Keiper	Jan 07, 2016
GSM1921043	P wild type, biological rep1	RNA	Caenorhabditis elegans	1	GPL200	GSE74459	CEL	Brett D Keiper	Jan 07, 2016
GSM1921044	NP ife-1, biological rep2	RNA	Caenorhabditis elegans	1	GPL200	GSE74459	CEL	Brett D Keiper	Jan 07, 2016
GSM1921045	P ife-1, biological rep2	RNA	Caenorhabditis elegans	1	GPL200	GSE74459	CEL	Brett D Keiper	Jan 07, 2016
GSM1921046	NP wild type, biological rep2	RNA	Caenorhabditis elegans	1	GPL200	GSE74459	CEL	Brett D Keiper	Jan 07, 2016
GSM1921047	P wild type, biological rep2	RNA	Caenorhabditis elegans	1	GPL200	GSE74459	CEL	Brett D Keiper	Jan 07, 2016
GSM1921048	NP ife-1, biological rep3	RNA	Caenorhabditis elegans	1	GPL200	GSE74459	CEL	Brett D Keiper	Jan 07, 2016
GSM1921049	P ife-1, biological rep3	RNA	Caenorhabditis elegans	1	GPL200	GSE74459	CEL	Brett D Keiper	Jan 07, 2016
GSM1921050	NP wild type, biological rep3	RNA	Caenorhabditis elegans	1	GPL200	GSE74459	CEL	Brett D Keiper	Jan 07, 2016
GSM1921051	P wild type, biological rep3	RNA	Caenorhabditis elegans	1	GPL200	GSE74459	CEL	Brett D Keiper	Jan 07, 2016
GSM1595814	wild type, rep 1	RNA	Caenorhabditis elegans	1	GPL200	GSE65417	CEL CHP RPT	Han Ting Chou	Jan 01, 2016
GSM1595815	wild type, rep 2	RNA	Caenorhabditis elegans	1	GPL200	GSE65417	CEL CHP RPT	Han Ting Chou	Jan 01, 2016
GSM1595816	wild type, rep 3	RNA	Caenorhabditis elegans	1	GPL200	GSE65417	CEL CHP RPT	Han Ting Chou	Jan 01, 2016
GSM1595817	hlh-25 mutant, rep 1	RNA	Caenorhabditis elegans	1	GPL200	GSE65417	CEL CHP RPT	Han Ting Chou	Jan 01, 2016
GSM1595818	hlh-25 mutant, rep 2	RNA	Caenorhabditis elegans	1	GPL200	GSE65417	CEL CHP RPT	Han Ting Chou	Jan 01, 2016
GSM1595819	hlh-25 mutant, rep 3	RNA	Caenorhabditis elegans	1	GPL200	GSE65417	CEL CHP RPT	Han Ting Chou	Jan 01, 2016
GSM1595820	hlh-29 mutant, rep 1	RNA	Caenorhabditis elegans	1	GPL200	GSE65417	CEL CHP RPT	Han Ting Chou	Jan 01, 2016
GSM1595821	hlh-29 mutant, rep 2	RNA	Caenorhabditis elegans	1	GPL200	GSE65417	CEL CHP RPT	Han Ting Chou	Jan 01, 2016
GSM1595822	hlh-29 mutant, rep 3	RNA	Caenorhabditis elegans	1	GPL200	GSE65417	CEL CHP RPT	Han Ting Chou	Jan 01, 2016
GSM1568724	Wild type worms treated with 2% DMSO alone replicate 1	RNA	Caenorhabditis elegans	1	GPL200	GSE64336	CEL	Jo愼㸱êo Pedro de Magalh¡êes	Dec 22, 2015
GSM1568725	Wild type worms treated with 2% DMSO alone replicate 2	RNA	Caenorhabditis elegans	1	GPL200	GSE64336	CEL	Jo¡êo Pedro de Magalh¡êes	Dec 22, 2015
GSM1568726	Wild type worms treated with 2% DMSO alone replicate 3	RNA	Caenorhabditis elegans	1	GPL200	GSE64336	CEL	Jo¡êo Pedro de Magalh¡êes	Dec 22, 2015
GSM1568727	Wild type worms treated with rapamycin in 2% DMSO replicate 1	RNA	Caenorhabditis elegans	1	GPL200	GSE64336	CEL	Jo¡êo Pedro de Magalh¡êes	Dec 22, 2015
GSM1568728	Wild type worms treated with rapamycin in 2% DMSO replicate 2	RNA	Caenorhabditis elegans	1	GPL200	GSE64336	CEL	Jo¡êo Pedro de Magalh¡êes	Dec 22, 2015
GSM1568729	Wild type worms treated with rapamycin in 2% DMSO replicate 3	RNA	Caenorhabditis elegans	1	GPL200	GSE64336	CEL	Jo¡êo Pedro de Magalh¡êes	Dec 22, 2015
GSM1568730	Wild type worms treated with allantoin in 2% DMSO replicate 1	RNA	Caenorhabditis elegans	1	GPL200	GSE64336	CEL	Jo¡êo Pedro de Magalh¡êes	Dec 22, 2015
GSM1568731	Wild type worms treated with allantoin in 2% DMSO replicate 2	RNA	Caenorhabditis elegans	1	GPL200	GSE64336	CEL	Jo¡êo Pedro de Magalh¡êes	Dec 22, 2015
GSM1568732	Wild type worms treated with allantoin in 2% DMSO replicate 3	RNA	Caenorhabditis elegans	1	GPL200	GSE64336	CEL	Jo¡êo Pedro de Magalh¡êes	Dec 22, 2015
GSM1568733	Eat-2 mutant worms treated with 2% DMSO alone replicate 1	RNA	Caenorhabditis elegans	1	GPL200	GSE64336	CEL	Jo¡êo Pedro de Magalh¡êes	Dec 22, 2015
GSM1568734	Eat-2 mutant worms treated with 2% DMSO alone replicate 2	RNA	Caenorhabditis elegans	1	GPL200	GSE64336	CEL	Jo¡êo Pedro de Magalh¡êes	Dec 22, 2015
GSM1568735	Eat-2 mutant worms treated with 2% DMSO alone replicate 3	RNA	Caenorhabditis elegans	1	GPL200	GSE64336	CEL	Jo¡êo Pedro de Magalh¡êes	Dec 22, 2015
GSM1568736	Eat-2 mutant worms treated with rapamycin in 2% DMSO replicate 1	RNA	Caenorhabditis elegans	1	GPL200	GSE64336	CEL	Jo¡êo Pedro de Magalh¡êes	Dec 22, 2015
GSM1568737	Eat-2 mutant worms treated with rapamycin in 2% DMSO replicate 2	RNA	Caenorhabditis elegans	1	GPL200	GSE64336	CEL	Jo¡êo Pedro de Magalh¡êes	Dec 22, 2015
GSM1568738	Eat-2 mutant worms treated with rapamycin in 2% DMSO replicate 3	RNA	Caenorhabditis elegans	1	GPL200	GSE64336	CEL	Jo¡êo Pedro de Magalh¡êes	Dec 22, 2015
GSM1881698	Myc::FOG-1 - Myc IP - replicate 1	RNA	Caenorhabditis elegans	1	GPL200	GSE73070	CEL	Daniel Noble	Dec 14, 2015
GSM1881699	Myc::FOG-1 - Myc IP - replicate 2	RNA	Caenorhabditis elegans	1	GPL200	GSE73070	CEL	Daniel Noble	Dec 14, 2015
GSM1881700	Myc::FOG-1 - Myc IP - replicate 3	RNA	Caenorhabditis elegans	1	GPL200	GSE73070	CEL	Daniel Noble	Dec 14, 2015
GSM1881701	Myc::FOG-1 - Myc IP - replicate 4	RNA	Caenorhabditis elegans	1	GPL200	GSE73070	CEL	Daniel Noble	Dec 14, 2015
GSM1881702	Myc::FOG-1 - Myc IP - replicate 5	RNA	Caenorhabditis elegans	1	GPL200	GSE73070	CEL	Daniel Noble	Dec 14, 2015
GSM1881703	Myc::FOG-1 - Myc IP - replicate 6	RNA	Caenorhabditis elegans	1	GPL200	GSE73070	CEL	Daniel Noble	Dec 14, 2015
GSM1881704	Myc::FOG-1 - Myc IP - replicate 7	RNA	Caenorhabditis elegans	1	GPL200	GSE73070	CEL	Daniel Noble	Dec 14, 2015
GSM1881705	wildtype control - Myc IP - replicate 1	RNA	Caenorhabditis elegans	1	GPL200	GSE73070	CEL	Daniel Noble	Dec 14, 2015
GSM1881706	wildtype control - Myc IP - replicate 2	RNA	Caenorhabditis elegans	1	GPL200	GSE73070	CEL	Daniel Noble	Dec 14, 2015
GSM1881707	wildtype control - Myc IP - replicate 3	RNA	Caenorhabditis elegans	1	GPL200	GSE73070	CEL	Daniel Noble	Dec 14, 2015
GSM1881708	wildtype control - Myc IP - replicate 4	RNA	Caenorhabditis elegans	1	GPL200	GSE73070	CEL	Daniel Noble	Dec 14, 2015
GSM1881709	wildtype control - Myc IP - replicate 5	RNA	Caenorhabditis elegans	1	GPL200	GSE73070	CEL	Daniel Noble	Dec 14, 2015
GSM1881710	wildtype control - Myc IP - replicate 6	RNA	Caenorhabditis elegans	1	GPL200	GSE73070	CEL	Daniel Noble	Dec 14, 2015
GSM1881711	wildtype control - Myc IP - replicate 7	RNA	Caenorhabditis elegans	1	GPL200	GSE73070	CEL	Daniel Noble	Dec 14, 2015
GSM1881712	FOG-3::FLAG - FLAG IP - replicate 1	RNA	Caenorhabditis elegans	1	GPL200	GSE73070	CEL	Daniel Noble	Dec 14, 2015
GSM1881713	FOG-3::FLAG - FLAG IP - replicate 2	RNA	Caenorhabditis elegans	1	GPL200	GSE73070	CEL	Daniel Noble	Dec 14, 2015
GSM1881714	FOG-3::FLAG - FLAG IP - replicate 3	RNA	Caenorhabditis elegans	1	GPL200	GSE73070	CEL	Daniel Noble	Dec 14, 2015
GSM1881715	FOG-3::FLAG - FLAG IP - replicate 4	RNA	Caenorhabditis elegans	1	GPL200	GSE73070	CEL	Daniel Noble	Dec 14, 2015
GSM1881716	FOG-3::FLAG - FLAG IP - replicate 5	RNA	Caenorhabditis elegans	1	GPL200	GSE73070	CEL	Daniel Noble	Dec 14, 2015
GSM1881717	FOG-3::FLAG - FLAG IP - replicate 6	RNA	Caenorhabditis elegans	1	GPL200	GSE73070	CEL	Daniel Noble	Dec 14, 2015
GSM1881718	FOG-3::FLAG - FLAG IP - replicate 7	RNA	Caenorhabditis elegans	1	GPL200	GSE73070	CEL	Daniel Noble	Dec 14, 2015
GSM1881719	wildtype control - FLAG IP - replicate 1	RNA	Caenorhabditis elegans	1	GPL200	GSE73070	CEL	Daniel Noble	Dec 14, 2015
GSM1881720	wildtype control - FLAG IP - replicate 2	RNA	Caenorhabditis elegans	1	GPL200	GSE73070	CEL	Daniel Noble	Dec 14, 2015
GSM1881721	wildtype control - FLAG IP - replicate 3	RNA	Caenorhabditis elegans	1	GPL200	GSE73070	CEL	Daniel Noble	Dec 14, 2015
GSM1881722	wildtype control - FLAG IP - replicate 4	RNA	Caenorhabditis elegans	1	GPL200	GSE73070	CEL	Daniel Noble	Dec 14, 2015
GSM1881723	wildtype control - FLAG IP - replicate 5	RNA	Caenorhabditis elegans	1	GPL200	GSE73070	CEL	Daniel Noble	Dec 14, 2015
GSM1881724	wildtype control - FLAG IP - replicate 6	RNA	Caenorhabditis elegans	1	GPL200	GSE73070	CEL	Daniel Noble	Dec 14, 2015
GSM1881725	wildtype control - FLAG IP - replicate 7	RNA	Caenorhabditis elegans	1	GPL200	GSE73070	CEL	Daniel Noble	Dec 14, 2015
GSM1903846	Myc::FOG-1 - Myc IP WholeWormInput - replicate 1	RNA	Caenorhabditis elegans	1	GPL200	GSE73070	CEL	Daniel Noble	Dec 14, 2015
GSM1903847	Myc::FOG-1 - Myc IP WholeWormInput - replicate 2	RNA	Caenorhabditis elegans	1	GPL200	GSE73070	CEL	Daniel Noble	Dec 14, 2015
GSM1903848	Myc::FOG-1 - Myc IP WholeWormInput - replicate 3	RNA	Caenorhabditis elegans	1	GPL200	GSE73070	CEL	Daniel Noble	Dec 14, 2015
GSM1903849	wildtype control - Myc IP WholeWormInput - replicate 1	RNA	Caenorhabditis elegans	1	GPL200	GSE73070	CEL	Daniel Noble	Dec 14, 2015
GSM1903850	wildtype control - Myc IP WholeWormInput - replicate 2	RNA	Caenorhabditis elegans	1	GPL200	GSE73070	CEL	Daniel Noble	Dec 14, 2015
GSM1903851	wildtype control - Myc IP WholeWormInput - replicate 3	RNA	Caenorhabditis elegans	1	GPL200	GSE73070	CEL	Daniel Noble	Dec 14, 2015
GSM1903852	FOG-3::FLAG - FLAG IP WholeWormInput - replicate 1	RNA	Caenorhabditis elegans	1	GPL200	GSE73070	CEL	Daniel Noble	Dec 14, 2015
GSM1903853	FOG-3::FLAG - FLAG IP WholeWormInput - replicate 2	RNA	Caenorhabditis elegans	1	GPL200	GSE73070	CEL	Daniel Noble	Dec 14, 2015
GSM1903854	FOG-3::FLAG - FLAG IP WholeWormInput - replicate 3	RNA	Caenorhabditis elegans	1	GPL200	GSE73070	CEL	Daniel Noble	Dec 14, 2015
GSM1903855	wildtype control - FLAG IP WholeWormInput - replicate 1	RNA	Caenorhabditis elegans	1	GPL200	GSE73070	CEL	Daniel Noble	Dec 14, 2015
GSM1903856	wildtype control - FLAG IP WholeWormInput - replicate 2	RNA	Caenorhabditis elegans	1	GPL200	GSE73070	CEL	Daniel Noble	Dec 14, 2015
GSM1903857	wildtype control - FLAG IP WholeWormInput - replicate 3	RNA	Caenorhabditis elegans	1	GPL200	GSE73070	CEL	Daniel Noble	Dec 14, 2015
GSM1551867	NGM_SL112	RNA	Caenorhabditis elegans	1	GPL200	GSE63531	CEL	Patricia Martorell	Nov 22, 2015
GSM1551868	NGM_SL114	RNA	Caenorhabditis elegans	1	GPL200	GSE63531	CEL	Patricia Martorell	Nov 22, 2015
GSM1551869	NGM_SL116	RNA	Caenorhabditis elegans	1	GPL200	GSE63531	CEL	Patricia Martorell	Nov 22, 2015
GSM1551870	NGM_SL118	RNA	Caenorhabditis elegans	1	GPL200	GSE63531	CEL	Patricia Martorell	Nov 22, 2015
GSM1551871	B. animalis sbsp. lactis CECT 8145_SL113	RNA	Caenorhabditis elegans	1	GPL200	GSE63531	CEL	Patricia Martorell	Nov 22, 2015
GSM1551872	B. animalis sbsp. lactis CECT 8145_SL115	RNA	Caenorhabditis elegans	1	GPL200	GSE63531	CEL	Patricia Martorell	Nov 22, 2015
GSM1551873	B. animalis sbsp. lactis CECT 8145_SL117	RNA	Caenorhabditis elegans	1	GPL200	GSE63531	CEL	Patricia Martorell	Nov 22, 2015
GSM1551874	B. animalis sbsp. lactis CECT 8145_SL119	RNA	Caenorhabditis elegans	1	GPL200	GSE63531	CEL	Patricia Martorell	Nov 22, 2015
GSM1850240	N2-OP50-prep9	RNA	Caenorhabditis elegans	1	GPL200	GSE72029	CEL CHP	Jennifer R Powell	Sep 30, 2015
GSM1850241	N2-OP50-prep15	RNA	Caenorhabditis elegans	1	GPL200	GSE72029	CEL CHP	Jennifer R Powell	Sep 30, 2015
GSM1850242	N2-OP50-prep30	RNA	Caenorhabditis elegans	1	GPL200	GSE72029	CEL CHP	Jennifer R Powell	Sep 30, 2015
GSM1850243	N2-PA14-prep9	RNA	Caenorhabditis elegans	1	GPL200	GSE72029	CEL CHP	Jennifer R Powell	Sep 30, 2015
GSM1850244	N2-PA14-prep15	RNA	Caenorhabditis elegans	1	GPL200	GSE72029	CEL CHP	Jennifer R Powell	Sep 30, 2015
GSM1850245	N2-PA14-prep30	RNA	Caenorhabditis elegans	1	GPL200	GSE72029	CEL CHP	Jennifer R Powell	Sep 30, 2015
GSM1850246	ok778-OP50-prep9	RNA	Caenorhabditis elegans	1	GPL200	GSE72029	CEL CHP	Jennifer R Powell	Sep 30, 2015
GSM1850247	ok778-OP50-prep15	RNA	Caenorhabditis elegans	1	GPL200	GSE72029	CEL CHP	Jennifer R Powell	Sep 30, 2015
GSM1850248	ok778-OP50-prep30	RNA	Caenorhabditis elegans	1	GPL200	GSE72029	CEL CHP	Jennifer R Powell	Sep 30, 2015
GSM1850249	ok778-PA14-prep9	RNA	Caenorhabditis elegans	1	GPL200	GSE72029	CEL CHP	Jennifer R Powell	Sep 30, 2015
GSM1850250	ok778-PA14-prep15	RNA	Caenorhabditis elegans	1	GPL200	GSE72029	CEL CHP	Jennifer R Powell	Sep 30, 2015
GSM1850251	ok778-PA14-prep30	RNA	Caenorhabditis elegans	1	GPL200	GSE72029	CEL CHP	Jennifer R Powell	Sep 30, 2015
GSM1816560	Empty vector A	RNA	Caenorhabditis elegans	1	GPL200	GSE70693	CEL	Amy K Walker	Aug 27, 2015
GSM1816561	Empty vector B	RNA	Caenorhabditis elegans	1	GPL200	GSE70693	CEL	Amy K Walker	Aug 27, 2015
GSM1816562	Empty vector C	RNA	Caenorhabditis elegans	1	GPL200	GSE70693	CEL	Amy K Walker	Aug 27, 2015
GSM1816563	Empty vector CH A	RNA	Caenorhabditis elegans	1	GPL200	GSE70693	CEL	Amy K Walker	Aug 27, 2015
GSM1816564	Empty vector CH B	RNA	Caenorhabditis elegans	1	GPL200	GSE70693	CEL	Amy K Walker	Aug 27, 2015
GSM1816565	Empty vector CH C	RNA	Caenorhabditis elegans	1	GPL200	GSE70693	CEL	Amy K Walker	Aug 27, 2015
GSM1816566	sams-1(RNAi) A	RNA	Caenorhabditis elegans	1	GPL200	GSE70693	CEL	Amy K Walker	Aug 27, 2015
GSM1816567	sams-1(RNAi) B	RNA	Caenorhabditis elegans	1	GPL200	GSE70693	CEL	Amy K Walker	Aug 27, 2015
GSM1816568	sams-1(RNAi) C	RNA	Caenorhabditis elegans	1	GPL200	GSE70693	CEL	Amy K Walker	Aug 27, 2015
GSM1816569	sams-1(RNAi) CH A	RNA	Caenorhabditis elegans	1	GPL200	GSE70693	CEL	Amy K Walker	Aug 27, 2015
GSM1816570	sams-1(RNAi) CH B	RNA	Caenorhabditis elegans	1	GPL200	GSE70693	CEL	Amy K Walker	Aug 27, 2015
GSM1816571	sams-1(RNAi) CH C	RNA	Caenorhabditis elegans	1	GPL200	GSE70693	CEL	Amy K Walker	Aug 27, 2015
GSM1808222	C. elegans Control replicate 1	RNA	Caenorhabditis elegans	1	GPL200	GSE70509	CEL CHP	Daniel L Starnes	Aug 22, 2015
GSM1808223	C. elegans Control replicate 2	RNA	Caenorhabditis elegans	1	GPL200	GSE70509	CEL CHP	Daniel L Starnes	Aug 22, 2015
GSM1808224	C. elegans Control replicate 3	RNA	Caenorhabditis elegans	1	GPL200	GSE70509	CEL CHP	Daniel L Starnes	Aug 22, 2015
GSM1808225	C. elegans exposed to aged particles replicate 1	RNA	Caenorhabditis elegans	1	GPL200	GSE70509	CEL CHP	Daniel L Starnes	Aug 22, 2015
GSM1808226	C. elegans exposed to aged particles replicate 2	RNA	Caenorhabditis elegans	1	GPL200	GSE70509	CEL CHP	Daniel L Starnes	Aug 22, 2015
GSM1808227	C. elegans exposed to aged particles replicate 3	RNA	Caenorhabditis elegans	1	GPL200	GSE70509	CEL CHP	Daniel L Starnes	Aug 22, 2015
GSM1808228	C. elegans exposed to pristine particles replicate 1	RNA	Caenorhabditis elegans	1	GPL200	GSE70509	CEL CHP	Daniel L Starnes	Aug 22, 2015
GSM1808229	C. elegans exposed to pristine particles replicate 2	RNA	Caenorhabditis elegans	1	GPL200	GSE70509	CEL CHP	Daniel L Starnes	Aug 22, 2015
GSM1808230	C. elegans exposed to pristine particles replicate 3	RNA	Caenorhabditis elegans	1	GPL200	GSE70509	CEL CHP	Daniel L Starnes	Aug 22, 2015
GSM1808231	C. elegans exposed to silver nitrate replicate 1	RNA	Caenorhabditis elegans	1	GPL200	GSE70509	CEL CHP	Daniel L Starnes	Aug 22, 2015
GSM1808232	C. elegans exposed to silver nitrate replicate 2	RNA	Caenorhabditis elegans	1	GPL200	GSE70509	CEL CHP	Daniel L Starnes	Aug 22, 2015
GSM1808233	C. elegans exposed to silver nitrate replicate 3	RNA	Caenorhabditis elegans	1	GPL200	GSE70509	CEL CHP	Daniel L Starnes	Aug 22, 2015
GSM1841309	L1 DD, repeat 1	RNA	Caenorhabditis elegans	1	GPL200	GSE71618	CEL	Siwei He	Aug 01, 2015
GSM1841310	L1 DD, repeat 2	RNA	Caenorhabditis elegans	1	GPL200	GSE71618	CEL	Siwei He	Aug 01, 2015
GSM1841311	L1 DD, repeat 3	RNA	Caenorhabditis elegans	1	GPL200	GSE71618	CEL	Siwei He	Aug 01, 2015
GSM1841312	L1 DD, repeat 4	RNA	Caenorhabditis elegans	1	GPL200	GSE71618	CEL	Siwei He	Aug 01, 2015
GSM1841313	L1 all cells, repeat 1	RNA	Caenorhabditis elegans	1	GPL200	GSE71618	CEL	Siwei He	Aug 01, 2015
GSM1841314	L1 all cells, repeat 2	RNA	Caenorhabditis elegans	1	GPL200	GSE71618	CEL	Siwei He	Aug 01, 2015
GSM1841315	L1 all cells, repeat 3	RNA	Caenorhabditis elegans	1	GPL200	GSE71618	CEL	Siwei He	Aug 01, 2015
GSM1679392	C. elegans exposed to Water (Control), biol. repl.1	RNA	Caenorhabditis elegans	1	GPL200	GSE68709	CEL	Nadine Saul	May 12, 2015
GSM1679393	C. elegans exposed to Water (Control), biol. repl.2	RNA	Caenorhabditis elegans	1	GPL200	GSE68709	CEL	Nadine Saul	May 12, 2015
GSM1679394	C. elegans exposed to Water (Control), biol. repl.3	RNA	Caenorhabditis elegans	1	GPL200	GSE68709	CEL	Nadine Saul	May 12, 2015
GSM1679395	C. elegans exposed to Z-Medium (Control), biol. repl.1	RNA	Caenorhabditis elegans	1	GPL200	GSE68709	CEL	Nadine Saul	May 12, 2015
GSM1679396	C. elegans exposed to Z-Medium (Control), biol. repl.2	RNA	Caenorhabditis elegans	1	GPL200	GSE68709	CEL	Nadine Saul	May 12, 2015
GSM1679397	C. elegans exposed to Z-Medium (Control), biol. repl.3	RNA	Caenorhabditis elegans	1	GPL200	GSE68709	CEL	Nadine Saul	May 12, 2015
GSM1679398	C. elegans exposed to Lake Stensee sample August, biol. repl.1	RNA	Caenorhabditis elegans	1	GPL200	GSE68709	CEL	Nadine Saul	May 12, 2015
GSM1679399	C. elegans exposed to Lake Stensee sample August, biol. repl.2	RNA	Caenorhabditis elegans	1	GPL200	GSE68709	CEL	Nadine Saul	May 12, 2015
GSM1679400	C. elegans exposed to Lake Stensee sample August, biol. repl.3	RNA	Caenorhabditis elegans	1	GPL200	GSE68709	CEL	Nadine Saul	May 12, 2015
GSM1679401	C. elegans exposed to Lake Stensee sample October, biol. repl.1	RNA	Caenorhabditis elegans	1	GPL200	GSE68709	CEL	Nadine Saul	May 12, 2015
GSM1679402	C. elegans exposed to Lake Stensee sample October, biol. repl.2	RNA	Caenorhabditis elegans	1	GPL200	GSE68709	CEL	Nadine Saul	May 12, 2015
GSM1679403	C. elegans exposed to Lake Stensee sample October, biol. repl.3	RNA	Caenorhabditis elegans	1	GPL200	GSE68709	CEL	Nadine Saul	May 12, 2015
GSM1679404	C. elegans exposed to M. aeruginosa batch culture, biol. repl.1	RNA	Caenorhabditis elegans	1	GPL200	GSE68709	CEL	Nadine Saul	May 12, 2015
GSM1679405	C. elegans exposed to M. aeruginosa batch culture, biol. repl.2	RNA	Caenorhabditis elegans	1	GPL200	GSE68709	CEL	Nadine Saul	May 12, 2015
GSM1679406	C. elegans exposed to M. aeruginosa batch culture, biol. repl.3	RNA	Caenorhabditis elegans	1	GPL200	GSE68709	CEL	Nadine Saul	May 12, 2015
GSM1299481	1-km25-OP50	RNA	Caenorhabditis elegans	1	GPL200	GSE53732	CEL	WeiPing Chen	May 01, 2015
GSM1299482	2-km25-OP50	RNA	Caenorhabditis elegans	1	GPL200	GSE53732	CEL	WeiPing Chen	May 01, 2015
GSM1299483	3-km25-OP50	RNA	Caenorhabditis elegans	1	GPL200	GSE53732	CEL	WeiPing Chen	May 01, 2015
GSM1299484	4-ok1474-OP50	RNA	Caenorhabditis elegans	1	GPL200	GSE53732	CEL	WeiPing Chen	May 01, 2015
GSM1299485	5-ok1474-OP50	RNA	Caenorhabditis elegans	1	GPL200	GSE53732	CEL	WeiPing Chen	May 01, 2015
GSM1299486	6-ok1474-OP50	RNA	Caenorhabditis elegans	1	GPL200	GSE53732	CEL	WeiPing Chen	May 01, 2015
GSM1299487	7-ok1207-OP50	RNA	Caenorhabditis elegans	1	GPL200	GSE53732	CEL	WeiPing Chen	May 01, 2015
GSM1299488	8-ok1207-OP50	RNA	Caenorhabditis elegans	1	GPL200	GSE53732	CEL	WeiPing Chen	May 01, 2015
GSM1299489	9-ok1207-OP50	RNA	Caenorhabditis elegans	1	GPL200	GSE53732	CEL	WeiPing Chen	May 01, 2015
GSM1299490	10-N2-OP50	RNA	Caenorhabditis elegans	1	GPL200	GSE53732	CEL	WeiPing Chen	May 01, 2015
GSM1299491	11-N2-OP50	RNA	Caenorhabditis elegans	1	GPL200	GSE53732	CEL	WeiPing Chen	May 01, 2015
GSM1299492	12-N2-OP50	RNA	Caenorhabditis elegans	1	GPL200	GSE53732	CEL	WeiPing Chen	May 01, 2015
GSM1299493	13-km25-Sa	RNA	Caenorhabditis elegans	1	GPL200	GSE53732	CEL	WeiPing Chen	May 01, 2015
GSM1299494	14-km25-Sa	RNA	Caenorhabditis elegans	1	GPL200	GSE53732	CEL	WeiPing Chen	May 01, 2015
GSM1299495	15-km25-Sa	RNA	Caenorhabditis elegans	1	GPL200	GSE53732	CEL	WeiPing Chen	May 01, 2015
GSM1299496	16-0k1474-Sa	RNA	Caenorhabditis elegans	1	GPL200	GSE53732	CEL	WeiPing Chen	May 01, 2015
GSM1299497	17-0k1474-Sa	RNA	Caenorhabditis elegans	1	GPL200	GSE53732	CEL	WeiPing Chen	May 01, 2015
GSM1299498	18-0k1474-Sa	RNA	Caenorhabditis elegans	1	GPL200	GSE53732	CEL	WeiPing Chen	May 01, 2015
GSM1299499	19-0k1207-Sa	RNA	Caenorhabditis elegans	1	GPL200	GSE53732	CEL	WeiPing Chen	May 01, 2015
GSM1299500	20-0k1207-Sa	RNA	Caenorhabditis elegans	1	GPL200	GSE53732	CEL	WeiPing Chen	May 01, 2015
GSM1299501	21-0k1207-Sa	RNA	Caenorhabditis elegans	1	GPL200	GSE53732	CEL	WeiPing Chen	May 01, 2015
GSM1299502	22-N2-Sa	RNA	Caenorhabditis elegans	1	GPL200	GSE53732	CEL	WeiPing Chen	May 01, 2015
GSM1299503	23-N2-Sa	RNA	Caenorhabditis elegans	1	GPL200	GSE53732	CEL	WeiPing Chen	May 01, 2015
GSM1299504	24-N2-Sa	RNA	Caenorhabditis elegans	1	GPL200	GSE53732	CEL	WeiPing Chen	May 01, 2015
GSM1299505	25-km25-Pa	RNA	Caenorhabditis elegans	1	GPL200	GSE53732	CEL	WeiPing Chen	May 01, 2015
GSM1299506	26-km25-Pa	RNA	Caenorhabditis elegans	1	GPL200	GSE53732	CEL	WeiPing Chen	May 01, 2015
GSM1299507	27-km25-Pa	RNA	Caenorhabditis elegans	1	GPL200	GSE53732	CEL	WeiPing Chen	May 01, 2015
GSM1299508	28-ok1474-Pa	RNA	Caenorhabditis elegans	1	GPL200	GSE53732	CEL	WeiPing Chen	May 01, 2015
GSM1299509	29-ok1474-Pa	RNA	Caenorhabditis elegans	1	GPL200	GSE53732	CEL	WeiPing Chen	May 01, 2015
GSM1299510	30-ok1474-Pa	RNA	Caenorhabditis elegans	1	GPL200	GSE53732	CEL	WeiPing Chen	May 01, 2015
GSM1299511	31-ok1207-Pa	RNA	Caenorhabditis elegans	1	GPL200	GSE53732	CEL	WeiPing Chen	May 01, 2015
GSM1299512	32-ok1207-Pa	RNA	Caenorhabditis elegans	1	GPL200	GSE53732	CEL	WeiPing Chen	May 01, 2015
GSM1299513	33-ok1207-Pa	RNA	Caenorhabditis elegans	1	GPL200	GSE53732	CEL	WeiPing Chen	May 01, 2015
GSM1299514	34-N2-Pa	RNA	Caenorhabditis elegans	1	GPL200	GSE53732	CEL	WeiPing Chen	May 01, 2015
GSM1299515	35-N2-Pa	RNA	Caenorhabditis elegans	1	GPL200	GSE53732	CEL	WeiPing Chen	May 01, 2015
GSM1299516	36-N2-Pa	RNA	Caenorhabditis elegans	1	GPL200	GSE53732	CEL	WeiPing Chen	May 01, 2015
GSM1607548	GFP at T0, biological repeat 1	RNA	Caenorhabditis elegans	1	GPL200	GSE65851	CEL CHP	Wail Mostafa Hassan	Feb 12, 2015
GSM1607549	GFP at T4, biological repeat 1	RNA	Caenorhabditis elegans	1	GPL200	GSE65851	CEL CHP	Wail Mostafa Hassan	Feb 12, 2015
GSM1607550	GFP at T8, biological repeat 1	RNA	Caenorhabditis elegans	1	GPL200	GSE65851	CEL CHP	Wail Mostafa Hassan	Feb 12, 2015
GSM1607551	GFP at T8, biological repeat 2	RNA	Caenorhabditis elegans	1	GPL200	GSE65851	CEL CHP	Wail Mostafa Hassan	Feb 12, 2015
GSM1607552	GFP at T8, biological repeat 3	RNA	Caenorhabditis elegans	1	GPL200	GSE65851	CEL CHP	Wail Mostafa Hassan	Feb 12, 2015
GSM1607553	GFP at T8, biological repeat 4	RNA	Caenorhabditis elegans	1	GPL200	GSE65851	CEL CHP	Wail Mostafa Hassan	Feb 12, 2015
GSM1607554	GFP at T12, biological repeat 1	RNA	Caenorhabditis elegans	1	GPL200	GSE65851	CEL CHP	Wail Mostafa Hassan	Feb 12, 2015
GSM1607555	GFP at T12, biological repeat 2	RNA	Caenorhabditis elegans	1	GPL200	GSE65851	CEL CHP	Wail Mostafa Hassan	Feb 12, 2015
GSM1607556	GFP at T12, biological repeat 3	RNA	Caenorhabditis elegans	1	GPL200	GSE65851	CEL CHP	Wail Mostafa Hassan	Feb 12, 2015
GSM1607557	GFP at T12, biological repeat 4	RNA	Caenorhabditis elegans	1	GPL200	GSE65851	CEL CHP	Wail Mostafa Hassan	Feb 12, 2015
GSM1607558	GFP at T12, biological repeat 5	RNA	Caenorhabditis elegans	1	GPL200	GSE65851	CEL CHP	Wail Mostafa Hassan	Feb 12, 2015
GSM1607559	GFP at T16, biological repeat 1	RNA	Caenorhabditis elegans	1	GPL200	GSE65851	CEL CHP	Wail Mostafa Hassan	Feb 12, 2015
GSM1607560	GFP at T16, biological repeat 2	RNA	Caenorhabditis elegans	1	GPL200	GSE65851	CEL CHP	Wail Mostafa Hassan	Feb 12, 2015
GSM1607561	GFP at T16, biological repeat 3	RNA	Caenorhabditis elegans	1	GPL200	GSE65851	CEL CHP	Wail Mostafa Hassan	Feb 12, 2015
GSM1607562	GFP at T16, biological repeat 4	RNA	Caenorhabditis elegans	1	GPL200	GSE65851	CEL CHP	Wail Mostafa Hassan	Feb 12, 2015
GSM1607563	GFP at T20, biological repeat 1	RNA	Caenorhabditis elegans	1	GPL200	GSE65851	CEL CHP	Wail Mostafa Hassan	Feb 12, 2015
GSM1607564	GFP::degron at T0, biological repeat 1	RNA	Caenorhabditis elegans	1	GPL200	GSE65851	CEL CHP	Wail Mostafa Hassan	Feb 12, 2015
GSM1607565	GFP::degron at T4, biological repeat 1	RNA	Caenorhabditis elegans	1	GPL200	GSE65851	CEL CHP	Wail Mostafa Hassan	Feb 12, 2015
GSM1607566	GFP::degron at T8, biological repeat 1	RNA	Caenorhabditis elegans	1	GPL200	GSE65851	CEL CHP	Wail Mostafa Hassan	Feb 12, 2015
GSM1607567	GFP::degron at T8, biological repeat 2	RNA	Caenorhabditis elegans	1	GPL200	GSE65851	CEL CHP	Wail Mostafa Hassan	Feb 12, 2015
GSM1607568	GFP::degron at T8, biological repeat 3	RNA	Caenorhabditis elegans	1	GPL200	GSE65851	CEL CHP	Wail Mostafa Hassan	Feb 12, 2015
GSM1607569	GFP::degron at T8, biological repeat 4	RNA	Caenorhabditis elegans	1	GPL200	GSE65851	CEL CHP	Wail Mostafa Hassan	Feb 12, 2015
GSM1607570	GFP::degron at T12, biological repeat 1	RNA	Caenorhabditis elegans	1	GPL200	GSE65851	CEL CHP	Wail Mostafa Hassan	Feb 12, 2015
GSM1607571	GFP::degron at T12, biological repeat 2	RNA	Caenorhabditis elegans	1	GPL200	GSE65851	CEL CHP	Wail Mostafa Hassan	Feb 12, 2015
GSM1607572	GFP::degron at T12, biological repeat 3	RNA	Caenorhabditis elegans	1	GPL200	GSE65851	CEL CHP	Wail Mostafa Hassan	Feb 12, 2015
GSM1607573	GFP::degron at T12, biological repeat 4	RNA	Caenorhabditis elegans	1	GPL200	GSE65851	CEL CHP	Wail Mostafa Hassan	Feb 12, 2015
GSM1607574	GFP::degron at T12, biological repeat 5	RNA	Caenorhabditis elegans	1	GPL200	GSE65851	CEL CHP	Wail Mostafa Hassan	Feb 12, 2015
GSM1607575	GFP::degron at T16, biological repeat 1	RNA	Caenorhabditis elegans	1	GPL200	GSE65851	CEL CHP	Wail Mostafa Hassan	Feb 12, 2015
GSM1607576	GFP::degron at T16, biological repeat 2	RNA	Caenorhabditis elegans	1	GPL200	GSE65851	CEL CHP	Wail Mostafa Hassan	Feb 12, 2015
GSM1607577	GFP::degron at T16, biological repeat 3	RNA	Caenorhabditis elegans	1	GPL200	GSE65851	CEL CHP	Wail Mostafa Hassan	Feb 12, 2015
GSM1607578	GFP::degron at T16, biological repeat 4	RNA	Caenorhabditis elegans	1	GPL200	GSE65851	CEL CHP	Wail Mostafa Hassan	Feb 12, 2015
GSM1607579	GFP::degron at T20, biological repeat 1	RNA	Caenorhabditis elegans	1	GPL200	GSE65851	CEL CHP	Wail Mostafa Hassan	Feb 12, 2015
GSM1607580	Abeta at T0, biological repeat 1	RNA	Caenorhabditis elegans	1	GPL200	GSE65851	CEL CHP	Wail Mostafa Hassan	Feb 12, 2015
GSM1607581	Abeta at T4, biological repeat 1	RNA	Caenorhabditis elegans	1	GPL200	GSE65851	CEL CHP	Wail Mostafa Hassan	Feb 12, 2015
GSM1607582	Abeta at T8, biological repeat 1	RNA	Caenorhabditis elegans	1	GPL200	GSE65851	CEL CHP	Wail Mostafa Hassan	Feb 12, 2015
GSM1607583	Abeta at T8, biological repeat 2	RNA	Caenorhabditis elegans	1	GPL200	GSE65851	CEL CHP	Wail Mostafa Hassan	Feb 12, 2015
GSM1607584	Abeta at T8, biological repeat 3	RNA	Caenorhabditis elegans	1	GPL200	GSE65851	CEL CHP	Wail Mostafa Hassan	Feb 12, 2015
GSM1607585	Abeta at T8, biological repeat 4	RNA	Caenorhabditis elegans	1	GPL200	GSE65851	CEL CHP	Wail Mostafa Hassan	Feb 12, 2015
GSM1607586	Abeta at T12, biological repeat 1	RNA	Caenorhabditis elegans	1	GPL200	GSE65851	CEL CHP	Wail Mostafa Hassan	Feb 12, 2015
GSM1607587	Abeta at T12, biological repeat 2	RNA	Caenorhabditis elegans	1	GPL200	GSE65851	CEL CHP	Wail Mostafa Hassan	Feb 12, 2015
GSM1607588	Abeta at T12, biological repeat 3	RNA	Caenorhabditis elegans	1	GPL200	GSE65851	CEL CHP	Wail Mostafa Hassan	Feb 12, 2015
GSM1607589	Abeta at T12, biological repeat 4	RNA	Caenorhabditis elegans	1	GPL200	GSE65851	CEL CHP	Wail Mostafa Hassan	Feb 12, 2015
GSM1607590	Abeta at T16, biological repeat 1	RNA	Caenorhabditis elegans	1	GPL200	GSE65851	CEL CHP	Wail Mostafa Hassan	Feb 12, 2015
GSM1607591	Abeta at T16, biological repeat 2	RNA	Caenorhabditis elegans	1	GPL200	GSE65851	CEL CHP	Wail Mostafa Hassan	Feb 12, 2015
GSM1607592	Abeta at T16, biological repeat 3	RNA	Caenorhabditis elegans	1	GPL200	GSE65851	CEL CHP	Wail Mostafa Hassan	Feb 12, 2015
GSM1607593	Abeta at T16, biological repeat 4	RNA	Caenorhabditis elegans	1	GPL200	GSE65851	CEL CHP	Wail Mostafa Hassan	Feb 12, 2015
GSM1607594	Abeta at T20, biological repeat 1	RNA	Caenorhabditis elegans	1	GPL200	GSE65851	CEL CHP	Wail Mostafa Hassan	Feb 12, 2015
GSM1101648	N2 DMSO, Biological rep1	RNA	Caenorhabditis elegans	1	GPL200	GSE45292	CEL	Arnab Mukhopadhyay	Dec 31, 2014
GSM1101649	N2 DMSO, Biological rep2	RNA	Caenorhabditis elegans	1	GPL200	GSE45292	CEL	Arnab Mukhopadhyay	Dec 31, 2014
GSM1101650	N2 Rifampicin, Biological rep1	RNA	Caenorhabditis elegans	1	GPL200	GSE45292	CEL	Arnab Mukhopadhyay	Dec 31, 2014
GSM1101651	N2 Rifampicin, Biological rep2	RNA	Caenorhabditis elegans	1	GPL200	GSE45292	CEL	Arnab Mukhopadhyay	Dec 31, 2014
GSM1239874	N2 0mJ/cm2; replicate 1	RNA	Caenorhabditis elegans	1	GPL200	GSE47778 GSE51161	CEL	Bjoern Schumacher	Nov 18, 2014
GSM1239875	N2 0mJ/cm2; replicate 2	RNA	Caenorhabditis elegans	1	GPL200	GSE47778 GSE51161	CEL	Bjoern Schumacher	Nov 18, 2014
GSM1239876	N2 0mJ/cm2; replicate 3	RNA	Caenorhabditis elegans	1	GPL200	GSE47778 GSE51161	CEL	Bjoern Schumacher	Nov 18, 2014
GSM1239877	N2 60mJ/cm2; replicate 1	RNA	Caenorhabditis elegans	1	GPL200	GSE47778 GSE51161	CEL	Bjoern Schumacher	Nov 18, 2014
GSM1239878	N2 60mJ/cm2; replicate 2	RNA	Caenorhabditis elegans	1	GPL200	GSE47778 GSE51161	CEL	Bjoern Schumacher	Nov 18, 2014
GSM1239879	N2 60mJ/cm2; replicate 3	RNA	Caenorhabditis elegans	1	GPL200	GSE47778 GSE51161	CEL	Bjoern Schumacher	Nov 18, 2014
GSM1239880	N2 starved; replicate 1	RNA	Caenorhabditis elegans	1	GPL200	GSE47778 GSE51161	CEL	Bjoern Schumacher	Nov 18, 2014
GSM1239881	N2 starved; replicate 2	RNA	Caenorhabditis elegans	1	GPL200	GSE47778 GSE51161	CEL	Bjoern Schumacher	Nov 18, 2014
GSM1239882	N2 starved; replicate 3	RNA	Caenorhabditis elegans	1	GPL200	GSE47778 GSE51161	CEL	Bjoern Schumacher	Nov 18, 2014
GSM1239883	xpa-1 0mJ/cm2; replicate 1	RNA	Caenorhabditis elegans	1	GPL200	GSE47778 GSE51161	CEL	Bjoern Schumacher	Nov 18, 2014
GSM1239884	xpa-1 0mJ/cm2; replicate 2	RNA	Caenorhabditis elegans	1	GPL200	GSE47778 GSE51161	CEL	Bjoern Schumacher	Nov 18, 2014
GSM1239885	xpa-1 0mJ/cm2; replicate 3	RNA	Caenorhabditis elegans	1	GPL200	GSE47778 GSE51161	CEL	Bjoern Schumacher	Nov 18, 2014
GSM1239886	xpa-1 10mJ/cm2; replicate 1	RNA	Caenorhabditis elegans	1	GPL200	GSE47778 GSE51161	CEL	Bjoern Schumacher	Nov 18, 2014
GSM1239887	xpa-1 10mJ/cm2; replicate 2	RNA	Caenorhabditis elegans	1	GPL200	GSE47778 GSE51161	CEL	Bjoern Schumacher	Nov 18, 2014
GSM1239888	xpa-1 10mJ/cm2; replicate 3	RNA	Caenorhabditis elegans	1	GPL200	GSE47778 GSE51161	CEL	Bjoern Schumacher	Nov 18, 2014
GSM1239889	N2; replicate 1	RNA	Caenorhabditis elegans	1	GPL200	GSE47778 GSE51162	CEL	Bjoern Schumacher	Nov 18, 2014
GSM1239890	N2; replicate 2	RNA	Caenorhabditis elegans	1	GPL200	GSE47778 GSE51162	CEL	Bjoern Schumacher	Nov 18, 2014
GSM1239891	N2; replicate 3	RNA	Caenorhabditis elegans	1	GPL200	GSE47778 GSE51162	CEL	Bjoern Schumacher	Nov 18, 2014
GSM1239892	N2; UV; replicate 1	RNA	Caenorhabditis elegans	1	GPL200	GSE47778 GSE51162	CEL	Bjoern Schumacher	Nov 18, 2014
GSM1239893	N2; UV; replicate 2	RNA	Caenorhabditis elegans	1	GPL200	GSE47778 GSE51162	CEL	Bjoern Schumacher	Nov 18, 2014
GSM1239894	N2; UV; replicate 3	RNA	Caenorhabditis elegans	1	GPL200	GSE47778 GSE51162	CEL	Bjoern Schumacher	Nov 18, 2014
GSM1239895	N2; starvation; replicate 1	RNA	Caenorhabditis elegans	1	GPL200	GSE47778 GSE51162	CEL	Bjoern Schumacher	Nov 18, 2014
GSM1239896	N2; starvation; replicate 2	RNA	Caenorhabditis elegans	1	GPL200	GSE47778 GSE51162	CEL	Bjoern Schumacher	Nov 18, 2014
GSM1239897	N2; starvation; replicate 3	RNA	Caenorhabditis elegans	1	GPL200	GSE47778 GSE51162	CEL	Bjoern Schumacher	Nov 18, 2014
GSM1239898	daf-16; replicate 1	RNA	Caenorhabditis elegans	1	GPL200	GSE47778 GSE51162	CEL	Bjoern Schumacher	Nov 18, 2014
GSM1239899	daf-16; replicate 2	RNA	Caenorhabditis elegans	1	GPL200	GSE47778 GSE51162	CEL	Bjoern Schumacher	Nov 18, 2014
GSM1239900	daf-16; replicate 3	RNA	Caenorhabditis elegans	1	GPL200	GSE47778 GSE51162	CEL	Bjoern Schumacher	Nov 18, 2014
GSM1239901	daf-16; UV; replicate 1	RNA	Caenorhabditis elegans	1	GPL200	GSE47778 GSE51162	CEL	Bjoern Schumacher	Nov 18, 2014
GSM1239902	daf-16; UV; replicate 2	RNA	Caenorhabditis elegans	1	GPL200	GSE47778 GSE51162	CEL	Bjoern Schumacher	Nov 18, 2014
GSM1239903	daf-16; UV; replicate 3	RNA	Caenorhabditis elegans	1	GPL200	GSE47778 GSE51162	CEL	Bjoern Schumacher	Nov 18, 2014
GSM1239904	daf-16; starvation; replicate 1	RNA	Caenorhabditis elegans	1	GPL200	GSE47778 GSE51162	CEL	Bjoern Schumacher	Nov 18, 2014
GSM1239905	daf-16; starvation; replicate 2	RNA	Caenorhabditis elegans	1	GPL200	GSE47778 GSE51162	CEL	Bjoern Schumacher	Nov 18, 2014
GSM1239906	daf-2; replicate 1	RNA	Caenorhabditis elegans	1	GPL200	GSE47778 GSE51162	CEL	Bjoern Schumacher	Nov 18, 2014
GSM1239907	daf-2; replicate 2	RNA	Caenorhabditis elegans	1	GPL200	GSE47778 GSE51162	CEL	Bjoern Schumacher	Nov 18, 2014
GSM1239908	daf-2; replicate 3	RNA	Caenorhabditis elegans	1	GPL200	GSE47778 GSE51162	CEL	Bjoern Schumacher	Nov 18, 2014
GSM1239909	daf-2; UV; replicate 1	RNA	Caenorhabditis elegans	1	GPL200	GSE47778 GSE51162	CEL	Bjoern Schumacher	Nov 18, 2014
GSM1239910	daf-2; UV; replicate 2	RNA	Caenorhabditis elegans	1	GPL200	GSE47778 GSE51162	CEL	Bjoern Schumacher	Nov 18, 2014
GSM1239911	daf-2; UV; replicate 3	RNA	Caenorhabditis elegans	1	GPL200	GSE47778 GSE51162	CEL	Bjoern Schumacher	Nov 18, 2014
GSM1239912	daf-2; starvation; replicate 1	RNA	Caenorhabditis elegans	1	GPL200	GSE47778 GSE51162	CEL	Bjoern Schumacher	Nov 18, 2014
GSM1239913	daf-2; starvation; replicate 2	RNA	Caenorhabditis elegans	1	GPL200	GSE47778 GSE51162	CEL	Bjoern Schumacher	Nov 18, 2014
GSM1239914	daf-2; starvation; replicate 3	RNA	Caenorhabditis elegans	1	GPL200	GSE47778 GSE51162	CEL	Bjoern Schumacher	Nov 18, 2014
GSM1239915	daf-2;daf-16; replicate 1	RNA	Caenorhabditis elegans	1	GPL200	GSE47778 GSE51162	CEL	Bjoern Schumacher	Nov 18, 2014
GSM1239916	daf-2;daf-16; UV; replicate 1	RNA	Caenorhabditis elegans	1	GPL200	GSE47778 GSE51162	CEL	Bjoern Schumacher	Nov 18, 2014
GSM1239917	daf-2;daf-16; UV; replicate 2	RNA	Caenorhabditis elegans	1	GPL200	GSE47778 GSE51162	CEL	Bjoern Schumacher	Nov 18, 2014
GSM1239918	daf-2;daf-16; UV; replicate 3	RNA	Caenorhabditis elegans	1	GPL200	GSE47778 GSE51162	CEL	Bjoern Schumacher	Nov 18, 2014
GSM1239919	daf-2;daf-16; starvation; replicate 1	RNA	Caenorhabditis elegans	1	GPL200	GSE47778 GSE51162	CEL	Bjoern Schumacher	Nov 18, 2014
GSM1239920	daf-2;daf-16; starvation; replicate 2	RNA	Caenorhabditis elegans	1	GPL200	GSE47778 GSE51162	CEL	Bjoern Schumacher	Nov 18, 2014
GSM1239921	daf-2;daf-16; starvation; replicate 3	RNA	Caenorhabditis elegans	1	GPL200	GSE47778 GSE51162	CEL	Bjoern Schumacher	Nov 18, 2014
GSM1239922	daf-2;daf-16; starvation; replicate 4	RNA	Caenorhabditis elegans	1	GPL200	GSE47778 GSE51162	CEL	Bjoern Schumacher	Nov 18, 2014
GSM1239923	daf-2;daf-16; replicate 2	RNA	Caenorhabditis elegans	1	GPL200	GSE47778 GSE51162	CEL	Bjoern Schumacher	Nov 18, 2014
GSM1239924	daf-2;daf-16; replicate 3	RNA	Caenorhabditis elegans	1	GPL200	GSE47778 GSE51162	CEL	Bjoern Schumacher	Nov 18, 2014
GSM1386352	control rep1	RNA	Caenorhabditis elegans	1	GPL200	GSE57664	CEL	Francisco J. Esteban	Nov 01, 2014
GSM1386353	control rep2	RNA	Caenorhabditis elegans	1	GPL200	GSE57664	CEL	Francisco J. Esteban	Nov 01, 2014
GSM1386354	control rep3	RNA	Caenorhabditis elegans	1	GPL200	GSE57664	CEL	Francisco J. Esteban	Nov 01, 2014
GSM1386355	TYR treated rep1	RNA	Caenorhabditis elegans	1	GPL200	GSE57664	CEL	Francisco J. Esteban	Nov 01, 2014
GSM1386356	TYR treated rep2	RNA	Caenorhabditis elegans	1	GPL200	GSE57664	CEL	Francisco J. Esteban	Nov 01, 2014
GSM1386357	TYR treated rep3	RNA	Caenorhabditis elegans	1	GPL200	GSE57664	CEL	Francisco J. Esteban	Nov 01, 2014
GSM1317884	spe-9 OMA-1 IP rep1	RNA	Caenorhabditis elegans	1	GPL200	GSE54513 GSE54518	CEL	Caroline Spike	Sep 29, 2014
GSM1317885	spe-9 OMA-1 IP rep2	RNA	Caenorhabditis elegans	1	GPL200	GSE54513 GSE54518	CEL	Caroline Spike	Sep 29, 2014
GSM1317886	spe-9 OMA-1 IP rep3	RNA	Caenorhabditis elegans	1	GPL200	GSE54513 GSE54518	CEL	Caroline Spike	Sep 29, 2014
GSM1317887	spe-9 input rep1	RNA	Caenorhabditis elegans	1	GPL200	GSE54513 GSE54518	CEL	Caroline Spike	Sep 29, 2014
GSM1317888	spe-9 input rep2	RNA	Caenorhabditis elegans	1	GPL200	GSE54513 GSE54518	CEL	Caroline Spike	Sep 29, 2014
GSM1317889	spe-9 input rep3	RNA	Caenorhabditis elegans	1	GPL200	GSE54513 GSE54518	CEL	Caroline Spike	Sep 29, 2014
GSM1317890	fog-1 OMA-1 IP rep1	RNA	Caenorhabditis elegans	1	GPL200	GSE54513 GSE54518	CEL	Caroline Spike	Sep 29, 2014
GSM1317891	fog-1 OMA-1 IP rep2	RNA	Caenorhabditis elegans	1	GPL200	GSE54513 GSE54518	CEL	Caroline Spike	Sep 29, 2014
GSM1317892	fog-1 OMA-1 IP rep3	RNA	Caenorhabditis elegans	1	GPL200	GSE54513 GSE54518	CEL	Caroline Spike	Sep 29, 2014
GSM1317893	fog-1 input rep1	RNA	Caenorhabditis elegans	1	GPL200	GSE54513 GSE54518	CEL	Caroline Spike	Sep 29, 2014
GSM1317894	fog-1 input rep2	RNA	Caenorhabditis elegans	1	GPL200	GSE54513 GSE54518	CEL	Caroline Spike	Sep 29, 2014
GSM1317895	fog-1 input rep3	RNA	Caenorhabditis elegans	1	GPL200	GSE54513 GSE54518	CEL	Caroline Spike	Sep 29, 2014
GSM1305849	Ce 0 mM Se	RNA	Caenorhabditis elegans	1	GPL200	GSE54011	CEL	Roger A Sunde	Jul 03, 2014
GSM1305850	Ce 0.05 mM Se	RNA	Caenorhabditis elegans	1	GPL200	GSE54011	CEL	Roger A Sunde	Jul 03, 2014
GSM1305851	Ce 0.1 mM Se	RNA	Caenorhabditis elegans	1	GPL200	GSE54011	CEL	Roger A Sunde	Jul 03, 2014
GSM1305852	Ce 0.2 mM Se	RNA	Caenorhabditis elegans	1	GPL200	GSE54011	CEL	Roger A Sunde	Jul 03, 2014
GSM1305853	Ce 0.4 mM Se	RNA	Caenorhabditis elegans	1	GPL200	GSE54011	CEL	Roger A Sunde	Jul 03, 2014
GSM740996	C.elegans wild type raised in the absence of Cd, rep1	RNA	Caenorhabditis elegans	1	GPL200	GSE29951	CEL	Stephen Sturzenbaum	Jun 01, 2014
GSM741150	C.elegans wild type raised in the absence of Cd, rep2	RNA	Caenorhabditis elegans	1	GPL200	GSE29951	CEL	Stephen Sturzenbaum	Jun 01, 2014
GSM741151	C.elegans wild type raised in the absence of Cd, rep3	RNA	Caenorhabditis elegans	1	GPL200	GSE29951	CEL	Stephen Sturzenbaum	Jun 01, 2014
GSM741230	C.elegans wild type raised in the presence of Cd, rep1	RNA	Caenorhabditis elegans	1	GPL200	GSE29951	CEL	Stephen Sturzenbaum	Jun 01, 2014
GSM741231	C.elegans wild type raised in the presence of Cd, rep2	RNA	Caenorhabditis elegans	1	GPL200	GSE29951	CEL	Stephen Sturzenbaum	Jun 01, 2014
GSM741232	C.elegans wild type raised in the presence of Cd, rep3	RNA	Caenorhabditis elegans	1	GPL200	GSE29951	CEL	Stephen Sturzenbaum	Jun 01, 2014
GSM741233	C.elegans MT KO mtl-1,mtl-2(zs1), raised in the absence of Cd, rep1	RNA	Caenorhabditis elegans	1	GPL200	GSE29951	CEL	Stephen Sturzenbaum	Jun 01, 2014
GSM741234	C.elegans MT KO mtl-1,mtl-2(zs1), raised in the absence of Cd, rep2	RNA	Caenorhabditis elegans	1	GPL200	GSE29951	CEL	Stephen Sturzenbaum	Jun 01, 2014
GSM741235	C.elegans MT KO mtl-1,mtl-2(zs1), raised in the absence of Cd, rep3	RNA	Caenorhabditis elegans	1	GPL200	GSE29951	CEL	Stephen Sturzenbaum	Jun 01, 2014
GSM741236	C.elegans MT KO mtl-1,mtl-2(zs1) raised in the presence of Cd, rep1	RNA	Caenorhabditis elegans	1	GPL200	GSE29951	CEL	Stephen Sturzenbaum	Jun 01, 2014
GSM741237	C.elegans MT KO mtl-1,mtl-2(zs1) raised in the presence of Cd, rep2	RNA	Caenorhabditis elegans	1	GPL200	GSE29951	CEL	Stephen Sturzenbaum	Jun 01, 2014
GSM741238	C.elegans MT KO mtl-1,mtl-2(zs1) raised in the presence of Cd, rep3	RNA	Caenorhabditis elegans	1	GPL200	GSE29951	CEL	Stephen Sturzenbaum	Jun 01, 2014
GSM1111283	starved L1 wild type worm, biological rep1	RNA	Caenorhabditis elegans	1	GPL200	GSE45651	CEL	Mingxue Cui	May 16, 2014
GSM1111284	starved L1 wild type worm, biological rep2	RNA	Caenorhabditis elegans	1	GPL200	GSE45651	CEL	Mingxue Cui	May 16, 2014
GSM1111285	starved L1 wild type worm, biological rep3	RNA	Caenorhabditis elegans	1	GPL200	GSE45651	CEL	Mingxue Cui	May 16, 2014
GSM1111286	starved L1 lin-35(n745), biological rep1	RNA	Caenorhabditis elegans	1	GPL200	GSE45651	CEL	Mingxue Cui	May 16, 2014
GSM1111287	starved L1 lin-35(n745), biological rep2	RNA	Caenorhabditis elegans	1	GPL200	GSE45651	CEL	Mingxue Cui	May 16, 2014
GSM1111288	starved L1 lin-35(n745), biological rep3	RNA	Caenorhabditis elegans	1	GPL200	GSE45651	CEL	Mingxue Cui	May 16, 2014
GSM1246622	06-22-05_Krause_Eisenmann_Celegans_H7_3A	RNA	Caenorhabditis elegans	1	GPL200	GSE51502		David Eisenmann	May 13, 2014
GSM1246623	06-22-05_Krause_Eisenmann_Celegans_H7_2A	RNA	Caenorhabditis elegans	1	GPL200	GSE51502		David Eisenmann	May 13, 2014
GSM1246624	06-22-05_Krause_Eisenmann_Celegans_H7_1A	RNA	Caenorhabditis elegans	1	GPL200	GSE51502		David Eisenmann	May 13, 2014
GSM1246625	06-22-05_Krause_Eisenmann_Celegans_GC1b	RNA	Caenorhabditis elegans	1	GPL200	GSE51502		David Eisenmann	May 13, 2014
GSM1246626	06-22-05_Krause_Eisenmann_Celegans_GC2b	RNA	Caenorhabditis elegans	1	GPL200	GSE51502		David Eisenmann	May 13, 2014
GSM1246627	06-22-05_Krause_Eisenmann_Celegans_GC3b	RNA	Caenorhabditis elegans	1	GPL200	GSE51502		David Eisenmann	May 13, 2014
GSM1305989	Wild type young adults, biological rep 1	RNA	Caenorhabditis elegans	1	GPL200	GSE54024	CEL	Siegfried Hekimi	May 08, 2014
GSM1305990	Wild type young adults, biological rep 2	RNA	Caenorhabditis elegans	1	GPL200	GSE54024	CEL	Siegfried Hekimi	May 08, 2014
GSM1305991	Wild type young adults, biological rep 3	RNA	Caenorhabditis elegans	1	GPL200	GSE54024	CEL	Siegfried Hekimi	May 08, 2014
GSM1305992	Wild type young adults, biological rep 4	RNA	Caenorhabditis elegans	1	GPL200	GSE54024	CEL	Siegfried Hekimi	May 08, 2014
GSM1305993	isp-1(qm150) young adults, biological rep 1	RNA	Caenorhabditis elegans	1	GPL200	GSE54024	CEL	Siegfried Hekimi	May 08, 2014
GSM1305994	isp-1(qm150) young adults, biological rep 2	RNA	Caenorhabditis elegans	1	GPL200	GSE54024	CEL	Siegfried Hekimi	May 08, 2014
GSM1305995	isp-1(qm150) young adults, biological rep 3	RNA	Caenorhabditis elegans	1	GPL200	GSE54024	CEL	Siegfried Hekimi	May 08, 2014
GSM1305996	nuo-6(qm200) young adults, biological rep 1	RNA	Caenorhabditis elegans	1	GPL200	GSE54024	CEL	Siegfried Hekimi	May 08, 2014
GSM1305997	nuo-6(qm200) young adults, biological rep 2	RNA	Caenorhabditis elegans	1	GPL200	GSE54024	CEL	Siegfried Hekimi	May 08, 2014
GSM1305998	nuo-6(qm200) young adults, biological rep 3	RNA	Caenorhabditis elegans	1	GPL200	GSE54024	CEL	Siegfried Hekimi	May 08, 2014
GSM1305999	Wild type young adults treated with 0.1mM paraquat, biological rep 1	RNA	Caenorhabditis elegans	1	GPL200	GSE54024	CEL	Siegfried Hekimi	May 08, 2014
GSM1306000	Wild type young adults treated with 0.1mM paraquat, biological rep 2	RNA	Caenorhabditis elegans	1	GPL200	GSE54024	CEL	Siegfried Hekimi	May 08, 2014
GSM1306001	Wild type young adults treated with 0.1mM paraquat, biological rep 3	RNA	Caenorhabditis elegans	1	GPL200	GSE54024	CEL	Siegfried Hekimi	May 08, 2014
GSM1306002	ced-4(n1162) young adults, biological rep 1	RNA	Caenorhabditis elegans	1	GPL200	GSE54024	CEL	Siegfried Hekimi	May 08, 2014
GSM1306003	ced-4(n1162) young adults, biological rep 2	RNA	Caenorhabditis elegans	1	GPL200	GSE54024	CEL	Siegfried Hekimi	May 08, 2014
GSM1306004	ced-4(n1162) young adults, biological rep 3	RNA	Caenorhabditis elegans	1	GPL200	GSE54024	CEL	Siegfried Hekimi	May 08, 2014
GSM1306005	isp-1(qm150) ced-4(n1162) double mutant young adults, biological rep 1	RNA	Caenorhabditis elegans	1	GPL200	GSE54024	CEL	Siegfried Hekimi	May 08, 2014
GSM1306006	isp-1(qm150) ced-4(n1162) double mutant young adults, biological rep 2	RNA	Caenorhabditis elegans	1	GPL200	GSE54024	CEL	Siegfried Hekimi	May 08, 2014
GSM1306007	isp-1(qm150) ced-4(n1162) double mutant young adults, biological rep 3	RNA	Caenorhabditis elegans	1	GPL200	GSE54024	CEL	Siegfried Hekimi	May 08, 2014
GSM1306008	nuo-6(qm200);ced-4(n1162) double mutant young adults, biological rep 1	RNA	Caenorhabditis elegans	1	GPL200	GSE54024	CEL	Siegfried Hekimi	May 08, 2014
GSM1306009	nuo-6(qm200);ced-4(n1162) double mutant young adults, biological rep 2	RNA	Caenorhabditis elegans	1	GPL200	GSE54024	CEL	Siegfried Hekimi	May 08, 2014
GSM1306010	nuo-6(qm200);ced-4(n1162) double mutant young adults, biological rep 3	RNA	Caenorhabditis elegans	1	GPL200	GSE54024	CEL	Siegfried Hekimi	May 08, 2014
GSM1128166	L3_rep1	RNA	Caenorhabditis elegans	1	GPL200	GSE46288 GSE46291	CEL	Keith Shockley	Apr 18, 2014
GSM1128167	L3_rep2	RNA	Caenorhabditis elegans	1	GPL200	GSE46288 GSE46291	CEL	Keith Shockley	Apr 18, 2014
GSM1128168	L3_rep3	RNA	Caenorhabditis elegans	1	GPL200	GSE46288 GSE46291	CEL	Keith Shockley	Apr 18, 2014
GSM1128169	L3-lethargus_rep1	RNA	Caenorhabditis elegans	1	GPL200	GSE46288 GSE46291	CEL	Keith Shockley	Apr 18, 2014
GSM1128170	L3-lethargus_rep2	RNA	Caenorhabditis elegans	1	GPL200	GSE46288 GSE46291	CEL	Keith Shockley	Apr 18, 2014
GSM1128171	L3-lethargus_rep3	RNA	Caenorhabditis elegans	1	GPL200	GSE46288 GSE46291	CEL	Keith Shockley	Apr 18, 2014
GSM1128172	L4_rep1	RNA	Caenorhabditis elegans	1	GPL200	GSE46289 GSE46291	CEL	Keith Shockley	Apr 18, 2014
GSM1128173	L4_rep2	RNA	Caenorhabditis elegans	1	GPL200	GSE46289 GSE46291	CEL	Keith Shockley	Apr 18, 2014
GSM1128174	L4_rep3	RNA	Caenorhabditis elegans	1	GPL200	GSE46289 GSE46291	CEL	Keith Shockley	Apr 18, 2014
GSM1128175	L4_rep4	RNA	Caenorhabditis elegans	1	GPL200	GSE46289 GSE46291	CEL	Keith Shockley	Apr 18, 2014
GSM1128176	L4_rep5	RNA	Caenorhabditis elegans	1	GPL200	GSE46289 GSE46291	CEL	Keith Shockley	Apr 18, 2014
GSM1128177	L4-lethargus_rep1	RNA	Caenorhabditis elegans	1	GPL200	GSE46289 GSE46291	CEL	Keith Shockley	Apr 18, 2014
GSM1128178	L4-lethargus_rep2	RNA	Caenorhabditis elegans	1	GPL200	GSE46289 GSE46291	CEL	Keith Shockley	Apr 18, 2014
GSM1128179	L4-lethargus_rep3	RNA	Caenorhabditis elegans	1	GPL200	GSE46289 GSE46291	CEL	Keith Shockley	Apr 18, 2014
GSM1128180	L4-lethargus_rep4	RNA	Caenorhabditis elegans	1	GPL200	GSE46289 GSE46291	CEL	Keith Shockley	Apr 18, 2014
GSM1128181	L4-lethargus_rep5	RNA	Caenorhabditis elegans	1	GPL200	GSE46289 GSE46291	CEL	Keith Shockley	Apr 18, 2014
GSM1128182	Adult_rep1	RNA	Caenorhabditis elegans	1	GPL200	GSE46289 GSE46291	CEL	Keith Shockley	Apr 18, 2014
GSM1128183	Adult_rep2	RNA	Caenorhabditis elegans	1	GPL200	GSE46289 GSE46291	CEL	Keith Shockley	Apr 18, 2014
GSM1128184	Adult_rep3	RNA	Caenorhabditis elegans	1	GPL200	GSE46289 GSE46291	CEL	Keith Shockley	Apr 18, 2014
GSM1128185	Adult_rep4	RNA	Caenorhabditis elegans	1	GPL200	GSE46289 GSE46291	CEL	Keith Shockley	Apr 18, 2014
GSM1128186	Adult_rep5	RNA	Caenorhabditis elegans	1	GPL200	GSE46289 GSE46291	CEL	Keith Shockley	Apr 18, 2014
GSM1083003	NGM [SL1]	RNA	Caenorhabditis elegans	1	GPL200	GSE44318	CEL	Patricia Martorell	Dec 31, 2013
GSM1083004	NGM [SL5]	RNA	Caenorhabditis elegans	1	GPL200	GSE44318	CEL	Patricia Martorell	Dec 31, 2013
GSM1083005	NGM [SL9]	RNA	Caenorhabditis elegans	1	GPL200	GSE44318	CEL	Patricia Martorell	Dec 31, 2013
GSM1083006	NGM [SL69]	RNA	Caenorhabditis elegans	1	GPL200	GSE44318	CEL	Patricia Martorell	Dec 31, 2013
GSM1083007	13L peptide [SL4]	RNA	Caenorhabditis elegans	1	GPL200	GSE44318	CEL	Patricia Martorell	Dec 31, 2013
GSM1083008	13L peptide [SL8]	RNA	Caenorhabditis elegans	1	GPL200	GSE44318	CEL	Patricia Martorell	Dec 31, 2013
GSM1083009	13L peptide [SL12]	RNA	Caenorhabditis elegans	1	GPL200	GSE44318	CEL	Patricia Martorell	Dec 31, 2013
GSM1258141	wildtype_1	RNA	Caenorhabditis elegans	1	GPL200	GSE52064	CEL	Susan Strome	Nov 05, 2013
GSM1258142	wildtype_2	RNA	Caenorhabditis elegans	1	GPL200	GSE52064	CEL	Susan Strome	Nov 05, 2013
GSM1258143	wildtype_3	RNA	Caenorhabditis elegans	1	GPL200	GSE52064	CEL	Susan Strome	Nov 05, 2013
GSM1258144	lin-54_1	RNA	Caenorhabditis elegans	1	GPL200	GSE52064	CEL	Susan Strome	Nov 05, 2013
GSM1258145	lin-54_2	RNA	Caenorhabditis elegans	1	GPL200	GSE52064	CEL	Susan Strome	Nov 05, 2013
GSM1258146	lin-54_3	RNA	Caenorhabditis elegans	1	GPL200	GSE52064	CEL	Susan Strome	Nov 05, 2013
GSM1258147	mes-4_1	RNA	Caenorhabditis elegans	1	GPL200	GSE52064	CEL	Susan Strome	Nov 05, 2013
GSM1258148	mes-4_2	RNA	Caenorhabditis elegans	1	GPL200	GSE52064	CEL	Susan Strome	Nov 05, 2013
GSM1258149	mes-4_3	RNA	Caenorhabditis elegans	1	GPL200	GSE52064	CEL	Susan Strome	Nov 05, 2013
GSM1258150	lin-54;mes-4_1	RNA	Caenorhabditis elegans	1	GPL200	GSE52064	CEL	Susan Strome	Nov 05, 2013
GSM1258151	lin-54;mes-4_2	RNA	Caenorhabditis elegans	1	GPL200	GSE52064	CEL	Susan Strome	Nov 05, 2013
GSM1258152	lin-54;mes-4_3	RNA	Caenorhabditis elegans	1	GPL200	GSE52064	CEL	Susan Strome	Nov 05, 2013
GSM1250580	day8 hermaphrodite -males rep 1	RNA	Caenorhabditis elegans	1	GPL200	GSE51691	CEL	Travis Justin Maures	Oct 25, 2013
GSM1250581	day8 hermaphrodite -males rep 2	RNA	Caenorhabditis elegans	1	GPL200	GSE51691	CEL	Travis Justin Maures	Oct 25, 2013
GSM1250582	day8 hermaphrodite -males rep 3	RNA	Caenorhabditis elegans	1	GPL200	GSE51691	CEL	Travis Justin Maures	Oct 25, 2013
GSM1250583	day8 hermaphrodite +males rep 1	RNA	Caenorhabditis elegans	1	GPL200	GSE51691	CEL	Travis Justin Maures	Oct 25, 2013
GSM1250584	day8 hermaphrodite +males rep 2	RNA	Caenorhabditis elegans	1	GPL200	GSE51691	CEL	Travis Justin Maures	Oct 25, 2013
GSM1250585	day8 hermaphrodite +males rep 3	RNA	Caenorhabditis elegans	1	GPL200	GSE51691	CEL	Travis Justin Maures	Oct 25, 2013
GSM1250586	day8 hermaphrodite utx-1 RNAi -males rep 1	RNA	Caenorhabditis elegans	1	GPL200	GSE51691	CEL	Travis Justin Maures	Oct 25, 2013
GSM1250587	day8 hermaphrodite utx-1 RNAi -males rep 2	RNA	Caenorhabditis elegans	1	GPL200	GSE51691	CEL	Travis Justin Maures	Oct 25, 2013
GSM1250588	day8 hermaphrodite utx-1 RNAi -males rep 3	RNA	Caenorhabditis elegans	1	GPL200	GSE51691	CEL	Travis Justin Maures	Oct 25, 2013
GSM1250589	day8 hermaphrodite utx-1 RNAi +males rep 1	RNA	Caenorhabditis elegans	1	GPL200	GSE51691	CEL	Travis Justin Maures	Oct 25, 2013
GSM1250590	day8 hermaphrodite utx-1 RNAi +males rep 3	RNA	Caenorhabditis elegans	1	GPL200	GSE51691	CEL	Travis Justin Maures	Oct 25, 2013
GSM1015556	control-continuous_expose-2h_harvest-rep1	RNA	Caenorhabditis elegans	1	GPL200	GSE41366	CEL	John A. Lewis	Oct 05, 2013
GSM1015557	low_DDVP-continuous_expose-2h_harvest-rep1	RNA	Caenorhabditis elegans	1	GPL200	GSE41366	CEL	John A. Lewis	Oct 05, 2013
GSM1015558	high_DDVP-continuous_expose-2h_harvest-rep1	RNA	Caenorhabditis elegans	1	GPL200	GSE41366	CEL	John A. Lewis	Oct 05, 2013
GSM1015559	control-2h_expose-8h_harvest-rep1	RNA	Caenorhabditis elegans	1	GPL200	GSE41366	CEL	John A. Lewis	Oct 05, 2013
GSM1015560	low_DDVP-2h_expose-8h_harvest-rep1	RNA	Caenorhabditis elegans	1	GPL200	GSE41366	CEL	John A. Lewis	Oct 05, 2013
GSM1015561	high_DDVP-2h_expose-8h_harvest-rep1	RNA	Caenorhabditis elegans	1	GPL200	GSE41366	CEL	John A. Lewis	Oct 05, 2013
GSM1015562	control-2h_expose-14h_harvest-rep1	RNA	Caenorhabditis elegans	1	GPL200	GSE41366	CEL	John A. Lewis	Oct 05, 2013
GSM1015563	low_DDVP-2h_expose-14h_harvest-rep1	RNA	Caenorhabditis elegans	1	GPL200	GSE41366	CEL	John A. Lewis	Oct 05, 2013
GSM1015564	high_DDVP-2h_expose-14h_harvest-rep1	RNA	Caenorhabditis elegans	1	GPL200	GSE41366	CEL	John A. Lewis	Oct 05, 2013
GSM1015565	control-2h_expose-20h_harvest-rep1	RNA	Caenorhabditis elegans	1	GPL200	GSE41366	CEL	John A. Lewis	Oct 05, 2013
GSM1015566	low_DDVP-2h_expose-20h_harvest-rep1	RNA	Caenorhabditis elegans	1	GPL200	GSE41366	CEL	John A. Lewis	Oct 05, 2013
GSM1015567	high_DDVP-2h_expose-20h_harvest-rep1	RNA	Caenorhabditis elegans	1	GPL200	GSE41366	CEL	John A. Lewis	Oct 05, 2013
GSM1015568	control-2h_expose-26h_harvest-rep1	RNA	Caenorhabditis elegans	1	GPL200	GSE41366	CEL	John A. Lewis	Oct 05, 2013
GSM1015569	low_DDVP-2h_expose-26h_harvest-rep1	RNA	Caenorhabditis elegans	1	GPL200	GSE41366	CEL	John A. Lewis	Oct 05, 2013
GSM1015570	high_DDVP-2h_expose-26h_harvest-rep1	RNA	Caenorhabditis elegans	1	GPL200	GSE41366	CEL	John A. Lewis	Oct 05, 2013
GSM1015571	control-continuous_expose-8h_harvest-rep1	RNA	Caenorhabditis elegans	1	GPL200	GSE41366	CEL	John A. Lewis	Oct 05, 2013
GSM1015572	low_DDVP-continuous_expose-8h_harvest-rep1	RNA	Caenorhabditis elegans	1	GPL200	GSE41366	CEL	John A. Lewis	Oct 05, 2013
GSM1015573	high_DDVP-continuous_expose-8h_harvest-rep1	RNA	Caenorhabditis elegans	1	GPL200	GSE41366	CEL	John A. Lewis	Oct 05, 2013
GSM1015574	control-8h_expose-14h_harvest-rep1	RNA	Caenorhabditis elegans	1	GPL200	GSE41366	CEL	John A. Lewis	Oct 05, 2013
GSM1015575	low_DDVP-8h_expose-14h_harvest-rep1	RNA	Caenorhabditis elegans	1	GPL200	GSE41366	CEL	John A. Lewis	Oct 05, 2013
GSM1015576	high_DDVP-8h_expose-14h_harvest-rep1	RNA	Caenorhabditis elegans	1	GPL200	GSE41366	CEL	John A. Lewis	Oct 05, 2013
GSM1015577	control-8h_expose-20h_harvest-rep1	RNA	Caenorhabditis elegans	1	GPL200	GSE41366	CEL	John A. Lewis	Oct 05, 2013
GSM1015578	low_DDVP-8h_expose-20h_harvest-rep1	RNA	Caenorhabditis elegans	1	GPL200	GSE41366	CEL	John A. Lewis	Oct 05, 2013
GSM1015579	high_DDVP-8h_expose-20h_harvest-rep1	RNA	Caenorhabditis elegans	1	GPL200	GSE41366	CEL	John A. Lewis	Oct 05, 2013
GSM1015580	control-8h_expose-26h_harvest-rep1	RNA	Caenorhabditis elegans	1	GPL200	GSE41366	CEL	John A. Lewis	Oct 05, 2013
GSM1015581	low_DDVP-8h_expose-26h_harvest-rep1	RNA	Caenorhabditis elegans	1	GPL200	GSE41366	CEL	John A. Lewis	Oct 05, 2013
GSM1015582	high_DDVP-8h_expose-26h_harvest-rep1	RNA	Caenorhabditis elegans	1	GPL200	GSE41366	CEL	John A. Lewis	Oct 05, 2013
GSM1015583	control-continuous_expose-14h_harvest-rep1	RNA	Caenorhabditis elegans	1	GPL200	GSE41366	CEL	John A. Lewis	Oct 05, 2013
GSM1015584	low_DDVP-continuous_expose-14h_harvest-rep1	RNA	Caenorhabditis elegans	1	GPL200	GSE41366	CEL	John A. Lewis	Oct 05, 2013
GSM1015585	high_DDVP-continuous_expose-14h_harvest-rep1	RNA	Caenorhabditis elegans	1	GPL200	GSE41366	CEL	John A. Lewis	Oct 05, 2013
GSM1015586	control-continuous_expose-20h_harvest-rep1	RNA	Caenorhabditis elegans	1	GPL200	GSE41366	CEL	John A. Lewis	Oct 05, 2013
GSM1015587	low_DDVP-continuous_expose-20h_harvest-rep1	RNA	Caenorhabditis elegans	1	GPL200	GSE41366	CEL	John A. Lewis	Oct 05, 2013
GSM1015588	high_DDVP-continuous_expose-20h_harvest-rep1	RNA	Caenorhabditis elegans	1	GPL200	GSE41366	CEL	John A. Lewis	Oct 05, 2013
GSM1015589	control-continuous_expose-26h_harvest-rep1	RNA	Caenorhabditis elegans	1	GPL200	GSE41366	CEL	John A. Lewis	Oct 05, 2013
GSM1015590	low_DDVP-continuous_expose-26h_harvest-rep1	RNA	Caenorhabditis elegans	1	GPL200	GSE41366	CEL	John A. Lewis	Oct 05, 2013
GSM1015591	high_DDVP-continuous_expose-26h_harvest-rep1	RNA	Caenorhabditis elegans	1	GPL200	GSE41366	CEL	John A. Lewis	Oct 05, 2013
GSM1015592	control-continuous_expose-0h_harvest-rep2	RNA	Caenorhabditis elegans	1	GPL200	GSE41366	CEL	John A. Lewis	Oct 05, 2013
GSM1015593	control-continuous_expose-2h_harvest-rep2	RNA	Caenorhabditis elegans	1	GPL200	GSE41366	CEL	John A. Lewis	Oct 05, 2013
GSM1015594	low_DDVP-continuous_expose-2h_harvest-rep2	RNA	Caenorhabditis elegans	1	GPL200	GSE41366	CEL	John A. Lewis	Oct 05, 2013
GSM1015595	high_DDVP-continuous_expose-2h_harvest-rep2	RNA	Caenorhabditis elegans	1	GPL200	GSE41366	CEL	John A. Lewis	Oct 05, 2013
GSM1015596	control-2h_expose-8h_harvest-rep2	RNA	Caenorhabditis elegans	1	GPL200	GSE41366	CEL	John A. Lewis	Oct 05, 2013
GSM1015597	low_DDVP-2h_expose-8h_harvest-rep2	RNA	Caenorhabditis elegans	1	GPL200	GSE41366	CEL	John A. Lewis	Oct 05, 2013
GSM1015598	high_DDVP-2h_expose-8h_harvest-rep2	RNA	Caenorhabditis elegans	1	GPL200	GSE41366	CEL	John A. Lewis	Oct 05, 2013
GSM1015599	control-2h_expose-14h_harvest-rep2	RNA	Caenorhabditis elegans	1	GPL200	GSE41366	CEL	John A. Lewis	Oct 05, 2013
GSM1015600	low_DDVP-2h_expose-14h_harvest-rep2	RNA	Caenorhabditis elegans	1	GPL200	GSE41366	CEL	John A. Lewis	Oct 05, 2013
GSM1015601	high_DDVP-2h_expose-14h_harvest-rep2	RNA	Caenorhabditis elegans	1	GPL200	GSE41366	CEL	John A. Lewis	Oct 05, 2013
GSM1015602	control-2h_expose-20h_harvest-rep2	RNA	Caenorhabditis elegans	1	GPL200	GSE41366	CEL	John A. Lewis	Oct 05, 2013
GSM1015603	low_DDVP-2h_expose-20h_harvest-rep2	RNA	Caenorhabditis elegans	1	GPL200	GSE41366	CEL	John A. Lewis	Oct 05, 2013
GSM1015604	high_DDVP-2h_expose-20h_harvest-rep2	RNA	Caenorhabditis elegans	1	GPL200	GSE41366	CEL	John A. Lewis	Oct 05, 2013
GSM1015605	control-2h_expose-26h_harvest-rep2	RNA	Caenorhabditis elegans	1	GPL200	GSE41366	CEL	John A. Lewis	Oct 05, 2013
GSM1015606	low_DDVP-2h_expose-26h_harvest-rep2	RNA	Caenorhabditis elegans	1	GPL200	GSE41366	CEL	John A. Lewis	Oct 05, 2013
GSM1015607	high_DDVP-2h_expose-26h_harvest-rep2	RNA	Caenorhabditis elegans	1	GPL200	GSE41366	CEL	John A. Lewis	Oct 05, 2013
GSM1015608	control-continuous_expose-8h_harvest-rep2	RNA	Caenorhabditis elegans	1	GPL200	GSE41366	CEL	John A. Lewis	Oct 05, 2013
GSM1015609	low_DDVP-continuous_expose-8h_harvest-rep2	RNA	Caenorhabditis elegans	1	GPL200	GSE41366	CEL	John A. Lewis	Oct 05, 2013
GSM1015610	high_DDVP-continuous_expose-8h_harvest-rep2	RNA	Caenorhabditis elegans	1	GPL200	GSE41366	CEL	John A. Lewis	Oct 05, 2013
GSM1015611	control-8h_expose-14h_harvest-rep2	RNA	Caenorhabditis elegans	1	GPL200	GSE41366	CEL	John A. Lewis	Oct 05, 2013
GSM1015612	low_DDVP-8h_expose-14h_harvest-rep2	RNA	Caenorhabditis elegans	1	GPL200	GSE41366	CEL	John A. Lewis	Oct 05, 2013
GSM1015613	high_DDVP-8h_expose-14h_harvest-rep2	RNA	Caenorhabditis elegans	1	GPL200	GSE41366	CEL	John A. Lewis	Oct 05, 2013
GSM1015614	control-8h_expose-20h_harvest-rep2	RNA	Caenorhabditis elegans	1	GPL200	GSE41366	CEL	John A. Lewis	Oct 05, 2013
GSM1015615	low_DDVP-8h_expose-20h_harvest-rep2	RNA	Caenorhabditis elegans	1	GPL200	GSE41366	CEL	John A. Lewis	Oct 05, 2013
GSM1015616	high_DDVP-8h_expose-20h_harvest-rep2	RNA	Caenorhabditis elegans	1	GPL200	GSE41366	CEL	John A. Lewis	Oct 05, 2013
GSM1015617	control-8h_expose-26h_harvest-rep2	RNA	Caenorhabditis elegans	1	GPL200	GSE41366	CEL	John A. Lewis	Oct 05, 2013
GSM1015618	low_DDVP-8h_expose-26h_harvest-rep2	RNA	Caenorhabditis elegans	1	GPL200	GSE41366	CEL	John A. Lewis	Oct 05, 2013
GSM1015619	high_DDVP-8h_expose-26h_harvest-rep2	RNA	Caenorhabditis elegans	1	GPL200	GSE41366	CEL	John A. Lewis	Oct 05, 2013
GSM1015620	control-continuous_expose-14h_harvest-rep2	RNA	Caenorhabditis elegans	1	GPL200	GSE41366	CEL	John A. Lewis	Oct 05, 2013
GSM1015621	low_DDVP-continuous_expose-14h_harvest-rep2	RNA	Caenorhabditis elegans	1	GPL200	GSE41366	CEL	John A. Lewis	Oct 05, 2013
GSM1015622	high_DDVP-continuous_expose-14h_harvest-rep2	RNA	Caenorhabditis elegans	1	GPL200	GSE41366	CEL	John A. Lewis	Oct 05, 2013
GSM1015623	control-continuous_expose-20h_harvest-rep2	RNA	Caenorhabditis elegans	1	GPL200	GSE41366	CEL	John A. Lewis	Oct 05, 2013
GSM1015624	low_DDVP-continuous_expose-20h_harvest-rep2	RNA	Caenorhabditis elegans	1	GPL200	GSE41366	CEL	John A. Lewis	Oct 05, 2013
GSM1015625	high_DDVP-continuous_expose-20h_harvest-rep2	RNA	Caenorhabditis elegans	1	GPL200	GSE41366	CEL	John A. Lewis	Oct 05, 2013
GSM1015626	control-continuous_expose-26h_harvest-rep2	RNA	Caenorhabditis elegans	1	GPL200	GSE41366	CEL	John A. Lewis	Oct 05, 2013
GSM1015627	low_DDVP-continuous_expose-26h_harvest-rep2	RNA	Caenorhabditis elegans	1	GPL200	GSE41366	CEL	John A. Lewis	Oct 05, 2013
GSM1015628	high_DDVP-continuous_expose-26h_harvest-rep2	RNA	Caenorhabditis elegans	1	GPL200	GSE41366	CEL	John A. Lewis	Oct 05, 2013
GSM1015629	control-continuous_expose-0h_harvest-rep3	RNA	Caenorhabditis elegans	1	GPL200	GSE41366	CEL	John A. Lewis	Oct 05, 2013
GSM1015630	control-continuous_expose-2h_harvest-rep3	RNA	Caenorhabditis elegans	1	GPL200	GSE41366	CEL	John A. Lewis	Oct 05, 2013
GSM1015631	low_DDVP-continuous_expose-2h_harvest-rep3	RNA	Caenorhabditis elegans	1	GPL200	GSE41366	CEL	John A. Lewis	Oct 05, 2013
GSM1015632	high_DDVP-continuous_expose-2h_harvest-rep3	RNA	Caenorhabditis elegans	1	GPL200	GSE41366	CEL	John A. Lewis	Oct 05, 2013
GSM1015633	control-2h_expose-8h_harvest-rep3	RNA	Caenorhabditis elegans	1	GPL200	GSE41366	CEL	John A. Lewis	Oct 05, 2013
GSM1015634	low_DDVP-2h_expose-8h_harvest-rep3	RNA	Caenorhabditis elegans	1	GPL200	GSE41366	CEL	John A. Lewis	Oct 05, 2013
GSM1015635	high_DDVP-2h_expose-8h_harvest-rep3	RNA	Caenorhabditis elegans	1	GPL200	GSE41366	CEL	John A. Lewis	Oct 05, 2013
GSM1015636	control-2h_expose-14h_harvest-rep3	RNA	Caenorhabditis elegans	1	GPL200	GSE41366	CEL	John A. Lewis	Oct 05, 2013
GSM1015637	low_DDVP-2h_expose-14h_harvest-rep3	RNA	Caenorhabditis elegans	1	GPL200	GSE41366	CEL	John A. Lewis	Oct 05, 2013
GSM1015638	high_DDVP-2h_expose-14h_harvest-rep3	RNA	Caenorhabditis elegans	1	GPL200	GSE41366	CEL	John A. Lewis	Oct 05, 2013
GSM1015639	control-2h_expose-20h_harvest-rep3	RNA	Caenorhabditis elegans	1	GPL200	GSE41366	CEL	John A. Lewis	Oct 05, 2013
GSM1015640	low_DDVP-2h_expose-20h_harvest-rep3	RNA	Caenorhabditis elegans	1	GPL200	GSE41366	CEL	John A. Lewis	Oct 05, 2013
GSM1015641	high_DDVP-2h_expose-20h_harvest-rep3	RNA	Caenorhabditis elegans	1	GPL200	GSE41366	CEL	John A. Lewis	Oct 05, 2013
GSM1015642	control-2h_expose-26h_harvest-rep3	RNA	Caenorhabditis elegans	1	GPL200	GSE41366	CEL	John A. Lewis	Oct 05, 2013
GSM1015643	low_DDVP-2h_expose-26h_harvest-rep3	RNA	Caenorhabditis elegans	1	GPL200	GSE41366	CEL	John A. Lewis	Oct 05, 2013
GSM1015644	high_DDVP-2h_expose-26h_harvest-rep3	RNA	Caenorhabditis elegans	1	GPL200	GSE41366	CEL	John A. Lewis	Oct 05, 2013
GSM1015645	control-continuous_expose-8h_harvest-rep3	RNA	Caenorhabditis elegans	1	GPL200	GSE41366	CEL	John A. Lewis	Oct 05, 2013
GSM1015646	low_DDVP-continuous_expose-8h_harvest-rep3	RNA	Caenorhabditis elegans	1	GPL200	GSE41366	CEL	John A. Lewis	Oct 05, 2013
GSM1015647	control-8h_expose-14h_harvest-rep3	RNA	Caenorhabditis elegans	1	GPL200	GSE41366	CEL	John A. Lewis	Oct 05, 2013
GSM1015648	low_DDVP-8h_expose-14h_harvest-rep3	RNA	Caenorhabditis elegans	1	GPL200	GSE41366	CEL	John A. Lewis	Oct 05, 2013
GSM1015649	high_DDVP-8h_expose-14h_harvest-rep3	RNA	Caenorhabditis elegans	1	GPL200	GSE41366	CEL	John A. Lewis	Oct 05, 2013
GSM1015650	control-8h_expose-20h_harvest-rep3	RNA	Caenorhabditis elegans	1	GPL200	GSE41366	CEL	John A. Lewis	Oct 05, 2013
GSM1015651	low_DDVP-8h_expose-20h_harvest-rep3	RNA	Caenorhabditis elegans	1	GPL200	GSE41366	CEL	John A. Lewis	Oct 05, 2013
GSM1015652	high_DDVP-8h_expose-20h_harvest-rep3	RNA	Caenorhabditis elegans	1	GPL200	GSE41366	CEL	John A. Lewis	Oct 05, 2013
GSM1015653	control-8h_expose-26h_harvest-rep3	RNA	Caenorhabditis elegans	1	GPL200	GSE41366	CEL	John A. Lewis	Oct 05, 2013
GSM1015654	low_DDVP-8h_expose-26h_harvest-rep3	RNA	Caenorhabditis elegans	1	GPL200	GSE41366	CEL	John A. Lewis	Oct 05, 2013
GSM1015655	high_DDVP-8h_expose-26h_harvest-rep3	RNA	Caenorhabditis elegans	1	GPL200	GSE41366	CEL	John A. Lewis	Oct 05, 2013
GSM1015656	control-continuous_expose-14h_harvest-rep3	RNA	Caenorhabditis elegans	1	GPL200	GSE41366	CEL	John A. Lewis	Oct 05, 2013
GSM1015657	low_DDVP-continuous_expose-14h_harvest-rep3	RNA	Caenorhabditis elegans	1	GPL200	GSE41366	CEL	John A. Lewis	Oct 05, 2013
GSM1015658	high_DDVP-continuous_expose-14h_harvest-rep3	RNA	Caenorhabditis elegans	1	GPL200	GSE41366	CEL	John A. Lewis	Oct 05, 2013
GSM1015659	control-continuous_expose-20h_harvest-rep3	RNA	Caenorhabditis elegans	1	GPL200	GSE41366	CEL	John A. Lewis	Oct 05, 2013
GSM1015660	low_DDVP-continuous_expose-20h_harvest-rep3	RNA	Caenorhabditis elegans	1	GPL200	GSE41366	CEL	John A. Lewis	Oct 05, 2013
GSM1015661	high_DDVP-continuous_expose-20h_harvest-rep3	RNA	Caenorhabditis elegans	1	GPL200	GSE41366	CEL	John A. Lewis	Oct 05, 2013
GSM1015662	control-continuous_expose-26h_harvest-rep3	RNA	Caenorhabditis elegans	1	GPL200	GSE41366	CEL	John A. Lewis	Oct 05, 2013
GSM1015663	low_DDVP-continuous_expose-26h_harvest-rep3	RNA	Caenorhabditis elegans	1	GPL200	GSE41366	CEL	John A. Lewis	Oct 05, 2013
GSM1015664	high_DDVP-continuous_expose-26h_harvest-rep3	RNA	Caenorhabditis elegans	1	GPL200	GSE41366	CEL	John A. Lewis	Oct 05, 2013
GSM1015665	control-continuous_expose-0h_harvest-rep4	RNA	Caenorhabditis elegans	1	GPL200	GSE41366	CEL	John A. Lewis	Oct 05, 2013
GSM1015666	control-continuous_expose-2h_harvest-rep4	RNA	Caenorhabditis elegans	1	GPL200	GSE41366	CEL	John A. Lewis	Oct 05, 2013
GSM1015667	low_DDVP-continuous_expose-2h_harvest-rep4	RNA	Caenorhabditis elegans	1	GPL200	GSE41366	CEL	John A. Lewis	Oct 05, 2013
GSM1015668	high_DDVP-continuous_expose-2h_harvest-rep4	RNA	Caenorhabditis elegans	1	GPL200	GSE41366	CEL	John A. Lewis	Oct 05, 2013
GSM1015669	control-2h_expose-8h_harvest-rep4	RNA	Caenorhabditis elegans	1	GPL200	GSE41366	CEL	John A. Lewis	Oct 05, 2013
GSM1015670	low_DDVP-2h_expose-8h_harvest-rep4	RNA	Caenorhabditis elegans	1	GPL200	GSE41366	CEL	John A. Lewis	Oct 05, 2013
GSM1015671	high_DDVP-2h_expose-8h_harvest-rep4	RNA	Caenorhabditis elegans	1	GPL200	GSE41366	CEL	John A. Lewis	Oct 05, 2013
GSM1015672	control-2h_expose-14h_harvest-rep4	RNA	Caenorhabditis elegans	1	GPL200	GSE41366	CEL	John A. Lewis	Oct 05, 2013
GSM1015673	low_DDVP-2h_expose-14h_harvest-rep4	RNA	Caenorhabditis elegans	1	GPL200	GSE41366	CEL	John A. Lewis	Oct 05, 2013
GSM1015674	high_DDVP-2h_expose-14h_harvest-rep4	RNA	Caenorhabditis elegans	1	GPL200	GSE41366	CEL	John A. Lewis	Oct 05, 2013
GSM1015675	control-2h_expose-20h_harvest-rep4	RNA	Caenorhabditis elegans	1	GPL200	GSE41366	CEL	John A. Lewis	Oct 05, 2013
GSM1015676	low_DDVP-2h_expose-20h_harvest-rep4	RNA	Caenorhabditis elegans	1	GPL200	GSE41366	CEL	John A. Lewis	Oct 05, 2013
GSM1015677	high_DDVP-2h_expose-20h_harvest-rep4	RNA	Caenorhabditis elegans	1	GPL200	GSE41366	CEL	John A. Lewis	Oct 05, 2013
GSM1015678	control-2h_expose-26h_harvest-rep4	RNA	Caenorhabditis elegans	1	GPL200	GSE41366	CEL	John A. Lewis	Oct 05, 2013
GSM1015679	low_DDVP-2h_expose-26h_harvest-rep4	RNA	Caenorhabditis elegans	1	GPL200	GSE41366	CEL	John A. Lewis	Oct 05, 2013
GSM1015680	high_DDVP-2h_expose-26h_harvest-rep4	RNA	Caenorhabditis elegans	1	GPL200	GSE41366	CEL	John A. Lewis	Oct 05, 2013
GSM1015681	control-continuous_expose-8h_harvest-rep4	RNA	Caenorhabditis elegans	1	GPL200	GSE41366	CEL	John A. Lewis	Oct 05, 2013
GSM1015682	low_DDVP-continuous_expose-8h_harvest-rep4	RNA	Caenorhabditis elegans	1	GPL200	GSE41366	CEL	John A. Lewis	Oct 05, 2013
GSM1015683	high_DDVP-continuous_expose-8h_harvest-rep4	RNA	Caenorhabditis elegans	1	GPL200	GSE41366	CEL	John A. Lewis	Oct 05, 2013
GSM1015684	control-8h_expose-14h_harvest-rep4	RNA	Caenorhabditis elegans	1	GPL200	GSE41366	CEL	John A. Lewis	Oct 05, 2013
GSM1015685	low_DDVP-8h_expose-14h_harvest-rep4	RNA	Caenorhabditis elegans	1	GPL200	GSE41366	CEL	John A. Lewis	Oct 05, 2013
GSM1015686	high_DDVP-8h_expose-14h_harvest-rep4	RNA	Caenorhabditis elegans	1	GPL200	GSE41366	CEL	John A. Lewis	Oct 05, 2013
GSM1015687	control-8h_expose-20h_harvest-rep4	RNA	Caenorhabditis elegans	1	GPL200	GSE41366	CEL	John A. Lewis	Oct 05, 2013
GSM1015688	low_DDVP-8h_expose-20h_harvest-rep4	RNA	Caenorhabditis elegans	1	GPL200	GSE41366	CEL	John A. Lewis	Oct 05, 2013
GSM1015689	high_DDVP-8h_expose-20h_harvest-rep4	RNA	Caenorhabditis elegans	1	GPL200	GSE41366	CEL	John A. Lewis	Oct 05, 2013
GSM1015690	control-8h_expose-26h_harvest-rep4	RNA	Caenorhabditis elegans	1	GPL200	GSE41366	CEL	John A. Lewis	Oct 05, 2013
GSM1015691	low_DDVP-8h_expose-26h_harvest-rep4	RNA	Caenorhabditis elegans	1	GPL200	GSE41366	CEL	John A. Lewis	Oct 05, 2013
GSM1015692	high_DDVP-8h_expose-26h_harvest-rep4	RNA	Caenorhabditis elegans	1	GPL200	GSE41366	CEL	John A. Lewis	Oct 05, 2013
GSM1015693	control-continuous_expose-14h_harvest-rep4	RNA	Caenorhabditis elegans	1	GPL200	GSE41366	CEL	John A. Lewis	Oct 05, 2013
GSM1015694	low_DDVP-continuous_expose-14h_harvest-rep4	RNA	Caenorhabditis elegans	1	GPL200	GSE41366	CEL	John A. Lewis	Oct 05, 2013
GSM1015695	high_DDVP-continuous_expose-14h_harvest-rep4	RNA	Caenorhabditis elegans	1	GPL200	GSE41366	CEL	John A. Lewis	Oct 05, 2013
GSM1015696	control-continuous_expose-20h_harvest-rep4	RNA	Caenorhabditis elegans	1	GPL200	GSE41366	CEL	John A. Lewis	Oct 05, 2013
GSM1015697	low_DDVP-continuous_expose-20h_harvest-rep4	RNA	Caenorhabditis elegans	1	GPL200	GSE41366	CEL	John A. Lewis	Oct 05, 2013
GSM1015698	high_DDVP-continuous_expose-20h_harvest-rep4	RNA	Caenorhabditis elegans	1	GPL200	GSE41366	CEL	John A. Lewis	Oct 05, 2013
GSM1015699	control-continuous_expose-26h_harvest-rep4	RNA	Caenorhabditis elegans	1	GPL200	GSE41366	CEL	John A. Lewis	Oct 05, 2013
GSM1015700	low_DDVP-continuous_expose-26h_harvest-rep4	RNA	Caenorhabditis elegans	1	GPL200	GSE41366	CEL	John A. Lewis	Oct 05, 2013
GSM1015701	high_DDVP-continuous_expose-26h_harvest-rep4	RNA	Caenorhabditis elegans	1	GPL200	GSE41366	CEL	John A. Lewis	Oct 05, 2013
GSM956917	ercc-1_I	RNA	Caenorhabditis elegans	1	GPL200	GSE39145	CEL	Jessica Margareta Lindvall	Sep 15, 2013
GSM956918	ercc-1_II	RNA	Caenorhabditis elegans	1	GPL200	GSE39145	CEL	Jessica Margareta Lindvall	Sep 15, 2013
GSM956919	ercc-1_III	RNA	Caenorhabditis elegans	1	GPL200	GSE39145	CEL	Jessica Margareta Lindvall	Sep 15, 2013
GSM956920	ercc-1_IV	RNA	Caenorhabditis elegans	1	GPL200	GSE39145	CEL	Jessica Margareta Lindvall	Sep 15, 2013
GSM956921	wild-type_N2_I	RNA	Caenorhabditis elegans	1	GPL200	GSE39145	CEL	Jessica Margareta Lindvall	Sep 15, 2013
GSM956922	wild-type_N2_II	RNA	Caenorhabditis elegans	1	GPL200	GSE39145	CEL	Jessica Margareta Lindvall	Sep 15, 2013
GSM956923	wild-type_N2_III	RNA	Caenorhabditis elegans	1	GPL200	GSE39145	CEL	Jessica Margareta Lindvall	Sep 15, 2013
GSM956924	wild-type_N2_IV	RNA	Caenorhabditis elegans	1	GPL200	GSE39145	CEL	Jessica Margareta Lindvall	Sep 15, 2013
GSM1175369	WT_embryo_rep1	RNA	Caenorhabditis elegans	1	GPL200	GSE48347	CEL CHP	Barbara Meyer	Aug 31, 2013
GSM1175370	WT_embryo_rep2	RNA	Caenorhabditis elegans	1	GPL200	GSE48347	CEL CHP	Barbara Meyer	Aug 31, 2013
GSM1175371	WT_embryo_rep3	RNA	Caenorhabditis elegans	1	GPL200	GSE48347	CEL CHP	Barbara Meyer	Aug 31, 2013
GSM1175372	smo1_embryo_rep1	RNA	Caenorhabditis elegans	1	GPL200	GSE48347	CEL CHP	Barbara Meyer	Aug 31, 2013
GSM1175373	smo1_embryo_rep2	RNA	Caenorhabditis elegans	1	GPL200	GSE48347	CEL CHP	Barbara Meyer	Aug 31, 2013
GSM1175374	smo1_embryo_rep3	RNA	Caenorhabditis elegans	1	GPL200	GSE48347	CEL CHP	Barbara Meyer	Aug 31, 2013
GSM1175375	sdc2_embryo_rep1	RNA	Caenorhabditis elegans	1	GPL200	GSE48347	CEL CHP	Barbara Meyer	Aug 31, 2013
GSM1175376	sdc2_embryo_rep2	RNA	Caenorhabditis elegans	1	GPL200	GSE48347	CEL CHP	Barbara Meyer	Aug 31, 2013
GSM1175377	sdc2_embryo_rep3	RNA	Caenorhabditis elegans	1	GPL200	GSE48347	CEL CHP	Barbara Meyer	Aug 31, 2013
GSM1220540	L4440 OP50 - rep 1	RNA	Caenorhabditis elegans	1	GPL200	GSE50513	CEL	Emily Troemel	Aug 30, 2013
GSM1220541	L4440 PA14 - rep 1	RNA	Caenorhabditis elegans	1	GPL200	GSE50513	CEL	Emily Troemel	Aug 30, 2013
GSM1220542	zip-2 OP50 - rep 1	RNA	Caenorhabditis elegans	1	GPL200	GSE50513	CEL	Emily Troemel	Aug 30, 2013
GSM1220543	zip-2 PA14 - rep 1	RNA	Caenorhabditis elegans	1	GPL200	GSE50513	CEL	Emily Troemel	Aug 30, 2013
GSM1220544	L4440 OP50 - rep 2	RNA	Caenorhabditis elegans	1	GPL200	GSE50513	CEL	Emily Troemel	Aug 30, 2013
GSM1220545	L4440 PA14 - rep 2	RNA	Caenorhabditis elegans	1	GPL200	GSE50513	CEL	Emily Troemel	Aug 30, 2013
GSM1220546	zip-2 OP50 - rep 2	RNA	Caenorhabditis elegans	1	GPL200	GSE50513	CEL	Emily Troemel	Aug 30, 2013
GSM1220547	zip-2 PA14 - rep 2	RNA	Caenorhabditis elegans	1	GPL200	GSE50513	CEL	Emily Troemel	Aug 30, 2013
GSM1220548	L4440 OP50 - rep 3	RNA	Caenorhabditis elegans	1	GPL200	GSE50513	CEL	Emily Troemel	Aug 30, 2013
GSM1220549	L4440 PA14 - rep 3	RNA	Caenorhabditis elegans	1	GPL200	GSE50513	CEL	Emily Troemel	Aug 30, 2013
GSM1220550	zip-2 OP50 - rep 3	RNA	Caenorhabditis elegans	1	GPL200	GSE50513	CEL	Emily Troemel	Aug 30, 2013
GSM1220551	zip-2 PA14 - rep 3	RNA	Caenorhabditis elegans	1	GPL200	GSE50513	CEL	Emily Troemel	Aug 30, 2013
GSM986045	MK_Celegans_Control_1	RNA	Caenorhabditis elegans	1	GPL200	GSE40127	CEL CHP	WeiPing Chen	Aug 11, 2013
GSM986046	1E_MK_Celegans_E_1	RNA	Caenorhabditis elegans	1	GPL200	GSE40127	CEL CHP	WeiPing Chen	Aug 11, 2013
GSM986047	2c_MK_Celegans_Control_2	RNA	Caenorhabditis elegans	1	GPL200	GSE40127	CEL CHP	WeiPing Chen	Aug 11, 2013
GSM986048	2E_MK_Celegans_E_2	RNA	Caenorhabditis elegans	1	GPL200	GSE40127	CEL CHP	WeiPing Chen	Aug 11, 2013
GSM986049	4c_MK_Celegans_Control_4	RNA	Caenorhabditis elegans	1	GPL200	GSE40127	CEL CHP	WeiPing Chen	Aug 11, 2013
GSM986050	4E_MK_Celegans_E_4	RNA	Caenorhabditis elegans	1	GPL200	GSE40127	CEL CHP	WeiPing Chen	Aug 11, 2013
GSM424861	C.elegans control sample replicate 1	RNA	Caenorhabditis elegans	1	GPL200	GSE16975	CEL	Stephen Sturzenbaum	Jul 30, 2013
GSM424862	C.elegans control sample replicate 2	RNA	Caenorhabditis elegans	1	GPL200	GSE16975	CEL	Stephen Sturzenbaum	Jul 30, 2013
GSM424863	C.elegans control sample replicate 3	RNA	Caenorhabditis elegans	1	GPL200	GSE16975	CEL	Stephen Sturzenbaum	Jul 30, 2013
GSM424864	C.elegans hydrogen sulfide sample replicate 1	RNA	Caenorhabditis elegans	1	GPL200	GSE16975	CEL	Stephen Sturzenbaum	Jul 30, 2013
GSM424865	C.elegans hydrogen sulfide sample replicate 2	RNA	Caenorhabditis elegans	1	GPL200	GSE16975	CEL	Stephen Sturzenbaum	Jul 30, 2013
GSM424866	C.elegans hydrogen sulfide sample replicate 3	RNA	Caenorhabditis elegans	1	GPL200	GSE16975	CEL	Stephen Sturzenbaum	Jul 30, 2013
GSM1008087	N2_1	RNA	Caenorhabditis elegans	1	GPL200	GSE41056 GSE41058	CEL	Eric A. Miska	Jun 01, 2013
GSM1008088	N2_2	RNA	Caenorhabditis elegans	1	GPL200	GSE41056 GSE41058	CEL	Eric A. Miska	Jun 01, 2013
GSM1008089	N2_3	RNA	Caenorhabditis elegans	1	GPL200	GSE41056 GSE41058	CEL	Eric A. Miska	Jun 01, 2013
GSM1008090	N2_4	RNA	Caenorhabditis elegans	1	GPL200	GSE41056 GSE41058	CEL	Eric A. Miska	Jun 01, 2013
GSM1008091	N2_inf_1	RNA	Caenorhabditis elegans	1	GPL200	GSE41056 GSE41058	CEL	Eric A. Miska	Jun 01, 2013
GSM1008092	N2_inf_2	RNA	Caenorhabditis elegans	1	GPL200	GSE41056 GSE41058	CEL	Eric A. Miska	Jun 01, 2013
GSM1008093	N2_inf_3	RNA	Caenorhabditis elegans	1	GPL200	GSE41056 GSE41058	CEL	Eric A. Miska	Jun 01, 2013
GSM1008094	N2_inf_4	RNA	Caenorhabditis elegans	1	GPL200	GSE41056 GSE41058	CEL	Eric A. Miska	Jun 01, 2013
GSM1008095	JU1580_1	RNA	Caenorhabditis elegans	1	GPL200	GSE41056 GSE41058	CEL	Eric A. Miska	Jun 01, 2013
GSM1008096	JU1580_2	RNA	Caenorhabditis elegans	1	GPL200	GSE41056 GSE41058	CEL	Eric A. Miska	Jun 01, 2013
GSM1008097	JU1580_3	RNA	Caenorhabditis elegans	1	GPL200	GSE41056 GSE41058	CEL	Eric A. Miska	Jun 01, 2013
GSM1008098	JU1580_inf_1	RNA	Caenorhabditis elegans	1	GPL200	GSE41056 GSE41058	CEL	Eric A. Miska	Jun 01, 2013
GSM1008099	JU1580_inf_2	RNA	Caenorhabditis elegans	1	GPL200	GSE41056 GSE41058	CEL	Eric A. Miska	Jun 01, 2013
GSM1008100	JU1580_inf_3	RNA	Caenorhabditis elegans	1	GPL200	GSE41056 GSE41058	CEL	Eric A. Miska	Jun 01, 2013
GSM1008101	RDE_1_1	RNA	Caenorhabditis elegans	1	GPL200	GSE41056 GSE41058	CEL	Eric A. Miska	Jun 01, 2013
GSM1008102	RDE_1_2	RNA	Caenorhabditis elegans	1	GPL200	GSE41056 GSE41058	CEL	Eric A. Miska	Jun 01, 2013
GSM1008103	RDE_1_3	RNA	Caenorhabditis elegans	1	GPL200	GSE41056 GSE41058	CEL	Eric A. Miska	Jun 01, 2013
GSM1008104	RDE_1_inf_1	RNA	Caenorhabditis elegans	1	GPL200	GSE41056 GSE41058	CEL	Eric A. Miska	Jun 01, 2013
GSM1008105	RDE_1_inf_2	RNA	Caenorhabditis elegans	1	GPL200	GSE41056 GSE41058	CEL	Eric A. Miska	Jun 01, 2013
GSM1008106	RDE_1_inf_3	RNA	Caenorhabditis elegans	1	GPL200	GSE41056 GSE41058	CEL	Eric A. Miska	Jun 01, 2013
GSM958827	N2_rep1	RNA	Caenorhabditis elegans	1	GPL200	GSE39252	CEL	Jessica Margareta Lindvall	May 03, 2013
GSM958828	N2_rep2	RNA	Caenorhabditis elegans	1	GPL200	GSE39252	CEL	Jessica Margareta Lindvall	May 03, 2013
GSM958829	N2_rep3	RNA	Caenorhabditis elegans	1	GPL200	GSE39252	CEL	Jessica Margareta Lindvall	May 03, 2013
GSM958830	N2_rep4	RNA	Caenorhabditis elegans	1	GPL200	GSE39252	CEL	Jessica Margareta Lindvall	May 03, 2013
GSM958831	N2_rep5	RNA	Caenorhabditis elegans	1	GPL200	GSE39252	CEL	Jessica Margareta Lindvall	May 03, 2013
GSM958832	xpa-1_rep1	RNA	Caenorhabditis elegans	1	GPL200	GSE39252	CEL	Jessica Margareta Lindvall	May 03, 2013
GSM958833	xpa-1_rep2	RNA	Caenorhabditis elegans	1	GPL200	GSE39252	CEL	Jessica Margareta Lindvall	May 03, 2013
GSM958834	xpa-1_rep3	RNA	Caenorhabditis elegans	1	GPL200	GSE39252	CEL	Jessica Margareta Lindvall	May 03, 2013
GSM958835	xpa-1_rep4	RNA	Caenorhabditis elegans	1	GPL200	GSE39252	CEL	Jessica Margareta Lindvall	May 03, 2013
GSM958836	xpa-1_rep5	RNA	Caenorhabditis elegans	1	GPL200	GSE39252	CEL	Jessica Margareta Lindvall	May 03, 2013
GSM1047999	mek-1 fed 1	RNA	Caenorhabditis elegans	1	GPL200	GSE42689	CEL	Eisuke Nishida	Apr 22, 2013
GSM1048000	mek-1 fed 2	RNA	Caenorhabditis elegans	1	GPL200	GSE42689	CEL	Eisuke Nishida	Apr 22, 2013
GSM1048001	mek-1 fed 3	RNA	Caenorhabditis elegans	1	GPL200	GSE42689	CEL	Eisuke Nishida	Apr 22, 2013
GSM1048002	mek-1 fasted 1	RNA	Caenorhabditis elegans	1	GPL200	GSE42689	CEL	Eisuke Nishida	Apr 22, 2013
GSM1048003	mek-1 fasted 2	RNA	Caenorhabditis elegans	1	GPL200	GSE42689	CEL	Eisuke Nishida	Apr 22, 2013
GSM1048004	mek-1 fasted 3	RNA	Caenorhabditis elegans	1	GPL200	GSE42689	CEL	Eisuke Nishida	Apr 22, 2013
GSM1048005	mlk-1 fed 1	RNA	Caenorhabditis elegans	1	GPL200	GSE42689	CEL	Eisuke Nishida	Apr 22, 2013
GSM1048006	mlk-1 fed 2	RNA	Caenorhabditis elegans	1	GPL200	GSE42689	CEL	Eisuke Nishida	Apr 22, 2013
GSM1048007	mlk-1 fasted 1	RNA	Caenorhabditis elegans	1	GPL200	GSE42689	CEL	Eisuke Nishida	Apr 22, 2013
GSM1048008	mlk-1 fasted 2	RNA	Caenorhabditis elegans	1	GPL200	GSE42689	CEL	Eisuke Nishida	Apr 22, 2013
GSM1074920	N2 gravid adult fed Comamonas DA1877 rep 1	RNA	Caenorhabditis elegans	1	GPL200	GSE43952	CEL	Lesley T MacNeil	Mar 28, 2013
GSM1074921	N2 gravid adult fed Comamonas DA1877 rep 2	RNA	Caenorhabditis elegans	1	GPL200	GSE43952	CEL	Lesley T MacNeil	Mar 28, 2013
GSM1074922	N2 gravid adult fed Comamonas DA1877 rep 3	RNA	Caenorhabditis elegans	1	GPL200	GSE43952	CEL	Lesley T MacNeil	Mar 28, 2013
GSM1074923	metr-1(ok521) fed Comamonas DA1877 rep 1	RNA	Caenorhabditis elegans	1	GPL200	GSE43952	CEL	Lesley T MacNeil	Mar 28, 2013
GSM1074924	metr-1(ok521) fed Comamonas DA1877 rep 2	RNA	Caenorhabditis elegans	1	GPL200	GSE43952	CEL	Lesley T MacNeil	Mar 28, 2013
GSM1074925	metr-1(ok521) fed Comamonas DA1877 rep 3	RNA	Caenorhabditis elegans	1	GPL200	GSE43952	CEL	Lesley T MacNeil	Mar 28, 2013
GSM1074926	pcca-1(ok2282) fed Comamonas DA1877 rep1	RNA	Caenorhabditis elegans	1	GPL200	GSE43952	CEL	Lesley T MacNeil	Mar 28, 2013
GSM1074927	pcca-1(ok2282) fed Comamonas DA1877 rep2	RNA	Caenorhabditis elegans	1	GPL200	GSE43952	CEL	Lesley T MacNeil	Mar 28, 2013
GSM1074928	pcca-1(ok2282) fed Comamonas DA1877 rep3	RNA	Caenorhabditis elegans	1	GPL200	GSE43952	CEL	Lesley T MacNeil	Mar 28, 2013
GSM1074929	N2 gravid adult on Comamonas DA1877 rep 1	RNA	Caenorhabditis elegans	1	GPL200	GSE43953 GSE43959	CEL	Lesley T MacNeil	Mar 28, 2013
GSM1074930	N2 gravid adult on Comamonas DA1877 rep 2	RNA	Caenorhabditis elegans	1	GPL200	GSE43953 GSE43959	CEL	Lesley T MacNeil	Mar 28, 2013
GSM1074931	N2 gravid adult on Comamonas DA1877 rep 3	RNA	Caenorhabditis elegans	1	GPL200	GSE43953 GSE43959	CEL	Lesley T MacNeil	Mar 28, 2013
GSM1074932	N2 gravid adult on 1:1000 Comamonas DA1877 rep 1	RNA	Caenorhabditis elegans	1	GPL200	GSE43953 GSE43959	CEL	Lesley T MacNeil	Mar 28, 2013
GSM1074933	N2 gravid adult on 1:1000 Comamonas DA1877 rep 2	RNA	Caenorhabditis elegans	1	GPL200	GSE43953 GSE43959	CEL	Lesley T MacNeil	Mar 28, 2013
GSM1074934	N2 gravid adult on 1:1000 Comamonas DA1877 rep 3	RNA	Caenorhabditis elegans	1	GPL200	GSE43953 GSE43959	CEL	Lesley T MacNeil	Mar 28, 2013
GSM1074935	N2 gravid adult on E. coli OP50 rep 1	RNA	Caenorhabditis elegans	1	GPL200	GSE43953 GSE43959	CEL	Lesley T MacNeil	Mar 28, 2013
GSM1074936	N2 gravid adult on E. coli OP50 rep 2	RNA	Caenorhabditis elegans	1	GPL200	GSE43953 GSE43959	CEL	Lesley T MacNeil	Mar 28, 2013
GSM1074937	N2 gravid adult on E. coli OP50 rep 3	RNA	Caenorhabditis elegans	1	GPL200	GSE43953 GSE43959	CEL	Lesley T MacNeil	Mar 28, 2013
GSM1074938	N2 young adult on E. coli OP50 rep 1	RNA	Caenorhabditis elegans	1	GPL200	GSE43954 GSE43959	CEL	Lesley T MacNeil	Mar 28, 2013
GSM1074939	N2 young adult on E. coli OP50 rep 2	RNA	Caenorhabditis elegans	1	GPL200	GSE43954 GSE43959	CEL	Lesley T MacNeil	Mar 28, 2013
GSM1074940	N2 young adult on E. coli OP50 rep 3	RNA	Caenorhabditis elegans	1	GPL200	GSE43954 GSE43959	CEL	Lesley T MacNeil	Mar 28, 2013
GSM1074941	N2 young adult on E. coli HT115 rep 1	RNA	Caenorhabditis elegans	1	GPL200	GSE43954 GSE43959	CEL	Lesley T MacNeil	Mar 28, 2013
GSM1074942	N2 young adult on E. coli HT115 rep 2	RNA	Caenorhabditis elegans	1	GPL200	GSE43954 GSE43959	CEL	Lesley T MacNeil	Mar 28, 2013
GSM1074943	N2 young adult on E. coli HT115 rep 3	RNA	Caenorhabditis elegans	1	GPL200	GSE43954 GSE43959	CEL	Lesley T MacNeil	Mar 28, 2013
GSM1074944	N2 young adult on Comamonas DA1877 rep 1	RNA	Caenorhabditis elegans	1	GPL200	GSE43954 GSE43959	CEL	Lesley T MacNeil	Mar 28, 2013
GSM1074945	N2 young adult on Comamonas DA1877 rep 2	RNA	Caenorhabditis elegans	1	GPL200	GSE43954 GSE43959	CEL	Lesley T MacNeil	Mar 28, 2013
GSM1074946	N2 young adult on Comamonas DA1877 rep 3	RNA	Caenorhabditis elegans	1	GPL200	GSE43954 GSE43959	CEL	Lesley T MacNeil	Mar 28, 2013
GSM685476	N2, Fed 0 h, rep 1	RNA	Caenorhabditis elegans	1	GPL200	GSE27677	CEL	Eisuke Nishida	Mar 15, 2013
GSM685477	N2, Fed 0 h, rep 2	RNA	Caenorhabditis elegans	1	GPL200	GSE27677	CEL	Eisuke Nishida	Mar 15, 2013
GSM685478	N2, Fed 24 h, rep 1	RNA	Caenorhabditis elegans	1	GPL200	GSE27677	CEL	Eisuke Nishida	Mar 15, 2013
GSM685479	N2, Fed 24 h, rep 2	RNA	Caenorhabditis elegans	1	GPL200	GSE27677	CEL	Eisuke Nishida	Mar 15, 2013
GSM685480	N2, Fed 48 h, rep 1	RNA	Caenorhabditis elegans	1	GPL200	GSE27677	CEL	Eisuke Nishida	Mar 15, 2013
GSM685481	N2, Fed 48 h, rep 2	RNA	Caenorhabditis elegans	1	GPL200	GSE27677	CEL	Eisuke Nishida	Mar 15, 2013
GSM685482	N2, Fast 3 h, rep 1	RNA	Caenorhabditis elegans	1	GPL200	GSE27677	CEL	Eisuke Nishida	Mar 15, 2013
GSM685483	N2, Fast 3 h, rep 2	RNA	Caenorhabditis elegans	1	GPL200	GSE27677	CEL	Eisuke Nishida	Mar 15, 2013
GSM685484	N2, Fast 6 h, rep 1	RNA	Caenorhabditis elegans	1	GPL200	GSE27677	CEL	Eisuke Nishida	Mar 15, 2013
GSM685485	N2, Fast 6 h, rep 2	RNA	Caenorhabditis elegans	1	GPL200	GSE27677	CEL	Eisuke Nishida	Mar 15, 2013
GSM685486	N2, Fast 9 h, rep 1	RNA	Caenorhabditis elegans	1	GPL200	GSE27677	CEL	Eisuke Nishida	Mar 15, 2013
GSM685487	N2, Fast 9 h, rep 2	RNA	Caenorhabditis elegans	1	GPL200	GSE27677	CEL	Eisuke Nishida	Mar 15, 2013
GSM685488	N2, Fast 12 h, rep 1	RNA	Caenorhabditis elegans	1	GPL200	GSE27677	CEL	Eisuke Nishida	Mar 15, 2013
GSM685489	N2, Fast 12 h, rep 2	RNA	Caenorhabditis elegans	1	GPL200	GSE27677	CEL	Eisuke Nishida	Mar 15, 2013
GSM685490	N2, Fast 18 h, rep 1	RNA	Caenorhabditis elegans	1	GPL200	GSE27677	CEL	Eisuke Nishida	Mar 15, 2013
GSM685491	N2, Fast 18 h, rep 2	RNA	Caenorhabditis elegans	1	GPL200	GSE27677	CEL	Eisuke Nishida	Mar 15, 2013
GSM685492	N2, Fast 24 h, rep 1	RNA	Caenorhabditis elegans	1	GPL200	GSE27677	CEL	Eisuke Nishida	Mar 15, 2013
GSM685493	N2, Fast 24 h, rep 2	RNA	Caenorhabditis elegans	1	GPL200	GSE27677	CEL	Eisuke Nishida	Mar 15, 2013
GSM685494	N2, Fast 36 h, rep 1	RNA	Caenorhabditis elegans	1	GPL200	GSE27677	CEL	Eisuke Nishida	Mar 15, 2013
GSM685495	N2, Fast 36 h, rep 2	RNA	Caenorhabditis elegans	1	GPL200	GSE27677	CEL	Eisuke Nishida	Mar 15, 2013
GSM685496	N2, Fast 48 h, rep 1	RNA	Caenorhabditis elegans	1	GPL200	GSE27677	CEL	Eisuke Nishida	Mar 15, 2013
GSM685497	N2, Fast 48 h, rep 2	RNA	Caenorhabditis elegans	1	GPL200	GSE27677	CEL	Eisuke Nishida	Mar 15, 2013
GSM685498	N2, Fed , rep 1	RNA	Caenorhabditis elegans	1	GPL200	GSE27677	CEL	Eisuke Nishida	Mar 15, 2013
GSM685499	N2, Fed , rep 2	RNA	Caenorhabditis elegans	1	GPL200	GSE27677	CEL	Eisuke Nishida	Mar 15, 2013
GSM685500	N2, Fed , rep 3	RNA	Caenorhabditis elegans	1	GPL200	GSE27677	CEL	Eisuke Nishida	Mar 15, 2013
GSM685501	N2, Fast , rep 1	RNA	Caenorhabditis elegans	1	GPL200	GSE27677	CEL	Eisuke Nishida	Mar 15, 2013
GSM685502	N2, Fast , rep 2	RNA	Caenorhabditis elegans	1	GPL200	GSE27677	CEL	Eisuke Nishida	Mar 15, 2013
GSM685503	N2, Fast , rep 3	RNA	Caenorhabditis elegans	1	GPL200	GSE27677	CEL	Eisuke Nishida	Mar 15, 2013
GSM685504	kgb-1, Fed , rep 1	RNA	Caenorhabditis elegans	1	GPL200	GSE27677	CEL	Eisuke Nishida	Mar 15, 2013
GSM685505	kgb-1, Fed , rep 2	RNA	Caenorhabditis elegans	1	GPL200	GSE27677	CEL	Eisuke Nishida	Mar 15, 2013
GSM685506	kgb-1, Fed , rep 3	RNA	Caenorhabditis elegans	1	GPL200	GSE27677	CEL	Eisuke Nishida	Mar 15, 2013
GSM685507	kgb-1, Fast , rep 1	RNA	Caenorhabditis elegans	1	GPL200	GSE27677	CEL	Eisuke Nishida	Mar 15, 2013
GSM685508	kgb-1, Fast , rep 2	RNA	Caenorhabditis elegans	1	GPL200	GSE27677	CEL	Eisuke Nishida	Mar 15, 2013
GSM685509	kgb-1, Fast , rep 3	RNA	Caenorhabditis elegans	1	GPL200	GSE27677	CEL	Eisuke Nishida	Mar 15, 2013
GSM685510	jun-1, Fed , rep 1	RNA	Caenorhabditis elegans	1	GPL200	GSE27677	CEL	Eisuke Nishida	Mar 15, 2013
GSM685511	jun-1, Fed , rep 2	RNA	Caenorhabditis elegans	1	GPL200	GSE27677	CEL	Eisuke Nishida	Mar 15, 2013
GSM685512	jun-1, Fed , rep 3	RNA	Caenorhabditis elegans	1	GPL200	GSE27677	CEL	Eisuke Nishida	Mar 15, 2013
GSM685513	jun-1, Fast , rep 1	RNA	Caenorhabditis elegans	1	GPL200	GSE27677	CEL	Eisuke Nishida	Mar 15, 2013
GSM685514	jun-1, Fast , rep 2	RNA	Caenorhabditis elegans	1	GPL200	GSE27677	CEL	Eisuke Nishida	Mar 15, 2013
GSM685515	jun-1, Fast , rep 3	RNA	Caenorhabditis elegans	1	GPL200	GSE27677	CEL	Eisuke Nishida	Mar 15, 2013
GSM685516	daf-16, Fed , rep 1	RNA	Caenorhabditis elegans	1	GPL200	GSE27677	CEL	Eisuke Nishida	Mar 15, 2013
GSM685517	daf-16, Fed , rep 2	RNA	Caenorhabditis elegans	1	GPL200	GSE27677	CEL	Eisuke Nishida	Mar 15, 2013
GSM685518	daf-16, Fed , rep 3	RNA	Caenorhabditis elegans	1	GPL200	GSE27677	CEL	Eisuke Nishida	Mar 15, 2013
GSM685519	daf-16, Fast , rep 1	RNA	Caenorhabditis elegans	1	GPL200	GSE27677	CEL	Eisuke Nishida	Mar 15, 2013
GSM685520	daf-16, Fast , rep 2	RNA	Caenorhabditis elegans	1	GPL200	GSE27677	CEL	Eisuke Nishida	Mar 15, 2013
GSM685521	daf-16, Fast , rep 3	RNA	Caenorhabditis elegans	1	GPL200	GSE27677	CEL	Eisuke Nishida	Mar 15, 2013
GSM849809	4uM-Con-1	RNA	Caenorhabditis elegans	1	GPL200	GSE34471	CEL CHP	WeiPing Chen	Jan 01, 2013
GSM849810	4uM-Con-2	RNA	Caenorhabditis elegans	1	GPL200	GSE34471	CEL CHP	WeiPing Chen	Jan 01, 2013
GSM849811	4uM-Con-3	RNA	Caenorhabditis elegans	1	GPL200	GSE34471	CEL CHP	WeiPing Chen	Jan 01, 2013
GSM849812	20uM-Con-1	RNA	Caenorhabditis elegans	1	GPL200	GSE34471	CEL CHP	WeiPing Chen	Jan 01, 2013
GSM849813	20uM-Con-2	RNA	Caenorhabditis elegans	1	GPL200	GSE34471	CEL CHP	WeiPing Chen	Jan 01, 2013
GSM849814	20uM-Con-3	RNA	Caenorhabditis elegans	1	GPL200	GSE34471	CEL CHP	WeiPing Chen	Jan 01, 2013
GSM849815	4uM-Exp1	RNA	Caenorhabditis elegans	1	GPL200	GSE34471	CEL CHP	WeiPing Chen	Jan 01, 2013
GSM849816	4uM-Exp2	RNA	Caenorhabditis elegans	1	GPL200	GSE34471	CEL CHP	WeiPing Chen	Jan 01, 2013
GSM849817	4uM-Exp3	RNA	Caenorhabditis elegans	1	GPL200	GSE34471	CEL CHP	WeiPing Chen	Jan 01, 2013
GSM849818	20uM-Exp1	RNA	Caenorhabditis elegans	1	GPL200	GSE34471	CEL CHP	WeiPing Chen	Jan 01, 2013
GSM849819	20uM-Exp2	RNA	Caenorhabditis elegans	1	GPL200	GSE34471	CEL CHP	WeiPing Chen	Jan 01, 2013
GSM849820	20uM-Exp3	RNA	Caenorhabditis elegans	1	GPL200	GSE34471	CEL CHP	WeiPing Chen	Jan 01, 2013
GSM1034592	C.elegans fed with E.coli OP50 3 days rep1	RNA	Caenorhabditis elegans	1	GPL200	GSE42192	CEL	Tamara Fernandez-Calero	Dec 31, 2012
GSM1034593	C.elegans fed with E.coli OP50 3 days rep2	RNA	Caenorhabditis elegans	1	GPL200	GSE42192	CEL	Tamara Fernandez-Calero	Dec 31, 2012
GSM1034594	C.elegans fed with E.coli OP50 3 days rep3	RNA	Caenorhabditis elegans	1	GPL200	GSE42192	CEL	Tamara Fernandez-Calero	Dec 31, 2012
GSM1034595	C.elegans fed with CNCM I-3690 3 days rep1	RNA	Caenorhabditis elegans	1	GPL200	GSE42192	CEL	Tamara Fernandez-Calero	Dec 31, 2012
GSM1034596	C.elegans fed with CNCM I-3690 3 days rep2	RNA	Caenorhabditis elegans	1	GPL200	GSE42192	CEL	Tamara Fernandez-Calero	Dec 31, 2012
GSM1034597	C.elegans fed with CNCM I-3690 3 days rep3	RNA	Caenorhabditis elegans	1	GPL200	GSE42192	CEL	Tamara Fernandez-Calero	Dec 31, 2012
GSM1034598	C.elegans fed with CNCM I-4317 3 days rep1	RNA	Caenorhabditis elegans	1	GPL200	GSE42192	CEL	Tamara Fernandez-Calero	Dec 31, 2012
GSM1034599	C.elegans fed with CNCM I-4317 3 days rep2	RNA	Caenorhabditis elegans	1	GPL200	GSE42192	CEL	Tamara Fernandez-Calero	Dec 31, 2012
GSM1034600	C.elegans fed with CNCM I-4317 3 days rep3	RNA	Caenorhabditis elegans	1	GPL200	GSE42192	CEL	Tamara Fernandez-Calero	Dec 31, 2012
GSM1034601	C.elegans fed with E.coli OP50 10 days rep1	RNA	Caenorhabditis elegans	1	GPL200	GSE42192	CEL	Tamara Fernandez-Calero	Dec 31, 2012
GSM1034602	C.elegans fed with E.coli OP50 10 days rep2	RNA	Caenorhabditis elegans	1	GPL200	GSE42192	CEL	Tamara Fernandez-Calero	Dec 31, 2012
GSM1034603	C.elegans fed with E.coli OP50 10 days rep3	RNA	Caenorhabditis elegans	1	GPL200	GSE42192	CEL	Tamara Fernandez-Calero	Dec 31, 2012
GSM1034604	C.elegans fed with CNCM I-3690 10 days rep1	RNA	Caenorhabditis elegans	1	GPL200	GSE42192	CEL	Tamara Fernandez-Calero	Dec 31, 2012
GSM1034605	C.elegans fed with CNCM I-3690 10 days rep2	RNA	Caenorhabditis elegans	1	GPL200	GSE42192	CEL	Tamara Fernandez-Calero	Dec 31, 2012
GSM1034606	C.elegans fed with CNCM I-3690 10 days rep3	RNA	Caenorhabditis elegans	1	GPL200	GSE42192	CEL	Tamara Fernandez-Calero	Dec 31, 2012
GSM1034607	C.elegans fed with CNCM I-4317 10 days rep1	RNA	Caenorhabditis elegans	1	GPL200	GSE42192	CEL	Tamara Fernandez-Calero	Dec 31, 2012
GSM1034608	C.elegans fed with CNCM I-4317 10 days rep2	RNA	Caenorhabditis elegans	1	GPL200	GSE42192	CEL	Tamara Fernandez-Calero	Dec 31, 2012
GSM1034609	C.elegans fed with CNCM I-4317 10 days rep3	RNA	Caenorhabditis elegans	1	GPL200	GSE42192	CEL	Tamara Fernandez-Calero	Dec 31, 2012
GSM1048197	WT incubated with H2O, biological rep1	RNA	Caenorhabditis elegans	1	GPL200	GSE42703	CEL CHP	Ayuna Hattori	Dec 05, 2012
GSM1048198	WT incubated with 1mM copper sulfate, biological rep1	RNA	Caenorhabditis elegans	1	GPL200	GSE42703	CEL CHP	Ayuna Hattori	Dec 05, 2012
GSM1048199	kgb-1 incubated with H2O, biological rep1	RNA	Caenorhabditis elegans	1	GPL200	GSE42703	CEL CHP	Ayuna Hattori	Dec 05, 2012
GSM1048200	kgb-1 incubated with 1mM copper sulfate, biological rep1	RNA	Caenorhabditis elegans	1	GPL200	GSE42703	CEL CHP	Ayuna Hattori	Dec 05, 2012
GSM1045580	acrylamide_control_expose-0h_rep1	RNA	Caenorhabditis elegans	1	GPL200	GSE42592	CEL CHP	John A. Lewis	Nov 28, 2012
GSM1045581	acrylamide_control_expose-4h_rep1	RNA	Caenorhabditis elegans	1	GPL200	GSE42592	CEL CHP	John A. Lewis	Nov 28, 2012
GSM1045582	acrylamide_low_expose-4h_rep1	RNA	Caenorhabditis elegans	1	GPL200	GSE42592	CEL CHP	John A. Lewis	Nov 28, 2012
GSM1045583	acrylamide_mid_expose-4h_rep1	RNA	Caenorhabditis elegans	1	GPL200	GSE42592	CEL CHP	John A. Lewis	Nov 28, 2012
GSM1045584	acrylamide_high_expose-4h_rep1	RNA	Caenorhabditis elegans	1	GPL200	GSE42592	CEL CHP	John A. Lewis	Nov 28, 2012
GSM1045585	acrylamide_control_expose-8h_rep1	RNA	Caenorhabditis elegans	1	GPL200	GSE42592	CEL CHP	John A. Lewis	Nov 28, 2012
GSM1045586	acrylamide_low_expose-8h_rep1	RNA	Caenorhabditis elegans	1	GPL200	GSE42592	CEL CHP	John A. Lewis	Nov 28, 2012
GSM1045587	acrylamide_mid_expose-8h_rep1	RNA	Caenorhabditis elegans	1	GPL200	GSE42592	CEL CHP	John A. Lewis	Nov 28, 2012
GSM1045588	acrylamide_high_expose-8h_rep1	RNA	Caenorhabditis elegans	1	GPL200	GSE42592	CEL CHP	John A. Lewis	Nov 28, 2012
GSM1045589	acrylamide_control_expose-0h_rep2	RNA	Caenorhabditis elegans	1	GPL200	GSE42592	CEL CHP	John A. Lewis	Nov 28, 2012
GSM1045590	acrylamide_control_expose-4h_rep2	RNA	Caenorhabditis elegans	1	GPL200	GSE42592	CEL CHP	John A. Lewis	Nov 28, 2012
GSM1045591	acrylamide_low_expose-4h_rep2	RNA	Caenorhabditis elegans	1	GPL200	GSE42592	CEL CHP	John A. Lewis	Nov 28, 2012
GSM1045592	acrylamide_mid_expose-4h_rep2	RNA	Caenorhabditis elegans	1	GPL200	GSE42592	CEL CHP	John A. Lewis	Nov 28, 2012
GSM1045593	acrylamide_high_expose-4h_rep2	RNA	Caenorhabditis elegans	1	GPL200	GSE42592	CEL CHP	John A. Lewis	Nov 28, 2012
GSM1045594	acrylamide_control_expose-8h_rep2	RNA	Caenorhabditis elegans	1	GPL200	GSE42592	CEL CHP	John A. Lewis	Nov 28, 2012
GSM1045595	acrylamide_low_expose-8h_rep2	RNA	Caenorhabditis elegans	1	GPL200	GSE42592	CEL CHP	John A. Lewis	Nov 28, 2012
GSM1045596	acrylamide_mid_expose-8h_rep2	RNA	Caenorhabditis elegans	1	GPL200	GSE42592	CEL CHP	John A. Lewis	Nov 28, 2012
GSM1045597	acrylamide_high_expose-8h_rep2	RNA	Caenorhabditis elegans	1	GPL200	GSE42592	CEL CHP	John A. Lewis	Nov 28, 2012
GSM1045598	acrylamide_control_expose-0h_rep3	RNA	Caenorhabditis elegans	1	GPL200	GSE42592	CEL CHP	John A. Lewis	Nov 28, 2012
GSM1045599	acrylamide_control_expose-4h_rep3	RNA	Caenorhabditis elegans	1	GPL200	GSE42592	CEL CHP	John A. Lewis	Nov 28, 2012
GSM1045600	acrylamide_low_expose-4h_rep3	RNA	Caenorhabditis elegans	1	GPL200	GSE42592	CEL CHP	John A. Lewis	Nov 28, 2012
GSM1045601	acrylamide_mid_expose-4h_rep3	RNA	Caenorhabditis elegans	1	GPL200	GSE42592	CEL CHP	John A. Lewis	Nov 28, 2012
GSM1045602	acrylamide_high_expose-4h_rep3	RNA	Caenorhabditis elegans	1	GPL200	GSE42592	CEL CHP	John A. Lewis	Nov 28, 2012
GSM1045603	acrylamide_control_expose-8h_rep3	RNA	Caenorhabditis elegans	1	GPL200	GSE42592	CEL CHP	John A. Lewis	Nov 28, 2012
GSM1045604	acrylamide_low_expose-8h_rep3	RNA	Caenorhabditis elegans	1	GPL200	GSE42592	CEL CHP	John A. Lewis	Nov 28, 2012
GSM1045605	acrylamide_mid_expose-8h_rep3	RNA	Caenorhabditis elegans	1	GPL200	GSE42592	CEL CHP	John A. Lewis	Nov 28, 2012
GSM1045606	acrylamide_high_expose-8h_rep3	RNA	Caenorhabditis elegans	1	GPL200	GSE42592	CEL CHP	John A. Lewis	Nov 28, 2012
GSM1045607	cadmium_control_expose-0h_rep1	RNA	Caenorhabditis elegans	1	GPL200	GSE42592	CEL CHP	John A. Lewis	Nov 28, 2012
GSM1045608	cadmium_control_expose-4h_rep1	RNA	Caenorhabditis elegans	1	GPL200	GSE42592	CEL CHP	John A. Lewis	Nov 28, 2012
GSM1045609	cadmium_low_expose-4h_rep1	RNA	Caenorhabditis elegans	1	GPL200	GSE42592	CEL CHP	John A. Lewis	Nov 28, 2012
GSM1045610	cadmium_mid_expose-4h_rep1	RNA	Caenorhabditis elegans	1	GPL200	GSE42592	CEL CHP	John A. Lewis	Nov 28, 2012
GSM1045611	cadmium_high_expose-4h_rep1	RNA	Caenorhabditis elegans	1	GPL200	GSE42592	CEL CHP	John A. Lewis	Nov 28, 2012
GSM1045612	cadmium_control_expose-8h_rep1	RNA	Caenorhabditis elegans	1	GPL200	GSE42592	CEL CHP	John A. Lewis	Nov 28, 2012
GSM1045613	cadmium_low_expose-8h_rep1	RNA	Caenorhabditis elegans	1	GPL200	GSE42592	CEL CHP	John A. Lewis	Nov 28, 2012
GSM1045614	cadmium_mid_expose-8h_rep1	RNA	Caenorhabditis elegans	1	GPL200	GSE42592	CEL CHP	John A. Lewis	Nov 28, 2012
GSM1045615	cadmium_high_expose-8h_rep1	RNA	Caenorhabditis elegans	1	GPL200	GSE42592	CEL CHP	John A. Lewis	Nov 28, 2012
GSM1045616	cadmium_control_expose-0h_rep2	RNA	Caenorhabditis elegans	1	GPL200	GSE42592	CEL CHP	John A. Lewis	Nov 28, 2012
GSM1045617	cadmium_control_expose-4h_rep2	RNA	Caenorhabditis elegans	1	GPL200	GSE42592	CEL CHP	John A. Lewis	Nov 28, 2012
GSM1045618	cadmium_low_expose-4h_rep2	RNA	Caenorhabditis elegans	1	GPL200	GSE42592	CEL CHP	John A. Lewis	Nov 28, 2012
GSM1045619	cadmium_mid_expose-4h_rep2	RNA	Caenorhabditis elegans	1	GPL200	GSE42592	CEL CHP	John A. Lewis	Nov 28, 2012
GSM1045620	cadmium_high_expose-4h_rep2	RNA	Caenorhabditis elegans	1	GPL200	GSE42592	CEL CHP	John A. Lewis	Nov 28, 2012
GSM1045621	cadmium_control_expose-8h_rep2	RNA	Caenorhabditis elegans	1	GPL200	GSE42592	CEL CHP	John A. Lewis	Nov 28, 2012
GSM1045622	cadmium_low_expose-8h_rep2	RNA	Caenorhabditis elegans	1	GPL200	GSE42592	CEL CHP	John A. Lewis	Nov 28, 2012
GSM1045623	cadmium_mid_expose-8h_rep2	RNA	Caenorhabditis elegans	1	GPL200	GSE42592	CEL CHP	John A. Lewis	Nov 28, 2012
GSM1045624	cadmium_high_expose-8h_rep2	RNA	Caenorhabditis elegans	1	GPL200	GSE42592	CEL CHP	John A. Lewis	Nov 28, 2012
GSM1045625	cadmium_control_expose-0h_rep3	RNA	Caenorhabditis elegans	1	GPL200	GSE42592	CEL CHP	John A. Lewis	Nov 28, 2012
GSM1045626	cadmium_control_expose-4h_rep3	RNA	Caenorhabditis elegans	1	GPL200	GSE42592	CEL CHP	John A. Lewis	Nov 28, 2012
GSM1045627	cadmium_low_expose-4h_rep3	RNA	Caenorhabditis elegans	1	GPL200	GSE42592	CEL CHP	John A. Lewis	Nov 28, 2012
GSM1045628	cadmium_high_expose-4h_rep3	RNA	Caenorhabditis elegans	1	GPL200	GSE42592	CEL CHP	John A. Lewis	Nov 28, 2012
GSM1045629	cadmium_control_expose-8h_rep3	RNA	Caenorhabditis elegans	1	GPL200	GSE42592	CEL CHP	John A. Lewis	Nov 28, 2012
GSM1045630	cadmium_low_expose-8h_rep3	RNA	Caenorhabditis elegans	1	GPL200	GSE42592	CEL CHP	John A. Lewis	Nov 28, 2012
GSM1045631	cadmium_mid_expose-8h_rep3	RNA	Caenorhabditis elegans	1	GPL200	GSE42592	CEL CHP	John A. Lewis	Nov 28, 2012
GSM1045632	cadmium_high_expose-8h_rep3	RNA	Caenorhabditis elegans	1	GPL200	GSE42592	CEL CHP	John A. Lewis	Nov 28, 2012
GSM1045633	mercury_control_expose-0h_rep1	RNA	Caenorhabditis elegans	1	GPL200	GSE42592	CEL CHP	John A. Lewis	Nov 28, 2012
GSM1045634	mercury_control_expose-4h_rep1	RNA	Caenorhabditis elegans	1	GPL200	GSE42592	CEL CHP	John A. Lewis	Nov 28, 2012
GSM1045635	mercury_low_expose-4h_rep1	RNA	Caenorhabditis elegans	1	GPL200	GSE42592	CEL CHP	John A. Lewis	Nov 28, 2012
GSM1045636	mercury_mid_expose-4h_rep1	RNA	Caenorhabditis elegans	1	GPL200	GSE42592	CEL CHP	John A. Lewis	Nov 28, 2012
GSM1045637	mercury_high_expose-4h_rep1	RNA	Caenorhabditis elegans	1	GPL200	GSE42592	CEL CHP	John A. Lewis	Nov 28, 2012
GSM1045638	mercury_control_expose-8h_rep1	RNA	Caenorhabditis elegans	1	GPL200	GSE42592	CEL CHP	John A. Lewis	Nov 28, 2012
GSM1045639	mercury_low_expose-8h_rep1	RNA	Caenorhabditis elegans	1	GPL200	GSE42592	CEL CHP	John A. Lewis	Nov 28, 2012
GSM1045640	mercury_mid_expose-8h_rep1	RNA	Caenorhabditis elegans	1	GPL200	GSE42592	CEL CHP	John A. Lewis	Nov 28, 2012
GSM1045641	mercury_high_expose-8h_rep1	RNA	Caenorhabditis elegans	1	GPL200	GSE42592	CEL CHP	John A. Lewis	Nov 28, 2012
GSM1045642	mercury_control_expose-0h_rep2	RNA	Caenorhabditis elegans	1	GPL200	GSE42592	CEL CHP	John A. Lewis	Nov 28, 2012
GSM1045643	mercury_control_expose-4h_rep2	RNA	Caenorhabditis elegans	1	GPL200	GSE42592	CEL CHP	John A. Lewis	Nov 28, 2012
GSM1045644	mercury_low_expose-4h_rep2	RNA	Caenorhabditis elegans	1	GPL200	GSE42592	CEL CHP	John A. Lewis	Nov 28, 2012
GSM1045645	mercury_mid_expose-4h_rep2	RNA	Caenorhabditis elegans	1	GPL200	GSE42592	CEL CHP	John A. Lewis	Nov 28, 2012
GSM1045646	mercury_high_expose-4h_rep2	RNA	Caenorhabditis elegans	1	GPL200	GSE42592	CEL CHP	John A. Lewis	Nov 28, 2012
GSM1045647	mercury_control_expose-8h_rep2	RNA	Caenorhabditis elegans	1	GPL200	GSE42592	CEL CHP	John A. Lewis	Nov 28, 2012
GSM1045648	mercury_low_expose-8h_rep2	RNA	Caenorhabditis elegans	1	GPL200	GSE42592	CEL CHP	John A. Lewis	Nov 28, 2012
GSM1045649	mercury_mid_expose-8h_rep2	RNA	Caenorhabditis elegans	1	GPL200	GSE42592	CEL CHP	John A. Lewis	Nov 28, 2012
GSM1045650	mercury_high_expose-8h_rep2	RNA	Caenorhabditis elegans	1	GPL200	GSE42592	CEL CHP	John A. Lewis	Nov 28, 2012
GSM1045651	mercury_control_expose-0h_rep3	RNA	Caenorhabditis elegans	1	GPL200	GSE42592	CEL CHP	John A. Lewis	Nov 28, 2012
GSM1045652	mercury_control_expose-4h_rep3	RNA	Caenorhabditis elegans	1	GPL200	GSE42592	CEL CHP	John A. Lewis	Nov 28, 2012
GSM1045653	mercury_low_expose-4h_rep3	RNA	Caenorhabditis elegans	1	GPL200	GSE42592	CEL CHP	John A. Lewis	Nov 28, 2012
GSM1045654	mercury_mid_expose-4h_rep3	RNA	Caenorhabditis elegans	1	GPL200	GSE42592	CEL CHP	John A. Lewis	Nov 28, 2012
GSM1045655	mercury_high_expose-4h_rep3	RNA	Caenorhabditis elegans	1	GPL200	GSE42592	CEL CHP	John A. Lewis	Nov 28, 2012
GSM1045656	mercury_control_expose-8h_rep3	RNA	Caenorhabditis elegans	1	GPL200	GSE42592	CEL CHP	John A. Lewis	Nov 28, 2012
GSM1045657	mercury_low_expose-8h_rep3	RNA	Caenorhabditis elegans	1	GPL200	GSE42592	CEL CHP	John A. Lewis	Nov 28, 2012
GSM1045658	mercury_mid_expose-8h_rep3	RNA	Caenorhabditis elegans	1	GPL200	GSE42592	CEL CHP	John A. Lewis	Nov 28, 2012
GSM1045659	mercury_high_expose-8h_rep3	RNA	Caenorhabditis elegans	1	GPL200	GSE42592	CEL CHP	John A. Lewis	Nov 28, 2012
GSM1018113	C. elegans grown without a-SWCNT treatment for 48 hr at 22愼㸱ãC.	RNA	Caenorhabditis elegans	1	GPL200	GSE41486	CEL CHP	Cheng Chung Chou	Oct 11, 2012
GSM1018114	C. elegans exposed to 500 g/mL of a-SWCNT for 48 hr at 22¡ãC.	RNA	Caenorhabditis elegans	1	GPL200	GSE41486	CEL CHP	Cheng Chung Chou	Oct 11, 2012
GSM953405	experiment 1 control samples at 48 h 1c48	RNA	Caenorhabditis elegans	1	GPL200	GSE38997	CEL	Joel Meyer	Oct 01, 2012
GSM953406	experiment 1 UVC-exposed samples at 48 h 1u48	RNA	Caenorhabditis elegans	1	GPL200	GSE38997	CEL	Joel Meyer	Oct 01, 2012
GSM953407	experiment 1 EtBr-exposed samples at 48 h 1e48	RNA	Caenorhabditis elegans	1	GPL200	GSE38997	CEL	Joel Meyer	Oct 01, 2012
GSM953408	experiment 1 UVC- and EtBr-exposed samples at 48 h 1eu48	RNA	Caenorhabditis elegans	1	GPL200	GSE38997	CEL	Joel Meyer	Oct 01, 2012
GSM953409	experiment 1 control samples at 51 h 1c51	RNA	Caenorhabditis elegans	1	GPL200	GSE38997	CEL	Joel Meyer	Oct 01, 2012
GSM953410	experiment 1 UVC-exposed samples at 51 h 1u51	RNA	Caenorhabditis elegans	1	GPL200	GSE38997	CEL	Joel Meyer	Oct 01, 2012
GSM953411	experiment 1 EtBr-exposed samples at 51 h 1e51	RNA	Caenorhabditis elegans	1	GPL200	GSE38997	CEL	Joel Meyer	Oct 01, 2012
GSM953412	experiment 1 UVC- and EtBr-exposed samples at 51 h 1eu51	RNA	Caenorhabditis elegans	1	GPL200	GSE38997	CEL	Joel Meyer	Oct 01, 2012
GSM953413	experiment 2 control samples at 51 h 2c51	RNA	Caenorhabditis elegans	1	GPL200	GSE38997	CEL	Joel Meyer	Oct 01, 2012
GSM953414	experiment 2 EtBr-exposed samples at 51 h 2e51	RNA	Caenorhabditis elegans	1	GPL200	GSE38997	CEL	Joel Meyer	Oct 01, 2012
GSM953415	experiment 2 UVC- and EtBr-exposed samples at 51 h 2eu51	RNA	Caenorhabditis elegans	1	GPL200	GSE38997	CEL	Joel Meyer	Oct 01, 2012
GSM953416	experiment 4 control samples at 3 h 4c3	RNA	Caenorhabditis elegans	1	GPL200	GSE38997	CEL	Joel Meyer	Oct 01, 2012
GSM953417	experiment 4 UVC-exposed samples at 3 h 4u3	RNA	Caenorhabditis elegans	1	GPL200	GSE38997	CEL	Joel Meyer	Oct 01, 2012
GSM953418	experiment 4 EtBr-exposed samples at 3 h 4e3	RNA	Caenorhabditis elegans	1	GPL200	GSE38997	CEL	Joel Meyer	Oct 01, 2012
GSM953419	experiment 4 UVC- and EtBr-exposed samples at 3 h 4eu3	RNA	Caenorhabditis elegans	1	GPL200	GSE38997	CEL	Joel Meyer	Oct 01, 2012
GSM953420	experiment 4 control samples at 24 h 4c24	RNA	Caenorhabditis elegans	1	GPL200	GSE38997	CEL	Joel Meyer	Oct 01, 2012
GSM953421	experiment 4 UVC-exposed samples at 24 h 4u24	RNA	Caenorhabditis elegans	1	GPL200	GSE38997	CEL	Joel Meyer	Oct 01, 2012
GSM953422	experiment 4 EtBr-exposed samples at 24 h 4e24	RNA	Caenorhabditis elegans	1	GPL200	GSE38997	CEL	Joel Meyer	Oct 01, 2012
GSM953423	experiment 4 UVC- and EtBr-exposed samples at 24 h 4eu24	RNA	Caenorhabditis elegans	1	GPL200	GSE38997	CEL	Joel Meyer	Oct 01, 2012
GSM953424	experiment 4 control samples at 48 h 4c48	RNA	Caenorhabditis elegans	1	GPL200	GSE38997	CEL	Joel Meyer	Oct 01, 2012
GSM953425	experiment 4 UVC-exposed samples at 48 h 4u48	RNA	Caenorhabditis elegans	1	GPL200	GSE38997	CEL	Joel Meyer	Oct 01, 2012
GSM953426	experiment 4 EtBr-exposed samples at 48 h 4e48	RNA	Caenorhabditis elegans	1	GPL200	GSE38997	CEL	Joel Meyer	Oct 01, 2012
GSM953427	experiment 4 UVC- and EtBr-exposed samples at 48 h 4eu48	RNA	Caenorhabditis elegans	1	GPL200	GSE38997	CEL	Joel Meyer	Oct 01, 2012
GSM953428	experiment 4 control samples at 51 h 4c51	RNA	Caenorhabditis elegans	1	GPL200	GSE38997	CEL	Joel Meyer	Oct 01, 2012
GSM953429	experiment 4 UVC-exposed samples at 51 h 4u51	RNA	Caenorhabditis elegans	1	GPL200	GSE38997	CEL	Joel Meyer	Oct 01, 2012
GSM953430	experiment 4 EtBr-exposed samples at 51 h 4e51	RNA	Caenorhabditis elegans	1	GPL200	GSE38997	CEL	Joel Meyer	Oct 01, 2012
GSM953431	experiment 4 UVC- and EtBr-exposed samples at 51 h 4eu51	RNA	Caenorhabditis elegans	1	GPL200	GSE38997	CEL	Joel Meyer	Oct 01, 2012
GSM953432	experiment 5 control samples at 3 h 5c3	RNA	Caenorhabditis elegans	1	GPL200	GSE38997	CEL	Joel Meyer	Oct 01, 2012
GSM953433	experiment 5 UVC-exposed samples at3 h 5u3	RNA	Caenorhabditis elegans	1	GPL200	GSE38997	CEL	Joel Meyer	Oct 01, 2012
GSM953434	experiment 5 EtBr-exposed samples at 3 h 5e3	RNA	Caenorhabditis elegans	1	GPL200	GSE38997	CEL	Joel Meyer	Oct 01, 2012
GSM953435	experiment 5 UVC- and EtBr-exposed samples at 3 h 5eu3	RNA	Caenorhabditis elegans	1	GPL200	GSE38997	CEL	Joel Meyer	Oct 01, 2012
GSM953436	experiment 5 control samples at 24 h 5c24	RNA	Caenorhabditis elegans	1	GPL200	GSE38997	CEL	Joel Meyer	Oct 01, 2012
GSM953437	experiment 5 UVC-exposed samples at 24 h 5u24	RNA	Caenorhabditis elegans	1	GPL200	GSE38997	CEL	Joel Meyer	Oct 01, 2012
GSM953438	experiment 5 EtBr-exposed samples at 24 h 5e24	RNA	Caenorhabditis elegans	1	GPL200	GSE38997	CEL	Joel Meyer	Oct 01, 2012
GSM953439	experiment 5 UVC- and EtBr-exposed samples at 24 h 5eu24	RNA	Caenorhabditis elegans	1	GPL200	GSE38997	CEL	Joel Meyer	Oct 01, 2012
GSM953440	experiment 5 control samples at 48 h 5c48	RNA	Caenorhabditis elegans	1	GPL200	GSE38997	CEL	Joel Meyer	Oct 01, 2012
GSM953441	experiment 5 UVC-exposed samples at 48 h 5u48	RNA	Caenorhabditis elegans	1	GPL200	GSE38997	CEL	Joel Meyer	Oct 01, 2012
GSM953442	experiment 5 UVC- and EtBr-exposed samples at 48 h 5Eu48	RNA	Caenorhabditis elegans	1	GPL200	GSE38997	CEL	Joel Meyer	Oct 01, 2012
GSM953443	experiment 5 control samples at 51 h 5c51	RNA	Caenorhabditis elegans	1	GPL200	GSE38997	CEL	Joel Meyer	Oct 01, 2012
GSM953444	experiment 5 UVC-exposed samples at 51 h 5u51	RNA	Caenorhabditis elegans	1	GPL200	GSE38997	CEL	Joel Meyer	Oct 01, 2012
GSM953445	experiment 5 EtBr-exposed samples at 51 h 5e51	RNA	Caenorhabditis elegans	1	GPL200	GSE38997	CEL	Joel Meyer	Oct 01, 2012
GSM953446	experiment 5 UVC- and EtBr-exposed samples at 51 h 5Eu51	RNA	Caenorhabditis elegans	1	GPL200	GSE38997	CEL	Joel Meyer	Oct 01, 2012
GSM953447	experiment 6 control samples at 3 h 6c3	RNA	Caenorhabditis elegans	1	GPL200	GSE38997	CEL	Joel Meyer	Oct 01, 2012
GSM953448	experiment 6 UVC-exposed samples at 3 h 6u3	RNA	Caenorhabditis elegans	1	GPL200	GSE38997	CEL	Joel Meyer	Oct 01, 2012
GSM953449	experiment 6 EtBr-exposed samples at 3 h 6e3	RNA	Caenorhabditis elegans	1	GPL200	GSE38997	CEL	Joel Meyer	Oct 01, 2012
GSM953450	experiment 6 UVC- and EtBr-exposed samples at 3 h 6Eu3	RNA	Caenorhabditis elegans	1	GPL200	GSE38997	CEL	Joel Meyer	Oct 01, 2012
GSM953451	experiment 6 control samples at 24 h 6c24	RNA	Caenorhabditis elegans	1	GPL200	GSE38997	CEL	Joel Meyer	Oct 01, 2012
GSM953452	experiment 6 UVC-exposed samples at 24 h 6u24	RNA	Caenorhabditis elegans	1	GPL200	GSE38997	CEL	Joel Meyer	Oct 01, 2012
GSM953453	experiment 6 EtBr-exposed samples at 24 h 6e24	RNA	Caenorhabditis elegans	1	GPL200	GSE38997	CEL	Joel Meyer	Oct 01, 2012
GSM953454	experiment 6 UVC- and EtBr-exposed samples at 24 h 6Eu24	RNA	Caenorhabditis elegans	1	GPL200	GSE38997	CEL	Joel Meyer	Oct 01, 2012
GSM953455	experiment 6 EtBr-exposed samples at 48 h 6e48	RNA	Caenorhabditis elegans	1	GPL200	GSE38997	CEL	Joel Meyer	Oct 01, 2012
GSM953456	experiment 6 UVC- and EtBr-exposed samples at 48 h 6Eu48	RNA	Caenorhabditis elegans	1	GPL200	GSE38997	CEL	Joel Meyer	Oct 01, 2012
GSM953457	experiment 6 EtBr-exposed samples at 51 h 6e51	RNA	Caenorhabditis elegans	1	GPL200	GSE38997	CEL	Joel Meyer	Oct 01, 2012
GSM953458	experiment 6 UVC- and EtBr-exposed samples at 51 h 6Eu51	RNA	Caenorhabditis elegans	1	GPL200	GSE38997	CEL	Joel Meyer	Oct 01, 2012
GSM953459	experiment 7 control samples at 3 h 7c3	RNA	Caenorhabditis elegans	1	GPL200	GSE38997	CEL	Joel Meyer	Oct 01, 2012
GSM953460	experiment 7 UVC-exposed samples at 3 h 7u3	RNA	Caenorhabditis elegans	1	GPL200	GSE38997	CEL	Joel Meyer	Oct 01, 2012
GSM953461	experiment 7 EtBr-exposed samples at 3 h 7e3	RNA	Caenorhabditis elegans	1	GPL200	GSE38997	CEL	Joel Meyer	Oct 01, 2012
GSM953462	experiment 7 UVC- and EtBr-exposed samples at 3 h 7eu3	RNA	Caenorhabditis elegans	1	GPL200	GSE38997	CEL	Joel Meyer	Oct 01, 2012
GSM953463	experiment 7 control samples at 24 h 7c24	RNA	Caenorhabditis elegans	1	GPL200	GSE38997	CEL	Joel Meyer	Oct 01, 2012
GSM953464	experiment 7 UVC-exposed samples at 24 h 7u24	RNA	Caenorhabditis elegans	1	GPL200	GSE38997	CEL	Joel Meyer	Oct 01, 2012
GSM953465	experiment 7 EtBr-exposed samples at 24 h 7e24	RNA	Caenorhabditis elegans	1	GPL200	GSE38997	CEL	Joel Meyer	Oct 01, 2012
GSM953466	experiment 7 UVC- and EtBr-exposed samples at 24 h 7eu24	RNA	Caenorhabditis elegans	1	GPL200	GSE38997	CEL	Joel Meyer	Oct 01, 2012
GSM953467	experiment 7 control samples at 48 h 7c48	RNA	Caenorhabditis elegans	1	GPL200	GSE38997	CEL	Joel Meyer	Oct 01, 2012
GSM953468	experiment 7 UVC-exposed samples at 48 h 7u48	RNA	Caenorhabditis elegans	1	GPL200	GSE38997	CEL	Joel Meyer	Oct 01, 2012
GSM953469	experiment 7 EtBr-exposed samples at 48 h 7e48	RNA	Caenorhabditis elegans	1	GPL200	GSE38997	CEL	Joel Meyer	Oct 01, 2012
GSM953470	experiment 7 UVC- and EtBr-exposed samples at 48 h 7eu48	RNA	Caenorhabditis elegans	1	GPL200	GSE38997	CEL	Joel Meyer	Oct 01, 2012
GSM953471	experiment 7 control samples at 51 h 7c51	RNA	Caenorhabditis elegans	1	GPL200	GSE38997	CEL	Joel Meyer	Oct 01, 2012
GSM953472	experiment 7 UVC-exposed samples at 51 h 7u51	RNA	Caenorhabditis elegans	1	GPL200	GSE38997	CEL	Joel Meyer	Oct 01, 2012
GSM953473	experiment 7 UVC- and EtBr-exposed samples at 51 h 7eu51	RNA	Caenorhabditis elegans	1	GPL200	GSE38997	CEL	Joel Meyer	Oct 01, 2012
GSM803567	wildtype A-class, biological rep1	RNA	Caenorhabditis elegans	1	GPL200	GSE32467	CEL	William Clay Spencer	Sep 01, 2012
GSM803568	wildtype A-class, biological rep2	RNA	Caenorhabditis elegans	1	GPL200	GSE32467	CEL	William Clay Spencer	Sep 01, 2012
GSM803569	wildtype A-class, biological rep3	RNA	Caenorhabditis elegans	1	GPL200	GSE32467	CEL	William Clay Spencer	Sep 01, 2012
GSM803570	unc-37(e262) A-class, biological rep1	RNA	Caenorhabditis elegans	1	GPL200	GSE32467	CEL	William Clay Spencer	Sep 01, 2012
GSM803571	unc-37(e262) A-class, biological rep2	RNA	Caenorhabditis elegans	1	GPL200	GSE32467	CEL	William Clay Spencer	Sep 01, 2012
GSM803572	unc-37(e262) A-class, biological rep3	RNA	Caenorhabditis elegans	1	GPL200	GSE32467	CEL	William Clay Spencer	Sep 01, 2012
GSM794220	Control, biological rep1	RNA	Caenorhabditis elegans	1	GPL200	GSE32031	CEL	WeiPing Chen	Aug 29, 2012
GSM794221	Control, biological rep2	RNA	Caenorhabditis elegans	1	GPL200	GSE32031	CEL	WeiPing Chen	Aug 29, 2012
GSM794222	Control, biological rep3	RNA	Caenorhabditis elegans	1	GPL200	GSE32031	CEL	WeiPing Chen	Aug 29, 2012
GSM794223	Exerimental (nhr-23 RNAi), biological rep1	RNA	Caenorhabditis elegans	1	GPL200	GSE32031	CEL	WeiPing Chen	Aug 29, 2012
GSM794224	Exerimental (nhr-23 RNAi), biological rep2	RNA	Caenorhabditis elegans	1	GPL200	GSE32031	CEL	WeiPing Chen	Aug 29, 2012
GSM794225	Exerimental (nhr-23 RNAi), biological rep3	RNA	Caenorhabditis elegans	1	GPL200	GSE32031	CEL	WeiPing Chen	Aug 29, 2012
GSM936472	wild-type-control, biological rep1	RNA	Caenorhabditis elegans	1	GPL200	GSE38196	CEL CHP	Jeffrey Zhao	Jul 12, 2012
GSM936473	wild-type-treated, biological rep1	RNA	Caenorhabditis elegans	1	GPL200	GSE38196	CEL CHP	Jeffrey Zhao	Jul 12, 2012
GSM936474	atfs-1(tm4525)-control, biological rep1	RNA	Caenorhabditis elegans	1	GPL200	GSE38196	CEL CHP	Jeffrey Zhao	Jul 12, 2012
GSM936475	atfs-1(tm4525)-treated, biological rep1	RNA	Caenorhabditis elegans	1	GPL200	GSE38196	CEL CHP	Jeffrey Zhao	Jul 12, 2012
GSM936476	wild-type-control, biological rep2	RNA	Caenorhabditis elegans	1	GPL200	GSE38196	CEL CHP	Jeffrey Zhao	Jul 12, 2012
GSM936477	wild-type-treated, biological rep2	RNA	Caenorhabditis elegans	1	GPL200	GSE38196	CEL CHP	Jeffrey Zhao	Jul 12, 2012
GSM936478	atfs-1(tm4525)-control, biological rep2	RNA	Caenorhabditis elegans	1	GPL200	GSE38196	CEL CHP	Jeffrey Zhao	Jul 12, 2012
GSM936479	atfs-1(tm4525)-treated, biological rep2	RNA	Caenorhabditis elegans	1	GPL200	GSE38196	CEL CHP	Jeffrey Zhao	Jul 12, 2012
GSM936480	wild-type-control, biological rep3	RNA	Caenorhabditis elegans	1	GPL200	GSE38196	CEL CHP	Jeffrey Zhao	Jul 12, 2012
GSM936481	wild-type-treated, biological rep3	RNA	Caenorhabditis elegans	1	GPL200	GSE38196	CEL CHP	Jeffrey Zhao	Jul 12, 2012
GSM936482	atfs-1(tm4525)-control, biological rep3	RNA	Caenorhabditis elegans	1	GPL200	GSE38196	CEL CHP	Jeffrey Zhao	Jul 12, 2012
GSM936483	atfs-1(tm4525)-treated, biological rep3	RNA	Caenorhabditis elegans	1	GPL200	GSE38196	CEL CHP	Jeffrey Zhao	Jul 12, 2012
GSM953766	L3 stage worm AS_.003, biological replicate 1	RNA	Caenorhabditis elegans	1	GPL200	GSE39012	CEL CHP	Jada Lewis	Jun 29, 2012
GSM953767	L3 stage worm AS_.003, biological replicate 2	RNA	Caenorhabditis elegans	1	GPL200	GSE39012	CEL CHP	Jada Lewis	Jun 29, 2012
GSM953768	L3 stage worm AS_.003, biological replicate 3	RNA	Caenorhabditis elegans	1	GPL200	GSE39012	CEL CHP	Jada Lewis	Jun 29, 2012
GSM953769	L3 stage worm AS_.03, biological replicate 1	RNA	Caenorhabditis elegans	1	GPL200	GSE39012	CEL CHP	Jada Lewis	Jun 29, 2012
GSM953770	L3 stage worm AS_.03, biological replicate 2	RNA	Caenorhabditis elegans	1	GPL200	GSE39012	CEL CHP	Jada Lewis	Jun 29, 2012
GSM953771	L3 stage worm AS_.03, biological replicate 3	RNA	Caenorhabditis elegans	1	GPL200	GSE39012	CEL CHP	Jada Lewis	Jun 29, 2012
GSM953772	L3 stage worm AS_Control, biological replicate 1	RNA	Caenorhabditis elegans	1	GPL200	GSE39012	CEL CHP	Jada Lewis	Jun 29, 2012
GSM953773	L3 stage worm AS_Control, biological replicate 2	RNA	Caenorhabditis elegans	1	GPL200	GSE39012	CEL CHP	Jada Lewis	Jun 29, 2012
GSM953774	L3 stage worm AS_Control, biological replicate 3	RNA	Caenorhabditis elegans	1	GPL200	GSE39012	CEL CHP	Jada Lewis	Jun 29, 2012
GSM919250	N2 rep1	RNA	Caenorhabditis elegans	1	GPL200	GSE37432 GSE37433	CEL	Leonard Goldstein	Jun 18, 2012
GSM919251	N2 rep2	RNA	Caenorhabditis elegans	1	GPL200	GSE37432 GSE37433	CEL	Leonard Goldstein	Jun 18, 2012
GSM919252	N2 rep3	RNA	Caenorhabditis elegans	1	GPL200	GSE37432 GSE37433	CEL	Leonard Goldstein	Jun 18, 2012
GSM919253	piwi n4357 n4358 rep1	RNA	Caenorhabditis elegans	1	GPL200	GSE37432 GSE37433	CEL	Leonard Goldstein	Jun 18, 2012
GSM919254	piwi n4357 n4358 rep2	RNA	Caenorhabditis elegans	1	GPL200	GSE37432 GSE37433	CEL	Leonard Goldstein	Jun 18, 2012
GSM919255	piwi n4357 n4358 rep3	RNA	Caenorhabditis elegans	1	GPL200	GSE37432 GSE37433	CEL	Leonard Goldstein	Jun 18, 2012
GSM919256	piwi n4503 nDf57 rep1	RNA	Caenorhabditis elegans	1	GPL200	GSE37432 GSE37433	CEL	Leonard Goldstein	Jun 18, 2012
GSM919257	piwi n4503 nDf57 rep2	RNA	Caenorhabditis elegans	1	GPL200	GSE37432 GSE37433	CEL	Leonard Goldstein	Jun 18, 2012
GSM919258	piwi n4503 nDf57 rep3	RNA	Caenorhabditis elegans	1	GPL200	GSE37432 GSE37433	CEL	Leonard Goldstein	Jun 18, 2012
GSM805419	Control Replicate1	RNA	Caenorhabditis elegans	1	GPL200	GSE32521	CEL	Olga Tsyusko	Apr 16, 2012
GSM805420	Control Replicate2	RNA	Caenorhabditis elegans	1	GPL200	GSE32521	CEL	Olga Tsyusko	Apr 16, 2012
GSM805421	Control Replicate3	RNA	Caenorhabditis elegans	1	GPL200	GSE32521	CEL	Olga Tsyusko	Apr 16, 2012
GSM805422	Au-NP Replicate1	RNA	Caenorhabditis elegans	1	GPL200	GSE32521	CEL	Olga Tsyusko	Apr 16, 2012
GSM805423	Au-NP Replicate2	RNA	Caenorhabditis elegans	1	GPL200	GSE32521	CEL	Olga Tsyusko	Apr 16, 2012
GSM805424	Au-NP Replicate3	RNA	Caenorhabditis elegans	1	GPL200	GSE32521	CEL	Olga Tsyusko	Apr 16, 2012
GSM915201	DMSO G	RNA	Caenorhabditis elegans	1	GPL200	GSE37266	CEL	Read Pukkila-Worley	Apr 14, 2012
GSM915202	DMSO H	RNA	Caenorhabditis elegans	1	GPL200	GSE37266	CEL	Read Pukkila-Worley	Apr 14, 2012
GSM915203	DMSO I	RNA	Caenorhabditis elegans	1	GPL200	GSE37266	CEL	Read Pukkila-Worley	Apr 14, 2012
GSM915204	RPW-24 G	RNA	Caenorhabditis elegans	1	GPL200	GSE37266	CEL	Read Pukkila-Worley	Apr 14, 2012
GSM915205	RPW-24 H	RNA	Caenorhabditis elegans	1	GPL200	GSE37266	CEL	Read Pukkila-Worley	Apr 14, 2012
GSM915206	RPW-24 I	RNA	Caenorhabditis elegans	1	GPL200	GSE37266	CEL	Read Pukkila-Worley	Apr 14, 2012
GSM889558	Ground Control (operation site)	RNA	Caenorhabditis elegans	1	GPL200	GSE36358	CEL	Akira Higashibata	Mar 31, 2012
GSM889559	Ground Control (Tsukuba space center)	RNA	Caenorhabditis elegans	1	GPL200	GSE36358	CEL	Akira Higashibata	Mar 31, 2012
GSM889560	Space Flight	RNA	Caenorhabditis elegans	1	GPL200	GSE36358	CEL	Akira Higashibata	Mar 31, 2012
GSM889561	Clino Rotation	RNA	Caenorhabditis elegans	1	GPL200	GSE36358	CEL	Akira Higashibata	Mar 31, 2012
GSM889562	Hyper Gravity	RNA	Caenorhabditis elegans	1	GPL200	GSE36358	CEL	Akira Higashibata	Mar 31, 2012
GSM815851	WS5041 (mir 58(n4640); alg 1(tm492); opIs205). Replicate 1	RNA	Caenorhabditis elegans	1	GPL200	GSE32942 GSE32944	CEL	Marko Jovanovic	Mar 01, 2012
GSM815852	WS4303 (alg 1(tm492); opIs205). Replicate 1	RNA	Caenorhabditis elegans	1	GPL200	GSE32942 GSE32944	CEL	Marko Jovanovic	Mar 01, 2012
GSM815853	WS5041 (mir 58(n4640); alg 1(tm492); opIs205). Replicate 2	RNA	Caenorhabditis elegans	1	GPL200	GSE32942 GSE32944	CEL	Marko Jovanovic	Mar 01, 2012
GSM815854	WS4303 (alg 1(tm492); opIs205). Replicate 2	RNA	Caenorhabditis elegans	1	GPL200	GSE32942 GSE32944	CEL	Marko Jovanovic	Mar 01, 2012
GSM815855	WS5041 (mir 58(n4640); alg 1(tm492); opIs205). Replicate 3	RNA	Caenorhabditis elegans	1	GPL200	GSE32942 GSE32944	CEL	Marko Jovanovic	Mar 01, 2012
GSM815856	WS4303 (alg 1(tm492); opIs205). Replicate 3	RNA	Caenorhabditis elegans	1	GPL200	GSE32942 GSE32944	CEL	Marko Jovanovic	Mar 01, 2012
GSM842065	wild-type 1	RNA	Caenorhabditis elegans	1	GPL200	GSE34113	CEL	Jiou Wang	Feb 21, 2012
GSM842066	wild-type 2	RNA	Caenorhabditis elegans	1	GPL200	GSE34113	CEL	Jiou Wang	Feb 21, 2012
GSM842067	wild-type 3	RNA	Caenorhabditis elegans	1	GPL200	GSE34113	CEL	Jiou Wang	Feb 21, 2012
GSM842068	tdp-1(ok803)	RNA	Caenorhabditis elegans	1	GPL200	GSE34113	CEL	Jiou Wang	Feb 21, 2012
GSM842069	tdp-1(ok803) 2	RNA	Caenorhabditis elegans	1	GPL200	GSE34113	CEL	Jiou Wang	Feb 21, 2012
GSM842070	tdp-1(ok803) 3	RNA	Caenorhabditis elegans	1	GPL200	GSE34113	CEL	Jiou Wang	Feb 21, 2012
GSM866671	Q control_rep1	RNA	Caenorhabditis elegans	1	GPL200	GSE35354	CEL	Stephen Sturzenbaum	Feb 03, 2012
GSM866672	Q control_rep2	RNA	Caenorhabditis elegans	1	GPL200	GSE35354	CEL	Stephen Sturzenbaum	Feb 03, 2012
GSM866673	Q control_rep3	RNA	Caenorhabditis elegans	1	GPL200	GSE35354	CEL	Stephen Sturzenbaum	Feb 03, 2012
GSM866674	Q50_rep1	RNA	Caenorhabditis elegans	1	GPL200	GSE35354	CEL	Stephen Sturzenbaum	Feb 03, 2012
GSM866675	Q50_rep2	RNA	Caenorhabditis elegans	1	GPL200	GSE35354	CEL	Stephen Sturzenbaum	Feb 03, 2012
GSM866676	Q50_rep3	RNA	Caenorhabditis elegans	1	GPL200	GSE35354	CEL	Stephen Sturzenbaum	Feb 03, 2012
GSM866677	Q100_rep1	RNA	Caenorhabditis elegans	1	GPL200	GSE35354	CEL	Stephen Sturzenbaum	Feb 03, 2012
GSM866678	Q100_rep2	RNA	Caenorhabditis elegans	1	GPL200	GSE35354	CEL	Stephen Sturzenbaum	Feb 03, 2012
GSM866679	Q100_rep3	RNA	Caenorhabditis elegans	1	GPL200	GSE35354	CEL	Stephen Sturzenbaum	Feb 03, 2012
GSM866680	Q200_rep1	RNA	Caenorhabditis elegans	1	GPL200	GSE35354	CEL	Stephen Sturzenbaum	Feb 03, 2012
GSM866681	Q200_rep2	RNA	Caenorhabditis elegans	1	GPL200	GSE35354	CEL	Stephen Sturzenbaum	Feb 03, 2012
GSM866682	Q200_rep3	RNA	Caenorhabditis elegans	1	GPL200	GSE35354	CEL	Stephen Sturzenbaum	Feb 03, 2012
GSM866683	TA Control_rep1	RNA	Caenorhabditis elegans	1	GPL200	GSE35354	CEL	Stephen Sturzenbaum	Feb 03, 2012
GSM866684	TA Control_rep2	RNA	Caenorhabditis elegans	1	GPL200	GSE35354	CEL	Stephen Sturzenbaum	Feb 03, 2012
GSM866685	TA Control_rep3	RNA	Caenorhabditis elegans	1	GPL200	GSE35354	CEL	Stephen Sturzenbaum	Feb 03, 2012
GSM866686	TA100_rep1	RNA	Caenorhabditis elegans	1	GPL200	GSE35354	CEL	Stephen Sturzenbaum	Feb 03, 2012
GSM866687	TA100_rep2	RNA	Caenorhabditis elegans	1	GPL200	GSE35354	CEL	Stephen Sturzenbaum	Feb 03, 2012
GSM866695	TA100_rep3	RNA	Caenorhabditis elegans	1	GPL200	GSE35354	CEL	Stephen Sturzenbaum	Feb 03, 2012
GSM866696	TA200_rep1	RNA	Caenorhabditis elegans	1	GPL200	GSE35354	CEL	Stephen Sturzenbaum	Feb 03, 2012
GSM866697	TA200_rep2	RNA	Caenorhabditis elegans	1	GPL200	GSE35354	CEL	Stephen Sturzenbaum	Feb 03, 2012
GSM866698	TA200_rep3	RNA	Caenorhabditis elegans	1	GPL200	GSE35354	CEL	Stephen Sturzenbaum	Feb 03, 2012
GSM866720	TA300_rep1	RNA	Caenorhabditis elegans	1	GPL200	GSE35354	CEL	Stephen Sturzenbaum	Feb 03, 2012
GSM866721	TA300_rep2	RNA	Caenorhabditis elegans	1	GPL200	GSE35354	CEL	Stephen Sturzenbaum	Feb 03, 2012
GSM866722	TA300_rep3	RNA	Caenorhabditis elegans	1	GPL200	GSE35354	CEL	Stephen Sturzenbaum	Feb 03, 2012
GSM866728	HF 3d control_rep1	RNA	Caenorhabditis elegans	1	GPL200	GSE35360	CEL	Stephen Sturzenbaum	Feb 03, 2012
GSM866729	HF 3d control_rep2	RNA	Caenorhabditis elegans	1	GPL200	GSE35360	CEL	Stephen Sturzenbaum	Feb 03, 2012
GSM866730	HF 3d control_rep3	RNA	Caenorhabditis elegans	1	GPL200	GSE35360	CEL	Stephen Sturzenbaum	Feb 03, 2012
GSM866731	HF 3d_0.2_rep1	RNA	Caenorhabditis elegans	1	GPL200	GSE35360	CEL	Stephen Sturzenbaum	Feb 03, 2012
GSM866732	HF 3d_0.2_rep2	RNA	Caenorhabditis elegans	1	GPL200	GSE35360	CEL	Stephen Sturzenbaum	Feb 03, 2012
GSM866733	HF 3d_0.2_rep3	RNA	Caenorhabditis elegans	1	GPL200	GSE35360	CEL	Stephen Sturzenbaum	Feb 03, 2012
GSM866734	HF 3d_2.0_rep1	RNA	Caenorhabditis elegans	1	GPL200	GSE35360	CEL	Stephen Sturzenbaum	Feb 03, 2012
GSM866735	HF 3d_2.0_rep2	RNA	Caenorhabditis elegans	1	GPL200	GSE35360	CEL	Stephen Sturzenbaum	Feb 03, 2012
GSM866736	HF 3d_2.0_rep3	RNA	Caenorhabditis elegans	1	GPL200	GSE35360	CEL	Stephen Sturzenbaum	Feb 03, 2012
GSM866737	HF 11d control_rep1	RNA	Caenorhabditis elegans	1	GPL200	GSE35360	CEL	Stephen Sturzenbaum	Feb 03, 2012
GSM866750	HF 11d control_rep2	RNA	Caenorhabditis elegans	1	GPL200	GSE35360	CEL	Stephen Sturzenbaum	Feb 03, 2012
GSM866751	HF 11d control_rep3	RNA	Caenorhabditis elegans	1	GPL200	GSE35360	CEL	Stephen Sturzenbaum	Feb 03, 2012
GSM866752	HF 11d_0.2_rep1	RNA	Caenorhabditis elegans	1	GPL200	GSE35360	CEL	Stephen Sturzenbaum	Feb 03, 2012
GSM866753	HF 11d_0.2_rep2	RNA	Caenorhabditis elegans	1	GPL200	GSE35360	CEL	Stephen Sturzenbaum	Feb 03, 2012
GSM866754	HF 11d_0.2_rep3	RNA	Caenorhabditis elegans	1	GPL200	GSE35360	CEL	Stephen Sturzenbaum	Feb 03, 2012
GSM866755	HF 11d_2.0_rep1	RNA	Caenorhabditis elegans	1	GPL200	GSE35360	CEL	Stephen Sturzenbaum	Feb 03, 2012
GSM866756	HF 11d_2.0_rep2	RNA	Caenorhabditis elegans	1	GPL200	GSE35360	CEL	Stephen Sturzenbaum	Feb 03, 2012
GSM866757	HF 11d_2.0_rep3	RNA	Caenorhabditis elegans	1	GPL200	GSE35360	CEL	Stephen Sturzenbaum	Feb 03, 2012
GSM866758	HFHQ 3d control_rep1	RNA	Caenorhabditis elegans	1	GPL200	GSE35360	CEL	Stephen Sturzenbaum	Feb 03, 2012
GSM866759	HFHQ 3d control_rep2	RNA	Caenorhabditis elegans	1	GPL200	GSE35360	CEL	Stephen Sturzenbaum	Feb 03, 2012
GSM866760	HFHQ 3d control_rep3	RNA	Caenorhabditis elegans	1	GPL200	GSE35360	CEL	Stephen Sturzenbaum	Feb 03, 2012
GSM866761	HFHQ 3d_0.2_rep1	RNA	Caenorhabditis elegans	1	GPL200	GSE35360	CEL	Stephen Sturzenbaum	Feb 03, 2012
GSM866762	HFHQ 3d_0.2_rep2	RNA	Caenorhabditis elegans	1	GPL200	GSE35360	CEL	Stephen Sturzenbaum	Feb 03, 2012
GSM866763	HFHQ 3d_0.2_rep3	RNA	Caenorhabditis elegans	1	GPL200	GSE35360	CEL	Stephen Sturzenbaum	Feb 03, 2012
GSM866764	HFHQ 3d_2.0_rep1	RNA	Caenorhabditis elegans	1	GPL200	GSE35360	CEL	Stephen Sturzenbaum	Feb 03, 2012
GSM866765	HFHQ 3d_2.0_rep2	RNA	Caenorhabditis elegans	1	GPL200	GSE35360	CEL	Stephen Sturzenbaum	Feb 03, 2012
GSM866766	HFHQ 3d_2.0_rep3	RNA	Caenorhabditis elegans	1	GPL200	GSE35360	CEL	Stephen Sturzenbaum	Feb 03, 2012
GSM567790	young adult_not exposed_rep1	RNA	Caenorhabditis elegans	1	GPL200	GSE23013 GSE24923	CEL	jinhee choi	Dec 31, 2011
GSM567791	young adult_24hr Benzene exposure_rep1	RNA	Caenorhabditis elegans	1	GPL200	GSE23013 GSE24923	CEL	jinhee choi	Dec 31, 2011
GSM567792	young adult_24hr Toluene exposure_rep1	RNA	Caenorhabditis elegans	1	GPL200	GSE23013 GSE24923	CEL	jinhee choi	Dec 31, 2011
GSM567793	young adult_24hr Formaldehyde exposure_rep1	RNA	Caenorhabditis elegans	1	GPL200	GSE23013 GSE24923	CEL	jinhee choi	Dec 31, 2011
GSM567794	young adult_24hr BTF mix exposure_rep1	RNA	Caenorhabditis elegans	1	GPL200	GSE23013 GSE24923	CEL	jinhee choi	Dec 31, 2011
GSM611230	young adult_0h MWCNT exposure_rep1	RNA	Caenorhabditis elegans	1	GPL200	GSE24847	CEL	jinhee choi	Dec 31, 2011
GSM611231	young adult_4hr MWCNT exposure_rep1	RNA	Caenorhabditis elegans	1	GPL200	GSE24847	CEL	jinhee choi	Dec 31, 2011
GSM611232	young adult_24hr MWCNT exposure_rep1	RNA	Caenorhabditis elegans	1	GPL200	GSE24847	CEL	jinhee choi	Dec 31, 2011
GSM840594	N2 exposed to CVD109, biological rep1	RNA	Caenorhabditis elegans	1	GPL200	GSE34026	CEL CHP	Jada Lewis	Dec 02, 2011
GSM840595	N2 exposed to CVD109, biological rep2	RNA	Caenorhabditis elegans	1	GPL200	GSE34026	CEL CHP	Jada Lewis	Dec 02, 2011
GSM840596	N2 exposed to CVD109, biological rep3	RNA	Caenorhabditis elegans	1	GPL200	GSE34026	CEL CHP	Jada Lewis	Dec 02, 2011
GSM840597	N2 exposed to CVD110, biological rep1	RNA	Caenorhabditis elegans	1	GPL200	GSE34026	CEL CHP	Jada Lewis	Dec 02, 2011
GSM840598	N2 exposed to CVD110, biological rep2	RNA	Caenorhabditis elegans	1	GPL200	GSE34026	CEL CHP	Jada Lewis	Dec 02, 2011
GSM840599	N2 exposed to CVD110, biological rep3	RNA	Caenorhabditis elegans	1	GPL200	GSE34026	CEL CHP	Jada Lewis	Dec 02, 2011
GSM840600	N2 exposed to hemolysin mutant of E7946, biological rep1	RNA	Caenorhabditis elegans	1	GPL200	GSE34026	CEL CHP	Jada Lewis	Dec 02, 2011
GSM840601	N2 exposed to hemolysin mutant of E7946, biological rep2	RNA	Caenorhabditis elegans	1	GPL200	GSE34026	CEL CHP	Jada Lewis	Dec 02, 2011
GSM840602	N2 exposed to hemolysin mutant of E7946, biological rep3	RNA	Caenorhabditis elegans	1	GPL200	GSE34026	CEL CHP	Jada Lewis	Dec 02, 2011
GSM840603	N2 exposed to E7946, biological rep1	RNA	Caenorhabditis elegans	1	GPL200	GSE34026	CEL CHP	Jada Lewis	Dec 02, 2011
GSM840604	N2 exposed to E7946, biological rep2	RNA	Caenorhabditis elegans	1	GPL200	GSE34026	CEL CHP	Jada Lewis	Dec 02, 2011
GSM840605	N2 exposed to E7946, biological rep3	RNA	Caenorhabditis elegans	1	GPL200	GSE34026	CEL CHP	Jada Lewis	Dec 02, 2011
GSM840606	N2 exposed to OP50(E.coli), biological rep1	RNA	Caenorhabditis elegans	1	GPL200	GSE34026	CEL CHP	Jada Lewis	Dec 02, 2011
GSM840607	N2 exposed to OP50(E.coli), biological rep2	RNA	Caenorhabditis elegans	1	GPL200	GSE34026	CEL CHP	Jada Lewis	Dec 02, 2011
GSM840608	N2 exposed to OP50(E.coli), biological rep3	RNA	Caenorhabditis elegans	1	GPL200	GSE34026	CEL CHP	Jada Lewis	Dec 02, 2011
GSM815900	C. elegans exposed to space condition, technical rep1	RNA	Caenorhabditis elegans	1	GPL200	GSE32949	CEL CHP	Sue-Mian Then	Oct 14, 2011
GSM815901	C. elegans exposed to space condition, technical rep2	RNA	Caenorhabditis elegans	1	GPL200	GSE32949	CEL CHP	Sue-Mian Then	Oct 14, 2011
GSM815902	C. elegans exposed to space condition, technical rep3	RNA	Caenorhabditis elegans	1	GPL200	GSE32949	CEL CHP	Sue-Mian Then	Oct 14, 2011
GSM815903	C. elegans ground control, technical rep1	RNA	Caenorhabditis elegans	1	GPL200	GSE32949	CEL CHP	Sue-Mian Then	Oct 14, 2011
GSM815904	C. elegans ground control, technical rep2	RNA	Caenorhabditis elegans	1	GPL200	GSE32949	CEL CHP	Sue-Mian Then	Oct 14, 2011
GSM815905	C. elegans ground control, technical rep3	RNA	Caenorhabditis elegans	1	GPL200	GSE32949	CEL CHP	Sue-Mian Then	Oct 14, 2011
GSM800976	Larval Mutant, biological rep1	RNA	Caenorhabditis elegans	1	GPL200	GSE32339	CEL	Elena Bonora	Sep 24, 2011
GSM800977	Larval Mutant, biological rep2	RNA	Caenorhabditis elegans	1	GPL200	GSE32339	CEL	Elena Bonora	Sep 24, 2011
GSM800978	Adult Wild-type, biological rep1	RNA	Caenorhabditis elegans	1	GPL200	GSE32339	CEL	Elena Bonora	Sep 24, 2011
GSM800979	Adult Wild-type, biological rep2	RNA	Caenorhabditis elegans	1	GPL200	GSE32339	CEL	Elena Bonora	Sep 24, 2011
GSM800980	Larval Wild-type, biological rep1	RNA	Caenorhabditis elegans	1	GPL200	GSE32339	CEL	Elena Bonora	Sep 24, 2011
GSM800981	Adult Mutant, biological rep1	RNA	Caenorhabditis elegans	1	GPL200	GSE32339	CEL	Elena Bonora	Sep 24, 2011
GSM800982	Adult Mutant, biological rep2	RNA	Caenorhabditis elegans	1	GPL200	GSE32339	CEL	Elena Bonora	Sep 24, 2011
GSM800983	Adult Mutant, biological rep3	RNA	Caenorhabditis elegans	1	GPL200	GSE32339	CEL	Elena Bonora	Sep 24, 2011
GSM800984	Larval Wild-type, biological rep2	RNA	Caenorhabditis elegans	1	GPL200	GSE32339	CEL	Elena Bonora	Sep 24, 2011
GSM800985	Adult Wild-type, biological rep3	RNA	Caenorhabditis elegans	1	GPL200	GSE32339	CEL	Elena Bonora	Sep 24, 2011
GSM627491	daf-19,daf-12#1	RNA	Caenorhabditis elegans	1	GPL200	GSE25633	CEL	Peter Swoboda	Jul 26, 2011
GSM627492	daf-19,daf-12#2	RNA	Caenorhabditis elegans	1	GPL200	GSE25633	CEL	Peter Swoboda	Jul 26, 2011
GSM627493	daf-19,daf-12#3	RNA	Caenorhabditis elegans	1	GPL200	GSE25633	CEL	Peter Swoboda	Jul 26, 2011
GSM627494	daf-19,daf-12#4	RNA	Caenorhabditis elegans	1	GPL200	GSE25633	CEL	Peter Swoboda	Jul 26, 2011
GSM627495	daf-12#1	RNA	Caenorhabditis elegans	1	GPL200	GSE25633	CEL	Peter Swoboda	Jul 26, 2011
GSM627496	daf-12#2	RNA	Caenorhabditis elegans	1	GPL200	GSE25633	CEL	Peter Swoboda	Jul 26, 2011
GSM627497	daf-12#3	RNA	Caenorhabditis elegans	1	GPL200	GSE25633	CEL	Peter Swoboda	Jul 26, 2011
GSM627498	daf-12#4	RNA	Caenorhabditis elegans	1	GPL200	GSE25633	CEL	Peter Swoboda	Jul 26, 2011
GSM627499	WT#1	RNA	Caenorhabditis elegans	1	GPL200	GSE25633	CEL	Peter Swoboda	Jul 26, 2011
GSM627500	WT#2	RNA	Caenorhabditis elegans	1	GPL200	GSE25633	CEL	Peter Swoboda	Jul 26, 2011
GSM627501	WT#3	RNA	Caenorhabditis elegans	1	GPL200	GSE25633	CEL	Peter Swoboda	Jul 26, 2011
GSM627502	WT#4	RNA	Caenorhabditis elegans	1	GPL200	GSE25633	CEL	Peter Swoboda	Jul 26, 2011
GSM756612	L3 N2 (WT) E.V. #1	RNA	Caenorhabditis elegans	1	GPL200	GSE30505	CEL	Eric Lieberman Greer	Jul 08, 2011
GSM756613	L3 N2 (WT) E.V. #2	RNA	Caenorhabditis elegans	1	GPL200	GSE30505	CEL	Eric Lieberman Greer	Jul 08, 2011
GSM756614	L3 N2 (WT) E.V. #3	RNA	Caenorhabditis elegans	1	GPL200	GSE30505	CEL	Eric Lieberman Greer	Jul 08, 2011
GSM756615	L3 N2 (WT) ash-2 #1	RNA	Caenorhabditis elegans	1	GPL200	GSE30505	CEL	Eric Lieberman Greer	Jul 08, 2011
GSM756616	L3 N2 (WT) ash-2 #2	RNA	Caenorhabditis elegans	1	GPL200	GSE30505	CEL	Eric Lieberman Greer	Jul 08, 2011
GSM756617	L3 N2 (WT) ash-2 #3	RNA	Caenorhabditis elegans	1	GPL200	GSE30505	CEL	Eric Lieberman Greer	Jul 08, 2011
GSM756618	L3 glp-1 E.V. #1	RNA	Caenorhabditis elegans	1	GPL200	GSE30505	CEL	Eric Lieberman Greer	Jul 08, 2011
GSM756619	L3 glp-1 E.V. #2	RNA	Caenorhabditis elegans	1	GPL200	GSE30505	CEL	Eric Lieberman Greer	Jul 08, 2011
GSM756620	L3 glp-1 E.V. #3	RNA	Caenorhabditis elegans	1	GPL200	GSE30505	CEL	Eric Lieberman Greer	Jul 08, 2011
GSM756621	L3 glp-1 ash-2 #1	RNA	Caenorhabditis elegans	1	GPL200	GSE30505	CEL	Eric Lieberman Greer	Jul 08, 2011
GSM756622	L3 glp-1 ash-2 #2	RNA	Caenorhabditis elegans	1	GPL200	GSE30505	CEL	Eric Lieberman Greer	Jul 08, 2011
GSM756623	L3 glp-1 ash-2 #3	RNA	Caenorhabditis elegans	1	GPL200	GSE30505	CEL	Eric Lieberman Greer	Jul 08, 2011
GSM756685	Day 8 N2 (WT) E.V. #1	RNA	Caenorhabditis elegans	1	GPL200	GSE30505	CEL	Eric Lieberman Greer	Jul 08, 2011
GSM756686	Day 8 N2 (WT) E.V. #2	RNA	Caenorhabditis elegans	1	GPL200	GSE30505	CEL	Eric Lieberman Greer	Jul 08, 2011
GSM756687	Day 8 N2 (WT) ash-2 #1	RNA	Caenorhabditis elegans	1	GPL200	GSE30505	CEL	Eric Lieberman Greer	Jul 08, 2011
GSM756688	Day 8 N2 (WT) ash-2 #2	RNA	Caenorhabditis elegans	1	GPL200	GSE30505	CEL	Eric Lieberman Greer	Jul 08, 2011
GSM756689	Day 8 N2 (WT) ash-2 #3	RNA	Caenorhabditis elegans	1	GPL200	GSE30505	CEL	Eric Lieberman Greer	Jul 08, 2011
GSM756690	Day 8 glp-1 E.V. #1	RNA	Caenorhabditis elegans	1	GPL200	GSE30505	CEL	Eric Lieberman Greer	Jul 08, 2011
GSM756691	Day 8 glp-1 E.V. #2	RNA	Caenorhabditis elegans	1	GPL200	GSE30505	CEL	Eric Lieberman Greer	Jul 08, 2011
GSM756692	Day 8 glp-1 E.V. #3	RNA	Caenorhabditis elegans	1	GPL200	GSE30505	CEL	Eric Lieberman Greer	Jul 08, 2011
GSM756693	Day 8 glp-1 ash-2 #1	RNA	Caenorhabditis elegans	1	GPL200	GSE30505	CEL	Eric Lieberman Greer	Jul 08, 2011
GSM756694	Day 8 glp-1 ash-2 #2	RNA	Caenorhabditis elegans	1	GPL200	GSE30505	CEL	Eric Lieberman Greer	Jul 08, 2011
GSM756695	Day 8 glp-1 ash-2 #3	RNA	Caenorhabditis elegans	1	GPL200	GSE30505	CEL	Eric Lieberman Greer	Jul 08, 2011
GSM714598	Wild-type 0 h after shifting temperature rep1	RNA	Caenorhabditis elegans	1	GPL200	GSE28856	CEL	Takuma Sugi	Jun 23, 2011
GSM714599	Wild-type 4 h after shifting temperature rep1	RNA	Caenorhabditis elegans	1	GPL200	GSE28856	CEL	Takuma Sugi	Jun 23, 2011
GSM714600	Wild-type 0 h after shifting temperature rep2	RNA	Caenorhabditis elegans	1	GPL200	GSE28856	CEL	Takuma Sugi	Jun 23, 2011
GSM714601	Wild-type 4 h after shifting temperature rep2	RNA	Caenorhabditis elegans	1	GPL200	GSE28856	CEL	Takuma Sugi	Jun 23, 2011
GSM714602	Wild-type 0 h after shifting temperature rep3	RNA	Caenorhabditis elegans	1	GPL200	GSE28856	CEL	Takuma Sugi	Jun 23, 2011
GSM714603	Wild-type 4 h after shifting temperature rep3	RNA	Caenorhabditis elegans	1	GPL200	GSE28856	CEL	Takuma Sugi	Jun 23, 2011
GSM714604	Wild-type 0 h after shifting temperature rep4	RNA	Caenorhabditis elegans	1	GPL200	GSE28856	CEL	Takuma Sugi	Jun 23, 2011
GSM714605	Wild-type 4 h after shifting temperature rep4	RNA	Caenorhabditis elegans	1	GPL200	GSE28856	CEL	Takuma Sugi	Jun 23, 2011
GSM714606	Wild-type 1 h after shifting temperature rep1	RNA	Caenorhabditis elegans	1	GPL200	GSE28856	CEL	Takuma Sugi	Jun 23, 2011
GSM714607	Wild-type 2 h after shifting temperature rep1	RNA	Caenorhabditis elegans	1	GPL200	GSE28856	CEL	Takuma Sugi	Jun 23, 2011
GSM714608	Wild-type 1 h after shifting temperature rep2	RNA	Caenorhabditis elegans	1	GPL200	GSE28856	CEL	Takuma Sugi	Jun 23, 2011
GSM714609	Wild-type 2 h after shifting temperature rep2	RNA	Caenorhabditis elegans	1	GPL200	GSE28856	CEL	Takuma Sugi	Jun 23, 2011
GSM677582	C. albicans alive #1	RNA	Caenorhabditis elegans	1	GPL200	GSE27401	CEL TXT	Read Pukkila-Worley	Jun 04, 2011
GSM677583	C. albicans alive #2	RNA	Caenorhabditis elegans	1	GPL200	GSE27401	CEL TXT	Read Pukkila-Worley	Jun 04, 2011
GSM677584	C. albicans alive #3	RNA	Caenorhabditis elegans	1	GPL200	GSE27401	CEL TXT	Read Pukkila-Worley	Jun 04, 2011
GSM677585	Heat Killed C. albicans #1	RNA	Caenorhabditis elegans	1	GPL200	GSE27401	CEL TXT	Read Pukkila-Worley	Jun 04, 2011
GSM677586	Heat Killed C. albicans #2	RNA	Caenorhabditis elegans	1	GPL200	GSE27401	CEL TXT	Read Pukkila-Worley	Jun 04, 2011
GSM677587	Heat Killed C. albicans #3	RNA	Caenorhabditis elegans	1	GPL200	GSE27401	CEL TXT	Read Pukkila-Worley	Jun 04, 2011
GSM677588	Heat Killed E coli #1	RNA	Caenorhabditis elegans	1	GPL200	GSE27401	CEL TXT	Read Pukkila-Worley	Jun 04, 2011
GSM677589	Heat Killed E coli #2	RNA	Caenorhabditis elegans	1	GPL200	GSE27401	CEL TXT	Read Pukkila-Worley	Jun 04, 2011
GSM677590	Heat Killed E coli #3	RNA	Caenorhabditis elegans	1	GPL200	GSE27401	CEL TXT	Read Pukkila-Worley	Jun 04, 2011
GSM542652	L4 larvae, biological rep1	RNA	Caenorhabditis elegans	1	GPL200	GSE21784	CEL	Matthew J Youngman	May 11, 2011
GSM542653	L4 larvae, biological rep2	RNA	Caenorhabditis elegans	1	GPL200	GSE21784	CEL	Matthew J Youngman	May 11, 2011
GSM542654	L4 larvae, biological rep3	RNA	Caenorhabditis elegans	1	GPL200	GSE21784	CEL	Matthew J Youngman	May 11, 2011
GSM542655	day 6 adults, biological rep 1	RNA	Caenorhabditis elegans	1	GPL200	GSE21784	CEL	Matthew J Youngman	May 11, 2011
GSM542656	day 6 adults, biological rep 2	RNA	Caenorhabditis elegans	1	GPL200	GSE21784	CEL	Matthew J Youngman	May 11, 2011
GSM542657	day 6 adults, biological rep 3	RNA	Caenorhabditis elegans	1	GPL200	GSE21784	CEL	Matthew J Youngman	May 11, 2011
GSM542658	day 15 adults, biological rep 1	RNA	Caenorhabditis elegans	1	GPL200	GSE21784	CEL	Matthew J Youngman	May 11, 2011
GSM542659	day 15 adults, biological rep 2	RNA	Caenorhabditis elegans	1	GPL200	GSE21784	CEL	Matthew J Youngman	May 11, 2011
GSM542660	day 15 adults, biological rep 3	RNA	Caenorhabditis elegans	1	GPL200	GSE21784	CEL	Matthew J Youngman	May 11, 2011
GSM688037	wt, biological rep1	RNA	Caenorhabditis elegans	1	GPL200	GSE27867	CEL	Alejandro Aballay	Apr 21, 2011
GSM688038	wt, biological rep2	RNA	Caenorhabditis elegans	1	GPL200	GSE27867	CEL	Alejandro Aballay	Apr 21, 2011
GSM688039	wt, biological rep3	RNA	Caenorhabditis elegans	1	GPL200	GSE27867	CEL	Alejandro Aballay	Apr 21, 2011
GSM688040	tag-24, biological rep1	RNA	Caenorhabditis elegans	1	GPL200	GSE27867	CEL	Alejandro Aballay	Apr 21, 2011
GSM688041	tag-24, biological rep2	RNA	Caenorhabditis elegans	1	GPL200	GSE27867	CEL	Alejandro Aballay	Apr 21, 2011
GSM688042	tag-24, biological rep3	RNA	Caenorhabditis elegans	1	GPL200	GSE27867	CEL	Alejandro Aballay	Apr 21, 2011
GSM705443	wild-type N2 embryo 1	RNA	Caenorhabditis elegans	1	GPL200	GSE28494 GSE28853	CEL CHP	Kirsten Hagstrom	Apr 09, 2011
GSM705444	wild-type N2 embryo 2	RNA	Caenorhabditis elegans	1	GPL200	GSE28494 GSE28853	CEL CHP	Kirsten Hagstrom	Apr 09, 2011
GSM705445	wild-type N2 embryo 3	RNA	Caenorhabditis elegans	1	GPL200	GSE28494 GSE28853	CEL CHP	Kirsten Hagstrom	Apr 09, 2011
GSM705446	lin-54(n2990) embryo 1	RNA	Caenorhabditis elegans	1	GPL200	GSE28494 GSE28853	CEL CHP	Kirsten Hagstrom	Apr 09, 2011
GSM705447	lin-54(n2990) embryo 2	RNA	Caenorhabditis elegans	1	GPL200	GSE28494 GSE28853	CEL CHP	Kirsten Hagstrom	Apr 09, 2011
GSM705448	lin-54(n2990) embryo 3	RNA	Caenorhabditis elegans	1	GPL200	GSE28494 GSE28853	CEL CHP	Kirsten Hagstrom	Apr 09, 2011
GSM705449	wild-type N2 dissected germline 1	RNA	Caenorhabditis elegans	1	GPL200	GSE28494 GSE28853	CEL CHP	Kirsten Hagstrom	Apr 09, 2011
GSM705450	wild-type N2 dissected germline 2	RNA	Caenorhabditis elegans	1	GPL200	GSE28494 GSE28853	CEL CHP	Kirsten Hagstrom	Apr 09, 2011
GSM705451	wild-type N2 dissected germline 3	RNA	Caenorhabditis elegans	1	GPL200	GSE28494 GSE28853	CEL CHP	Kirsten Hagstrom	Apr 09, 2011
GSM705452	lin-54(n3423) dissected germline 1	RNA	Caenorhabditis elegans	1	GPL200	GSE28494 GSE28853	CEL CHP	Kirsten Hagstrom	Apr 09, 2011
GSM705453	lin-54(n3423) dissected germline 2	RNA	Caenorhabditis elegans	1	GPL200	GSE28494 GSE28853	CEL CHP	Kirsten Hagstrom	Apr 09, 2011
GSM705454	lin-54(n3423) dissected germline 3	RNA	Caenorhabditis elegans	1	GPL200	GSE28494 GSE28853	CEL CHP	Kirsten Hagstrom	Apr 09, 2011
GSM562065	100ng/ml ivermectin exposure, biological rep 1	RNA	Caenorhabditis elegans	1	GPL200	GSE22660	CEL	Steven Thomas Laing	Apr 01, 2011
GSM562066	100ng/ml ivermectin exposure, biological rep 2	RNA	Caenorhabditis elegans	1	GPL200	GSE22660	CEL	Steven Thomas Laing	Apr 01, 2011
GSM562067	100ng/ml ivermectin exposure, biological rep 3	RNA	Caenorhabditis elegans	1	GPL200	GSE22660	CEL	Steven Thomas Laing	Apr 01, 2011
GSM562068	100ng/ml ivermectin exposure, biological rep 4	RNA	Caenorhabditis elegans	1	GPL200	GSE22660	CEL	Steven Thomas Laing	Apr 01, 2011
GSM562069	100ng/ml ivermectin exposure, biological rep 5	RNA	Caenorhabditis elegans	1	GPL200	GSE22660	CEL	Steven Thomas Laing	Apr 01, 2011
GSM562070	100ng/ml DMSO control, biological rep 1	RNA	Caenorhabditis elegans	1	GPL200	GSE22660	CEL	Steven Thomas Laing	Apr 01, 2011
GSM562071	100ng/ml DMSO control, biological rep 2	RNA	Caenorhabditis elegans	1	GPL200	GSE22660	CEL	Steven Thomas Laing	Apr 01, 2011
GSM562072	100ng/ml DMSO control, biological rep 3	RNA	Caenorhabditis elegans	1	GPL200	GSE22660	CEL	Steven Thomas Laing	Apr 01, 2011
GSM562073	100ng/ml DMSO control, biological rep 4	RNA	Caenorhabditis elegans	1	GPL200	GSE22660	CEL	Steven Thomas Laing	Apr 01, 2011
GSM562074	100ng/ml DMSO control, biological rep 5	RNA	Caenorhabditis elegans	1	GPL200	GSE22660	CEL	Steven Thomas Laing	Apr 01, 2011
GSM562075	1ug/ml ivermectin exposure, biological rep 1	RNA	Caenorhabditis elegans	1	GPL200	GSE22660	CEL	Steven Thomas Laing	Apr 01, 2011
GSM562076	1ug/ml ivermectin exposure, biological rep 2	RNA	Caenorhabditis elegans	1	GPL200	GSE22660	CEL	Steven Thomas Laing	Apr 01, 2011
GSM562077	1ug/ml ivermectin exposure, biological rep 3	RNA	Caenorhabditis elegans	1	GPL200	GSE22660	CEL	Steven Thomas Laing	Apr 01, 2011
GSM562078	1ug/ml ivermectin exposure, biological rep 4	RNA	Caenorhabditis elegans	1	GPL200	GSE22660	CEL	Steven Thomas Laing	Apr 01, 2011
GSM562079	1ug/ml ivermectin exposure, biological rep 5	RNA	Caenorhabditis elegans	1	GPL200	GSE22660	CEL	Steven Thomas Laing	Apr 01, 2011
GSM562080	1ug/ml DMSO control, biological rep 1	RNA	Caenorhabditis elegans	1	GPL200	GSE22660	CEL	Steven Thomas Laing	Apr 01, 2011
GSM562081	1ug/ml DMSO control, biological rep 2	RNA	Caenorhabditis elegans	1	GPL200	GSE22660	CEL	Steven Thomas Laing	Apr 01, 2011
GSM562082	1ug/ml DMSO control, biological rep 3	RNA	Caenorhabditis elegans	1	GPL200	GSE22660	CEL	Steven Thomas Laing	Apr 01, 2011
GSM562083	1ug/ml DMSO control, biological rep 4	RNA	Caenorhabditis elegans	1	GPL200	GSE22660	CEL	Steven Thomas Laing	Apr 01, 2011
GSM562084	1ug/ml DMSO control, biological rep 5	RNA	Caenorhabditis elegans	1	GPL200	GSE22660	CEL	Steven Thomas Laing	Apr 01, 2011
GSM634543	WT_fedL1_rep1	RNA	Caenorhabditis elegans	1	GPL200	GSE25831 GSE25834	CEL CHP	Barbara J. Meyer	Mar 01, 2011
GSM634544	WT_fedL1_rep2	RNA	Caenorhabditis elegans	1	GPL200	GSE25831 GSE25834	CEL CHP	Barbara J. Meyer	Mar 01, 2011
GSM634545	WT_fedL1_rep3	RNA	Caenorhabditis elegans	1	GPL200	GSE25831 GSE25834	CEL CHP	Barbara J. Meyer	Mar 01, 2011
GSM635241	mixed embryo XX_WT-N_080307_A	RNA	Caenorhabditis elegans	1	GPL200	GSE25831 GSE25834	CEL CHP	Barbara J. Meyer	Mar 01, 2011
GSM635242	mixed embryo XX_WT-N_080307_B	RNA	Caenorhabditis elegans	1	GPL200	GSE25831 GSE25834	CEL CHP	Barbara J. Meyer	Mar 01, 2011
GSM635243	mixed embryo XX_WT-N_080307_C	RNA	Caenorhabditis elegans	1	GPL200	GSE25831 GSE25834	CEL CHP	Barbara J. Meyer	Mar 01, 2011
GSM539007	Input_1	RNA	Caenorhabditis elegans	1	GPL200	GSE21591	CEL	Dimos Gaidatzis	Feb 04, 2011
GSM539008	Input_2	RNA	Caenorhabditis elegans	1	GPL200	GSE21591	CEL	Dimos Gaidatzis	Feb 04, 2011
GSM539009	Input_3	RNA	Caenorhabditis elegans	1	GPL200	GSE21591	CEL	Dimos Gaidatzis	Feb 04, 2011
GSM539010	aMYC_1	RNA	Caenorhabditis elegans	1	GPL200	GSE21591	CEL	Dimos Gaidatzis	Feb 04, 2011
GSM539011	aMYC_2	RNA	Caenorhabditis elegans	1	GPL200	GSE21591	CEL	Dimos Gaidatzis	Feb 04, 2011
GSM539012	aMYC_3	RNA	Caenorhabditis elegans	1	GPL200	GSE21591	CEL	Dimos Gaidatzis	Feb 04, 2011
GSM539013	aFLAG_1	RNA	Caenorhabditis elegans	1	GPL200	GSE21591	CEL	Dimos Gaidatzis	Feb 04, 2011
GSM539014	aFLAG_2	RNA	Caenorhabditis elegans	1	GPL200	GSE21591	CEL	Dimos Gaidatzis	Feb 04, 2011
GSM539015	aFLAG_3	RNA	Caenorhabditis elegans	1	GPL200	GSE21591	CEL	Dimos Gaidatzis	Feb 04, 2011
GSM539016	N2_aFLAG_1	RNA	Caenorhabditis elegans	1	GPL200	GSE21591	CEL	Dimos Gaidatzis	Feb 04, 2011
GSM539017	N2_aFLAG_2	RNA	Caenorhabditis elegans	1	GPL200	GSE21591	CEL	Dimos Gaidatzis	Feb 04, 2011
GSM539018	N2_aFLAG_3	RNA	Caenorhabditis elegans	1	GPL200	GSE21591	CEL	Dimos Gaidatzis	Feb 04, 2011
GSM539019	GGF_aFLAG_1	RNA	Caenorhabditis elegans	1	GPL200	GSE21591	CEL	Dimos Gaidatzis	Feb 04, 2011
GSM539020	GGF_aFLAG_2	RNA	Caenorhabditis elegans	1	GPL200	GSE21591	CEL	Dimos Gaidatzis	Feb 04, 2011
GSM539021	GGF_aFLAG_3	RNA	Caenorhabditis elegans	1	GPL200	GSE21591	CEL	Dimos Gaidatzis	Feb 04, 2011
GSM499032	control wild type N2_1	RNA	Caenorhabditis elegans	1	GPL200	GSE19972	CEL CHP	Garry Wong	Jan 31, 2011
GSM499033	control wild type N2_2	RNA	Caenorhabditis elegans	1	GPL200	GSE19972	CEL CHP	Garry Wong	Jan 31, 2011
GSM499034	control wild type N2_3	RNA	Caenorhabditis elegans	1	GPL200	GSE19972	CEL CHP	Garry Wong	Jan 31, 2011
GSM499035	transgenic aex-3::his-SUMO-1 JS62_1	RNA	Caenorhabditis elegans	1	GPL200	GSE19972	CEL CHP	Garry Wong	Jan 31, 2011
GSM499036	transgenic aex-3::his-SUMO-1 JS62_2	RNA	Caenorhabditis elegans	1	GPL200	GSE19972	CEL CHP	Garry Wong	Jan 31, 2011
GSM499037	transgenic aex-3::his-SUMO-1 JS62_3	RNA	Caenorhabditis elegans	1	GPL200	GSE19972	CEL CHP	Garry Wong	Jan 31, 2011
GSM499038	transgenic myo-4::his-SUMO-1 JS63_1	RNA	Caenorhabditis elegans	1	GPL200	GSE19972	CEL CHP	Garry Wong	Jan 31, 2011
GSM499039	transgenic myo-4::his-SUMO-1 JS63_2	RNA	Caenorhabditis elegans	1	GPL200	GSE19972	CEL CHP	Garry Wong	Jan 31, 2011
GSM499040	transgenic myo-4::his-SUMO-1 JS63_3	RNA	Caenorhabditis elegans	1	GPL200	GSE19972	CEL CHP	Garry Wong	Jan 31, 2011
GSM627440	WT (1)	RNA	Caenorhabditis elegans	1	GPL200	GSE25513	CEL	Ana PC Rodrigues	Nov 20, 2010
GSM627441	WT (2)	RNA	Caenorhabditis elegans	1	GPL200	GSE25513	CEL	Ana PC Rodrigues	Nov 20, 2010
GSM627442	WT (3)	RNA	Caenorhabditis elegans	1	GPL200	GSE25513	CEL	Ana PC Rodrigues	Nov 20, 2010
GSM627443	crh-1 null (1)	RNA	Caenorhabditis elegans	1	GPL200	GSE25513	CEL	Ana PC Rodrigues	Nov 20, 2010
GSM627444	crh-1 null (2)	RNA	Caenorhabditis elegans	1	GPL200	GSE25513	CEL	Ana PC Rodrigues	Nov 20, 2010
GSM627445	crh-1 null (3)	RNA	Caenorhabditis elegans	1	GPL200	GSE25513	CEL	Ana PC Rodrigues	Nov 20, 2010
GSM627446	tax-6 null (1)	RNA	Caenorhabditis elegans	1	GPL200	GSE25513	CEL	Ana PC Rodrigues	Nov 20, 2010
GSM627447	tax-6 null (2)	RNA	Caenorhabditis elegans	1	GPL200	GSE25513	CEL	Ana PC Rodrigues	Nov 20, 2010
GSM627448	tax-6 null (3)	RNA	Caenorhabditis elegans	1	GPL200	GSE25513	CEL	Ana PC Rodrigues	Nov 20, 2010
GSM627449	aak-2 o/e (1)	RNA	Caenorhabditis elegans	1	GPL200	GSE25513	CEL	Ana PC Rodrigues	Nov 20, 2010
GSM627450	aak-2 o/e (2)	RNA	Caenorhabditis elegans	1	GPL200	GSE25513	CEL	Ana PC Rodrigues	Nov 20, 2010
GSM627451	aak-2 o/e (3)	RNA	Caenorhabditis elegans	1	GPL200	GSE25513	CEL	Ana PC Rodrigues	Nov 20, 2010
GSM534207	L1 larvae treated with let-418(RNAi), replicate 3	RNA	Caenorhabditis elegans	1	GPL200	GSE21376	CEL	Claude-Olivier Marti	Oct 31, 2010
GSM534208	L1 larvae treated with mep-1(RNAi), replicate 3	RNA	Caenorhabditis elegans	1	GPL200	GSE21376	CEL	Claude-Olivier Marti	Oct 31, 2010
GSM534209	L1 larvae treated with gfp(RNAi), replicate 3	RNA	Caenorhabditis elegans	1	GPL200	GSE21376	CEL	Claude-Olivier Marti	Oct 31, 2010
GSM534210	L1 larvae treated with let-418(RNAi), replicate 2	RNA	Caenorhabditis elegans	1	GPL200	GSE21376	CEL	Claude-Olivier Marti	Oct 31, 2010
GSM534211	L1 larvae treated with mep-1(RNAi), replicate 2	RNA	Caenorhabditis elegans	1	GPL200	GSE21376	CEL	Claude-Olivier Marti	Oct 31, 2010
GSM534212	L1 larvae treated with gfp(RNAi), replicate 2	RNA	Caenorhabditis elegans	1	GPL200	GSE21376	CEL	Claude-Olivier Marti	Oct 31, 2010
GSM534213	L1 larvae treated with let-418(RNAi), replicate 1	RNA	Caenorhabditis elegans	1	GPL200	GSE21376	CEL	Claude-Olivier Marti	Oct 31, 2010
GSM534214	L1 larvae treated with mep-1(RNAi), replicate 1	RNA	Caenorhabditis elegans	1	GPL200	GSE21376	CEL	Claude-Olivier Marti	Oct 31, 2010
GSM534215	L1 larvae treated with gfp(RNAi), replicate 1	RNA	Caenorhabditis elegans	1	GPL200	GSE21376	CEL	Claude-Olivier Marti	Oct 31, 2010
GSM587853	GLD-2 wt-IP, biological replicate 1	RNA	Caenorhabditis elegans	1	GPL200	GSE23843	CEL	Judith Kimble	Sep 21, 2010
GSM587854	GLD-2 wt-IP, biological replicate 2	RNA	Caenorhabditis elegans	1	GPL200	GSE23843	CEL	Judith Kimble	Sep 21, 2010
GSM587855	GLD-2 wt-IP, biological replicate 3	RNA	Caenorhabditis elegans	1	GPL200	GSE23843	CEL	Judith Kimble	Sep 21, 2010
GSM587856	GLD-2 wt-IP, biological replicate 4	RNA	Caenorhabditis elegans	1	GPL200	GSE23843	CEL	Judith Kimble	Sep 21, 2010
GSM587857	GLD-2 gld-2(RNAi)-IP, biological replicate 1	RNA	Caenorhabditis elegans	1	GPL200	GSE23843	CEL	Judith Kimble	Sep 21, 2010
GSM587858	GLD-2 gld-2(RNAi)-IP, biological replicate 2	RNA	Caenorhabditis elegans	1	GPL200	GSE23843	CEL	Judith Kimble	Sep 21, 2010
GSM587859	GLD-2 gld-2(RNAi)-IP, biological replicate 3	RNA	Caenorhabditis elegans	1	GPL200	GSE23843	CEL	Judith Kimble	Sep 21, 2010
GSM587860	GLD-2 gld-2(RNAi)-IP, biological replicate 4	RNA	Caenorhabditis elegans	1	GPL200	GSE23843	CEL	Judith Kimble	Sep 21, 2010
GSM587861	RNP-8 wt-IP, biological replicate 1	RNA	Caenorhabditis elegans	1	GPL200	GSE23843	CEL	Judith Kimble	Sep 21, 2010
GSM587862	RNP-8 wt-IP, biological replicate 2	RNA	Caenorhabditis elegans	1	GPL200	GSE23843	CEL	Judith Kimble	Sep 21, 2010
GSM587863	RNP-8 wt-IP, biological replicate 3	RNA	Caenorhabditis elegans	1	GPL200	GSE23843	CEL	Judith Kimble	Sep 21, 2010
GSM587864	RNP-8 rnp-8(q784)-IP, biological replicate 1	RNA	Caenorhabditis elegans	1	GPL200	GSE23843	CEL	Judith Kimble	Sep 21, 2010
GSM587865	RNP-8 rnp-8(q784)-IP, biological replicate 2	RNA	Caenorhabditis elegans	1	GPL200	GSE23843	CEL	Judith Kimble	Sep 21, 2010
GSM587866	RNP-8 rnp-8(q784)-IP, biological replicate 3	RNA	Caenorhabditis elegans	1	GPL200	GSE23843	CEL	Judith Kimble	Sep 21, 2010
GSM587867	wild-type total RNA, biological replicate 1	RNA	Caenorhabditis elegans	1	GPL200	GSE23843	CEL	Judith Kimble	Sep 21, 2010
GSM587868	wild-type total RNA, biological replicate 2	RNA	Caenorhabditis elegans	1	GPL200	GSE23843	CEL	Judith Kimble	Sep 21, 2010
GSM587869	wild-type total RNA, biological replicate 3	RNA	Caenorhabditis elegans	1	GPL200	GSE23843	CEL	Judith Kimble	Sep 21, 2010
GSM587870	wild-type total RNA, biological replicate 4	RNA	Caenorhabditis elegans	1	GPL200	GSE23843	CEL	Judith Kimble	Sep 21, 2010
GSM587871	gld-2(RNAi), biological replicate 1	RNA	Caenorhabditis elegans	1	GPL200	GSE23843	CEL	Judith Kimble	Sep 21, 2010
GSM587872	gld-2(RNAi), biological replicate 2	RNA	Caenorhabditis elegans	1	GPL200	GSE23843	CEL	Judith Kimble	Sep 21, 2010
GSM587873	gld-2(RNAi), biological replicate 3	RNA	Caenorhabditis elegans	1	GPL200	GSE23843	CEL	Judith Kimble	Sep 21, 2010
GSM589315	Adult at T2 in LD, time-series experiment 3	RNA	Caenorhabditis elegans	1	GPL200	GSE23528	CEL	Alexander Martinus van der Linden	Sep 01, 2010
GSM589316	Adult at T6 in LD, time-series experiment 3	RNA	Caenorhabditis elegans	1	GPL200	GSE23528	CEL	Alexander Martinus van der Linden	Sep 01, 2010
GSM589317	Adult at T10 in LD, time-series experiment 3	RNA	Caenorhabditis elegans	1	GPL200	GSE23528	CEL	Alexander Martinus van der Linden	Sep 01, 2010
GSM589318	Adult at T14 in LD, time-series experiment 3	RNA	Caenorhabditis elegans	1	GPL200	GSE23528	CEL	Alexander Martinus van der Linden	Sep 01, 2010
GSM589319	Adult at T18 in LD, time-series experiment 3	RNA	Caenorhabditis elegans	1	GPL200	GSE23528	CEL	Alexander Martinus van der Linden	Sep 01, 2010
GSM589320	Adult at T22 in LD, time-series experiment 3	RNA	Caenorhabditis elegans	1	GPL200	GSE23528	CEL	Alexander Martinus van der Linden	Sep 01, 2010
GSM589321	Adult at T26 in DD, time-series experiment 2	RNA	Caenorhabditis elegans	1	GPL200	GSE23528	CEL	Alexander Martinus van der Linden	Sep 01, 2010
GSM589322	Adult at T30 in DD, time-series experiment 2	RNA	Caenorhabditis elegans	1	GPL200	GSE23528	CEL	Alexander Martinus van der Linden	Sep 01, 2010
GSM589323	Adult at T34 in DD, time-series experiment 2	RNA	Caenorhabditis elegans	1	GPL200	GSE23528	CEL	Alexander Martinus van der Linden	Sep 01, 2010
GSM589324	Adult at T38 in DD, time-series experiment 2	RNA	Caenorhabditis elegans	1	GPL200	GSE23528	CEL	Alexander Martinus van der Linden	Sep 01, 2010
GSM589325	Adult at T42 in DD, time-series experiment 2	RNA	Caenorhabditis elegans	1	GPL200	GSE23528	CEL	Alexander Martinus van der Linden	Sep 01, 2010
GSM589326	Adult at T46 in DD, time-series experiment 2	RNA	Caenorhabditis elegans	1	GPL200	GSE23528	CEL	Alexander Martinus van der Linden	Sep 01, 2010
GSM589327	Adult at T2 in LD, time-series experiment 4	RNA	Caenorhabditis elegans	1	GPL200	GSE23528	CEL	Alexander Martinus van der Linden	Sep 01, 2010
GSM589328	Adult at T6 in LD, time-series experiment 4	RNA	Caenorhabditis elegans	1	GPL200	GSE23528	CEL	Alexander Martinus van der Linden	Sep 01, 2010
GSM589329	Adult at T10 in LD, time-series experiment 4	RNA	Caenorhabditis elegans	1	GPL200	GSE23528	CEL	Alexander Martinus van der Linden	Sep 01, 2010
GSM589330	Adult at T14 in LD, time-series experiment 4	RNA	Caenorhabditis elegans	1	GPL200	GSE23528	CEL	Alexander Martinus van der Linden	Sep 01, 2010
GSM589331	Adult at T18 in LD, time-series experiment 4	RNA	Caenorhabditis elegans	1	GPL200	GSE23528	CEL	Alexander Martinus van der Linden	Sep 01, 2010
GSM589332	Adult at T22 in LD, time-series experiment 4	RNA	Caenorhabditis elegans	1	GPL200	GSE23528	CEL	Alexander Martinus van der Linden	Sep 01, 2010
GSM589333	Adult at T26 in DD, time-series experiment 4	RNA	Caenorhabditis elegans	1	GPL200	GSE23528	CEL	Alexander Martinus van der Linden	Sep 01, 2010
GSM589334	Adult at T30 in DD, time-series experiment 4	RNA	Caenorhabditis elegans	1	GPL200	GSE23528	CEL	Alexander Martinus van der Linden	Sep 01, 2010
GSM589335	Adult at T34 in DD, time-series experiment 4	RNA	Caenorhabditis elegans	1	GPL200	GSE23528	CEL	Alexander Martinus van der Linden	Sep 01, 2010
GSM589336	Adult at T38 in DD, time-series experiment 4	RNA	Caenorhabditis elegans	1	GPL200	GSE23528	CEL	Alexander Martinus van der Linden	Sep 01, 2010
GSM589337	Adult at T42 in DD, time-series experiment 4	RNA	Caenorhabditis elegans	1	GPL200	GSE23528	CEL	Alexander Martinus van der Linden	Sep 01, 2010
GSM589338	Adult at T46 in DD, time-series experiment 4	RNA	Caenorhabditis elegans	1	GPL200	GSE23528	CEL	Alexander Martinus van der Linden	Sep 01, 2010
GSM589339	Adult at T2 in LD, time-series experiment 6	RNA	Caenorhabditis elegans	1	GPL200	GSE23528	CEL	Alexander Martinus van der Linden	Sep 01, 2010
GSM589340	Adult at T6 in LD, time-series experiment 6	RNA	Caenorhabditis elegans	1	GPL200	GSE23528	CEL	Alexander Martinus van der Linden	Sep 01, 2010
GSM589341	Adult at T10 in LD, time-series experiment 6	RNA	Caenorhabditis elegans	1	GPL200	GSE23528	CEL	Alexander Martinus van der Linden	Sep 01, 2010
GSM589342	Adult at T14 in LD, time-series experiment 6	RNA	Caenorhabditis elegans	1	GPL200	GSE23528	CEL	Alexander Martinus van der Linden	Sep 01, 2010
GSM589343	Adult at T18 in LD, time-series experiment 6	RNA	Caenorhabditis elegans	1	GPL200	GSE23528	CEL	Alexander Martinus van der Linden	Sep 01, 2010
GSM589344	Adult at T22 in LD, time-series experiment 6	RNA	Caenorhabditis elegans	1	GPL200	GSE23528	CEL	Alexander Martinus van der Linden	Sep 01, 2010
GSM589345	Adult at T26 in DD, time-series experiment 6	RNA	Caenorhabditis elegans	1	GPL200	GSE23528	CEL	Alexander Martinus van der Linden	Sep 01, 2010
GSM589346	Adult at T30 in DD, time-series experiment 6	RNA	Caenorhabditis elegans	1	GPL200	GSE23528	CEL	Alexander Martinus van der Linden	Sep 01, 2010
GSM589347	Adult at T34 in DD, time-series experiment 6	RNA	Caenorhabditis elegans	1	GPL200	GSE23528	CEL	Alexander Martinus van der Linden	Sep 01, 2010
GSM589348	Adult at T38 in DD, time-series experiment 6	RNA	Caenorhabditis elegans	1	GPL200	GSE23528	CEL	Alexander Martinus van der Linden	Sep 01, 2010
GSM589349	Adult at T42 in DD, time-series experiment 6	RNA	Caenorhabditis elegans	1	GPL200	GSE23528	CEL	Alexander Martinus van der Linden	Sep 01, 2010
GSM589350	Adult at T46 in DD, time-series experiment 6	RNA	Caenorhabditis elegans	1	GPL200	GSE23528	CEL	Alexander Martinus van der Linden	Sep 01, 2010
GSM589351	Adult at T2, non-entrained control time-series experiment 4	RNA	Caenorhabditis elegans	1	GPL200	GSE23528	CEL	Alexander Martinus van der Linden	Sep 01, 2010
GSM589352	Adult at T6, non-entrained control time-series experiment 4	RNA	Caenorhabditis elegans	1	GPL200	GSE23528	CEL	Alexander Martinus van der Linden	Sep 01, 2010
GSM589353	Adult at T10, non-entrained control time-series experiment 4	RNA	Caenorhabditis elegans	1	GPL200	GSE23528	CEL	Alexander Martinus van der Linden	Sep 01, 2010
GSM589354	Adult at T14, non-entrained control time-series experiment 4	RNA	Caenorhabditis elegans	1	GPL200	GSE23528	CEL	Alexander Martinus van der Linden	Sep 01, 2010
GSM589355	Adult at T18, non-entrained control time-series experiment 4	RNA	Caenorhabditis elegans	1	GPL200	GSE23528	CEL	Alexander Martinus van der Linden	Sep 01, 2010
GSM589356	Adult at T22, non-entrained control time-series experiment 4	RNA	Caenorhabditis elegans	1	GPL200	GSE23528	CEL	Alexander Martinus van der Linden	Sep 01, 2010
GSM589357	Adult at T2, non-entrained control time-series experiment 6	RNA	Caenorhabditis elegans	1	GPL200	GSE23528	CEL	Alexander Martinus van der Linden	Sep 01, 2010
GSM589358	Adult at T10, non-entrained control time-series experiment 6	RNA	Caenorhabditis elegans	1	GPL200	GSE23528	CEL	Alexander Martinus van der Linden	Sep 01, 2010
GSM589359	Adult at T14, non-entrained control time-series experiment 6	RNA	Caenorhabditis elegans	1	GPL200	GSE23528	CEL	Alexander Martinus van der Linden	Sep 01, 2010
GSM589360	Adult at T18, non-entrained control time-series experiment 6	RNA	Caenorhabditis elegans	1	GPL200	GSE23528	CEL	Alexander Martinus van der Linden	Sep 01, 2010
GSM589361	Adult at T22, non-entrained control time-series experiment 6	RNA	Caenorhabditis elegans	1	GPL200	GSE23528	CEL	Alexander Martinus van der Linden	Sep 01, 2010
GSM589362	Adult at T2 in WC, time-series experiment 1	RNA	Caenorhabditis elegans	1	GPL200	GSE23528	CEL	Alexander Martinus van der Linden	Sep 01, 2010
GSM589363	Adult at T6 in WC, time-series experiment 1	RNA	Caenorhabditis elegans	1	GPL200	GSE23528	CEL	Alexander Martinus van der Linden	Sep 01, 2010
GSM589364	Adult at T10 in WC, time-series experiment 1	RNA	Caenorhabditis elegans	1	GPL200	GSE23528	CEL	Alexander Martinus van der Linden	Sep 01, 2010
GSM589365	Adult at T14 in WC, time-series experiment 1	RNA	Caenorhabditis elegans	1	GPL200	GSE23528	CEL	Alexander Martinus van der Linden	Sep 01, 2010
GSM589366	Adult at T18 in WC, time-series experiment 1	RNA	Caenorhabditis elegans	1	GPL200	GSE23528	CEL	Alexander Martinus van der Linden	Sep 01, 2010
GSM589367	Adult at T22 in WC, time-series experiment 1	RNA	Caenorhabditis elegans	1	GPL200	GSE23528	CEL	Alexander Martinus van der Linden	Sep 01, 2010
GSM589368	Adult at T2 in WC, time-series experiment 2	RNA	Caenorhabditis elegans	1	GPL200	GSE23528	CEL	Alexander Martinus van der Linden	Sep 01, 2010
GSM589369	Adult at T6 in WC, time-series experiment 2	RNA	Caenorhabditis elegans	1	GPL200	GSE23528	CEL	Alexander Martinus van der Linden	Sep 01, 2010
GSM589370	Adult at T10 in WC, time-series experiment 2	RNA	Caenorhabditis elegans	1	GPL200	GSE23528	CEL	Alexander Martinus van der Linden	Sep 01, 2010
GSM589371	Adult at T14 in WC, time-series experiment 2	RNA	Caenorhabditis elegans	1	GPL200	GSE23528	CEL	Alexander Martinus van der Linden	Sep 01, 2010
GSM589372	Adult at T18 in WC, time-series experiment 2	RNA	Caenorhabditis elegans	1	GPL200	GSE23528	CEL	Alexander Martinus van der Linden	Sep 01, 2010
GSM589373	Adult at T22 in WC, time-series experiment 2	RNA	Caenorhabditis elegans	1	GPL200	GSE23528	CEL	Alexander Martinus van der Linden	Sep 01, 2010
GSM589374	Adult at T2 in WC, time-series experiment 3	RNA	Caenorhabditis elegans	1	GPL200	GSE23528	CEL	Alexander Martinus van der Linden	Sep 01, 2010
GSM589375	Adult at T6 in WC, time-series experiment 3	RNA	Caenorhabditis elegans	1	GPL200	GSE23528	CEL	Alexander Martinus van der Linden	Sep 01, 2010
GSM589376	Adult at T10 in WC, time-series experiment 3	RNA	Caenorhabditis elegans	1	GPL200	GSE23528	CEL	Alexander Martinus van der Linden	Sep 01, 2010
GSM589377	Adult at T14 in WC, time-series experiment 3	RNA	Caenorhabditis elegans	1	GPL200	GSE23528	CEL	Alexander Martinus van der Linden	Sep 01, 2010
GSM589378	Adult at T18 in WC, time-series experiment 3	RNA	Caenorhabditis elegans	1	GPL200	GSE23528	CEL	Alexander Martinus van der Linden	Sep 01, 2010
GSM589379	Adult at T22 in WC, time-series experiment 3	RNA	Caenorhabditis elegans	1	GPL200	GSE23528	CEL	Alexander Martinus van der Linden	Sep 01, 2010
GSM589380	Adult at T26 in CC, time-series experiment 3	RNA	Caenorhabditis elegans	1	GPL200	GSE23528	CEL	Alexander Martinus van der Linden	Sep 01, 2010
GSM589381	Adult at T30 in CC, time-series experiment 3	RNA	Caenorhabditis elegans	1	GPL200	GSE23528	CEL	Alexander Martinus van der Linden	Sep 01, 2010
GSM589382	Adult at T34 in CC, time-series experiment 3	RNA	Caenorhabditis elegans	1	GPL200	GSE23528	CEL	Alexander Martinus van der Linden	Sep 01, 2010
GSM589383	Adult at T38 in CC, time-series experiment 3	RNA	Caenorhabditis elegans	1	GPL200	GSE23528	CEL	Alexander Martinus van der Linden	Sep 01, 2010
GSM589384	Adult at T42 in CC, time-series experiment 3	RNA	Caenorhabditis elegans	1	GPL200	GSE23528	CEL	Alexander Martinus van der Linden	Sep 01, 2010
GSM589385	Adult at T46 in CC, time-series experiment 3	RNA	Caenorhabditis elegans	1	GPL200	GSE23528	CEL	Alexander Martinus van der Linden	Sep 01, 2010
GSM589386	Adult at T2 in WC, time-series experiment 4	RNA	Caenorhabditis elegans	1	GPL200	GSE23528	CEL	Alexander Martinus van der Linden	Sep 01, 2010
GSM589387	Adult at T6 in WC, time-series experiment 4	RNA	Caenorhabditis elegans	1	GPL200	GSE23528	CEL	Alexander Martinus van der Linden	Sep 01, 2010
GSM589388	Adult at T10 in WC, time-series experiment 4	RNA	Caenorhabditis elegans	1	GPL200	GSE23528	CEL	Alexander Martinus van der Linden	Sep 01, 2010
GSM589389	Adult at T14 in WC, time-series experiment 4	RNA	Caenorhabditis elegans	1	GPL200	GSE23528	CEL	Alexander Martinus van der Linden	Sep 01, 2010
GSM589390	Adult at T18 in WC, time-series experiment 4	RNA	Caenorhabditis elegans	1	GPL200	GSE23528	CEL	Alexander Martinus van der Linden	Sep 01, 2010
GSM589391	Adult at T22 in WC, time-series experiment 4	RNA	Caenorhabditis elegans	1	GPL200	GSE23528	CEL	Alexander Martinus van der Linden	Sep 01, 2010
GSM589392	Adult at T26 in CC, time-series experiment 4	RNA	Caenorhabditis elegans	1	GPL200	GSE23528	CEL	Alexander Martinus van der Linden	Sep 01, 2010
GSM589393	Adult at T30 in CC, time-series experiment 4	RNA	Caenorhabditis elegans	1	GPL200	GSE23528	CEL	Alexander Martinus van der Linden	Sep 01, 2010
GSM589394	Adult at T34 in CC, time-series experiment 4	RNA	Caenorhabditis elegans	1	GPL200	GSE23528	CEL	Alexander Martinus van der Linden	Sep 01, 2010
GSM589395	Adult at T38 in CC, time-series experiment 4	RNA	Caenorhabditis elegans	1	GPL200	GSE23528	CEL	Alexander Martinus van der Linden	Sep 01, 2010
GSM589396	Adult at T42 in CC, time-series experiment 4	RNA	Caenorhabditis elegans	1	GPL200	GSE23528	CEL	Alexander Martinus van der Linden	Sep 01, 2010
GSM589397	Adult at T46 in CC, time-series experiment 4	RNA	Caenorhabditis elegans	1	GPL200	GSE23528	CEL	Alexander Martinus van der Linden	Sep 01, 2010
GSM589398	Adult at T2 in WC, time-series experiment 6	RNA	Caenorhabditis elegans	1	GPL200	GSE23528	CEL	Alexander Martinus van der Linden	Sep 01, 2010
GSM589399	Adult at T6 in WC, time-series experiment 6	RNA	Caenorhabditis elegans	1	GPL200	GSE23528	CEL	Alexander Martinus van der Linden	Sep 01, 2010
GSM589400	Adult at T10 in WC, time-series experiment 6	RNA	Caenorhabditis elegans	1	GPL200	GSE23528	CEL	Alexander Martinus van der Linden	Sep 01, 2010
GSM589401	Adult at T14 in WC, time-series experiment 6	RNA	Caenorhabditis elegans	1	GPL200	GSE23528	CEL	Alexander Martinus van der Linden	Sep 01, 2010
GSM589402	Adult at T18 in WC, time-series experiment 6	RNA	Caenorhabditis elegans	1	GPL200	GSE23528	CEL	Alexander Martinus van der Linden	Sep 01, 2010
GSM589403	Adult at T22 in WC, time-series experiment 6	RNA	Caenorhabditis elegans	1	GPL200	GSE23528	CEL	Alexander Martinus van der Linden	Sep 01, 2010
GSM589404	Adult at T26 in CC, time-series experiment 6	RNA	Caenorhabditis elegans	1	GPL200	GSE23528	CEL	Alexander Martinus van der Linden	Sep 01, 2010
GSM589405	Adult at T30 in CC, time-series experiment 6	RNA	Caenorhabditis elegans	1	GPL200	GSE23528	CEL	Alexander Martinus van der Linden	Sep 01, 2010
GSM589406	Adult at T34 in CC, time-series experiment 6	RNA	Caenorhabditis elegans	1	GPL200	GSE23528	CEL	Alexander Martinus van der Linden	Sep 01, 2010
GSM589407	Adult at T38 in CC, time-series experiment 6	RNA	Caenorhabditis elegans	1	GPL200	GSE23528	CEL	Alexander Martinus van der Linden	Sep 01, 2010
GSM589408	Adult at T42 in CC, time-series experiment 6	RNA	Caenorhabditis elegans	1	GPL200	GSE23528	CEL	Alexander Martinus van der Linden	Sep 01, 2010
GSM589409	Adult at T46 in CC, time-series experiment 6	RNA	Caenorhabditis elegans	1	GPL200	GSE23528	CEL	Alexander Martinus van der Linden	Sep 01, 2010
GSM529725	PVD and OLL neurons, biological rep1	RNA	Caenorhabditis elegans	1	GPL200	GSE21162	CEL	William Clay Spencer	Jun 16, 2010
GSM529726	PVD and OLL neurons, biological rep2	RNA	Caenorhabditis elegans	1	GPL200	GSE21162	CEL	William Clay Spencer	Jun 16, 2010
GSM529727	PVD and OLL neurons, biological rep3	RNA	Caenorhabditis elegans	1	GPL200	GSE21162	CEL	William Clay Spencer	Jun 16, 2010
GSM529728	L3/L4 stage whole animal reference, rep1	RNA	Caenorhabditis elegans	1	GPL200	GSE21162	CEL	William Clay Spencer	Jun 16, 2010
GSM529729	L3/L4 stage whole animal reference, rep2	RNA	Caenorhabditis elegans	1	GPL200	GSE21162	CEL	William Clay Spencer	Jun 16, 2010
GSM529730	L3/L4 stage whole animal reference, rep3	RNA	Caenorhabditis elegans	1	GPL200	GSE21162	CEL	William Clay Spencer	Jun 16, 2010
GSM542288	albendazole exposure, biological rep 1	RNA	Caenorhabditis elegans	1	GPL200	GSE21747	CEL	Steven Thomas Laing	Jun 14, 2010
GSM542289	albendazole exposure, biological rep 2	RNA	Caenorhabditis elegans	1	GPL200	GSE21747	CEL	Steven Thomas Laing	Jun 14, 2010
GSM542290	albendazole exposure, biological rep 3	RNA	Caenorhabditis elegans	1	GPL200	GSE21747	CEL	Steven Thomas Laing	Jun 14, 2010
GSM542291	no albendazole exposure, biological rep 1	RNA	Caenorhabditis elegans	1	GPL200	GSE21747	CEL	Steven Thomas Laing	Jun 14, 2010
GSM542292	no albendazole exposure, biological rep 2	RNA	Caenorhabditis elegans	1	GPL200	GSE21747	CEL	Steven Thomas Laing	Jun 14, 2010
GSM542293	no albendazole exposure, biological rep 3	RNA	Caenorhabditis elegans	1	GPL200	GSE21747	CEL	Steven Thomas Laing	Jun 14, 2010
GSM543285	CELEGANS_OP50_8H_REP1	RNA	Caenorhabditis elegans	1	GPL200	GSE21819	CEL CHP	Javier E Irazoqui	Jun 12, 2010
GSM543286	CELEGANS_OP50_8H_REP2	RNA	Caenorhabditis elegans	1	GPL200	GSE21819	CEL CHP	Javier E Irazoqui	Jun 12, 2010
GSM543287	CELEGANS_OP50_8H_REP3	RNA	Caenorhabditis elegans	1	GPL200	GSE21819	CEL CHP	Javier E Irazoqui	Jun 12, 2010
GSM543288	CELEGANS_RN6390_8H_REP1	RNA	Caenorhabditis elegans	1	GPL200	GSE21819	CEL CHP	Javier E Irazoqui	Jun 12, 2010
GSM543289	CELEGANS_RN6390_8H_REP2	RNA	Caenorhabditis elegans	1	GPL200	GSE21819	CEL CHP	Javier E Irazoqui	Jun 12, 2010
GSM543290	CELEGANS_RN6390_8H_REP3	RNA	Caenorhabditis elegans	1	GPL200	GSE21819	CEL CHP	Javier E Irazoqui	Jun 12, 2010
GSM453876	Caenorhabditis elegans grown with sufficient Biotin 1	RNA	Caenorhabditis elegans	1	GPL200	GSE18157	CEL CHP JPG RPT	Pablo Antonio Velzquez-Arellano	May 31, 2010
GSM453877	Caenorhabditis elegans grown with sufficient Biotin 2	RNA	Caenorhabditis elegans	1	GPL200	GSE18157	CEL CHP JPG RPT	Pablo Antonio Velzquez-Arellano	May 31, 2010
GSM453878	Caenorhabditis elegans in biotin deficiency 1	RNA	Caenorhabditis elegans	1	GPL200	GSE18157	CEL CHP JPG RPT	Pablo Antonio Velzquez-Arellano	May 31, 2010
GSM453879	Caenorhabditis elegans in biotin deficiency 2	RNA	Caenorhabditis elegans	1	GPL200	GSE18157	CEL CHP JPG RPT	Pablo Antonio Velzquez-Arellano	May 31, 2010
GSM453880	Caenorhabditis elegans in biotin deficiency 3	RNA	Caenorhabditis elegans	1	GPL200	GSE18157	CEL CHP JPG RPT	Pablo Antonio Velzquez-Arellano	May 31, 2010
GSM536248	ung-1, biological rep1	RNA	Caenorhabditis elegans	1	GPL200	GSE21467	CEL	Jessica Margareta Lindvall	May 26, 2010
GSM536249	ung-1, biological rep2	RNA	Caenorhabditis elegans	1	GPL200	GSE21467	CEL	Jessica Margareta Lindvall	May 26, 2010
GSM536250	ung-1, biological rep3	RNA	Caenorhabditis elegans	1	GPL200	GSE21467	CEL	Jessica Margareta Lindvall	May 26, 2010
GSM536251	wild type N2, biological rep1	RNA	Caenorhabditis elegans	1	GPL200	GSE21467	CEL	Jessica Margareta Lindvall	May 26, 2010
GSM536252	wild type N2, biological rep2	RNA	Caenorhabditis elegans	1	GPL200	GSE21467	CEL	Jessica Margareta Lindvall	May 26, 2010
GSM536253	wild type N2, biological rep3	RNA	Caenorhabditis elegans	1	GPL200	GSE21467	CEL	Jessica Margareta Lindvall	May 26, 2010
GSM412179	nth-1_1	RNA	Caenorhabditis elegans	1	GPL200	GSE16405	CEL CHP	Jessica Margareta Lindvall	Apr 12, 2010
GSM412180	nth-1_2	RNA	Caenorhabditis elegans	1	GPL200	GSE16405	CEL CHP	Jessica Margareta Lindvall	Apr 12, 2010
GSM412181	nth-1_3	RNA	Caenorhabditis elegans	1	GPL200	GSE16405	CEL CHP	Jessica Margareta Lindvall	Apr 12, 2010
GSM412182	nth-1;xpa-1_1	RNA	Caenorhabditis elegans	1	GPL200	GSE16405	CEL CHP	Jessica Margareta Lindvall	Apr 12, 2010
GSM412183	nth-1;xpa-1_2	RNA	Caenorhabditis elegans	1	GPL200	GSE16405	CEL CHP	Jessica Margareta Lindvall	Apr 12, 2010
GSM412184	xpa-1_1	RNA	Caenorhabditis elegans	1	GPL200	GSE16405	CEL CHP	Jessica Margareta Lindvall	Apr 12, 2010
GSM412185	xpa-1_2	RNA	Caenorhabditis elegans	1	GPL200	GSE16405	CEL CHP	Jessica Margareta Lindvall	Apr 12, 2010
GSM412186	N2_1	RNA	Caenorhabditis elegans	1	GPL200	GSE16405	CEL CHP	Jessica Margareta Lindvall	Apr 12, 2010
GSM412187	N2_2	RNA	Caenorhabditis elegans	1	GPL200	GSE16405	CEL CHP	Jessica Margareta Lindvall	Apr 12, 2010
GSM401793	MT_GFPp_rep1	RNA	Caenorhabditis elegans	1	GPL200	GSE16050	CEL	Leonard Goldstein	Mar 22, 2010
GSM401794	MT_GFPm_rep1	RNA	Caenorhabditis elegans	1	GPL200	GSE16050	CEL	Leonard Goldstein	Mar 22, 2010
GSM401795	WT_GFPp_rep1	RNA	Caenorhabditis elegans	1	GPL200	GSE16050	CEL	Leonard Goldstein	Mar 22, 2010
GSM401796	WT_GFPm_rep1	RNA	Caenorhabditis elegans	1	GPL200	GSE16050	CEL	Leonard Goldstein	Mar 22, 2010
GSM401797	MT_GFPp_rep2	RNA	Caenorhabditis elegans	1	GPL200	GSE16050	CEL	Leonard Goldstein	Mar 22, 2010
GSM401798	MT_GFPm_rep2	RNA	Caenorhabditis elegans	1	GPL200	GSE16050	CEL	Leonard Goldstein	Mar 22, 2010
GSM401799	WT_GFPp_rep2	RNA	Caenorhabditis elegans	1	GPL200	GSE16050	CEL	Leonard Goldstein	Mar 22, 2010
GSM401800	WT_GFPm_rep2	RNA	Caenorhabditis elegans	1	GPL200	GSE16050	CEL	Leonard Goldstein	Mar 22, 2010
GSM401801	MT_GFPp_rep3	RNA	Caenorhabditis elegans	1	GPL200	GSE16050	CEL	Leonard Goldstein	Mar 22, 2010
GSM401802	MT_GFPm_rep3	RNA	Caenorhabditis elegans	1	GPL200	GSE16050	CEL	Leonard Goldstein	Mar 22, 2010
GSM401803	WT_GFPp_rep3	RNA	Caenorhabditis elegans	1	GPL200	GSE16050	CEL	Leonard Goldstein	Mar 22, 2010
GSM401804	WT_GFPm_rep3	RNA	Caenorhabditis elegans	1	GPL200	GSE16050	CEL	Leonard Goldstein	Mar 22, 2010
GSM501248	C. elegans N2_Y. pestis KIM5_24h_Sample A	RNA	Caenorhabditis elegans	1	GPL200	GSE20053	CEL CHP	Devin Bolz	Feb 05, 2010
GSM501268	C. elegans N2_Y. pestis KIM5_24h_Sample B	RNA	Caenorhabditis elegans	1	GPL200	GSE20053	CEL CHP	Devin Bolz	Feb 05, 2010
GSM501269	C. elegans N2_Y. pestis KIM5_24h_Sample C	RNA	Caenorhabditis elegans	1	GPL200	GSE20053	CEL CHP	Devin Bolz	Feb 05, 2010
GSM501270	C. elegans N2_E. coli OP50_24h_Sample A	RNA	Caenorhabditis elegans	1	GPL200	GSE20053	CEL CHP	Devin Bolz	Feb 05, 2010
GSM501271	C. elegans N2_E. coli OP50_24h_Sample B	RNA	Caenorhabditis elegans	1	GPL200	GSE20053	CEL CHP	Devin Bolz	Feb 05, 2010
GSM501272	C. elegans N2_E. coli OP50_24h_Sample C	RNA	Caenorhabditis elegans	1	GPL200	GSE20053	CEL CHP	Devin Bolz	Feb 05, 2010
GSM498038	FBF-GFP IP, biological replicate 1	other	Caenorhabditis elegans	1	GPL200	GSE19922	CEL	Judith Kimble	Jan 27, 2010
GSM498039	TUB-GFP IP, biological replicate 1	other	Caenorhabditis elegans	1	GPL200	GSE19922	CEL	Judith Kimble	Jan 27, 2010
GSM498040	FBF-GFP IP, biological replicate 2	other	Caenorhabditis elegans	1	GPL200	GSE19922	CEL	Judith Kimble	Jan 27, 2010
GSM498041	TUB-GFP IP, biological replicate 2	other	Caenorhabditis elegans	1	GPL200	GSE19922	CEL	Judith Kimble	Jan 27, 2010
GSM498042	FBF-GFP IP, biological replicate 3	other	Caenorhabditis elegans	1	GPL200	GSE19922	CEL	Judith Kimble	Jan 27, 2010
GSM498043	TUB-GFP IP, biological replicate 3	other	Caenorhabditis elegans	1	GPL200	GSE19922	CEL	Judith Kimble	Jan 27, 2010
GSM498044	FBF-GFP IP, biological replicate 4	other	Caenorhabditis elegans	1	GPL200	GSE19922	CEL	Judith Kimble	Jan 27, 2010
GSM498045	TUB-GFP IP, biological replicate 4	other	Caenorhabditis elegans	1	GPL200	GSE19922	CEL	Judith Kimble	Jan 27, 2010
GSM453398	WT Starved L1, biological rep1	RNA	Caenorhabditis elegans	1	GPL200	GSE18130 GSE18132	CEL CHP	Michael Krause	Jan 01, 2010
GSM453399	WT Starved L1, biological rep2	RNA	Caenorhabditis elegans	1	GPL200	GSE18130 GSE18132	CEL CHP	Michael Krause	Jan 01, 2010
GSM453400	WT Starved L1, biological rep3	RNA	Caenorhabditis elegans	1	GPL200	GSE18130 GSE18132	CEL CHP	Michael Krause	Jan 01, 2010
GSM453401	Ogt starved L1, biological replicate 1	RNA	Caenorhabditis elegans	1	GPL200	GSE18130 GSE18132	CEL CHP	Michael Krause	Jan 01, 2010
GSM453402	Ogt starved L1, biological replicate 2	RNA	Caenorhabditis elegans	1	GPL200	GSE18130 GSE18132	CEL CHP	Michael Krause	Jan 01, 2010
GSM453403	Ogt starved L1, biological replicate 3	RNA	Caenorhabditis elegans	1	GPL200	GSE18130 GSE18132	CEL CHP	Michael Krause	Jan 01, 2010
GSM453404	Oga starved L1, biological replicate 1	RNA	Caenorhabditis elegans	1	GPL200	GSE18130 GSE18132	CEL CHP	Michael Krause	Jan 01, 2010
GSM453405	Oga starved L1, biological replicate 2	RNA	Caenorhabditis elegans	1	GPL200	GSE18130 GSE18132	CEL CHP	Michael Krause	Jan 01, 2010
GSM453406	Oga starved L1, biological replicate 3	RNA	Caenorhabditis elegans	1	GPL200	GSE18130 GSE18132	CEL CHP	Michael Krause	Jan 01, 2010
GSM453407	WT Fed L4, biological rep1	RNA	Caenorhabditis elegans	1	GPL200	GSE18131 GSE18132	CEL CHP	Michael Krause	Jan 01, 2010
GSM453408	WT Fed L4, biological rep2	RNA	Caenorhabditis elegans	1	GPL200	GSE18131 GSE18132	CEL CHP	Michael Krause	Jan 01, 2010
GSM453409	WT Fed L4, biological rep3	RNA	Caenorhabditis elegans	1	GPL200	GSE18131 GSE18132	CEL CHP	Michael Krause	Jan 01, 2010
GSM453410	Ogt Fed L4, biological replicate 1	RNA	Caenorhabditis elegans	1	GPL200	GSE18131 GSE18132	CEL CHP	Michael Krause	Jan 01, 2010
GSM453411	Ogt Fed L4, biological replicate 2	RNA	Caenorhabditis elegans	1	GPL200	GSE18131 GSE18132	CEL CHP	Michael Krause	Jan 01, 2010
GSM453412	Ogt Fed L4, biological replicate 3	RNA	Caenorhabditis elegans	1	GPL200	GSE18131 GSE18132	CEL CHP	Michael Krause	Jan 01, 2010
GSM453413	Oga Fed L4, biological replicate 1	RNA	Caenorhabditis elegans	1	GPL200	GSE18131 GSE18132	CEL CHP	Michael Krause	Jan 01, 2010
GSM453414	Oga Fed L4, biological replicate 2	RNA	Caenorhabditis elegans	1	GPL200	GSE18131 GSE18132	CEL CHP	Michael Krause	Jan 01, 2010
GSM453415	Oga Fed L4, biological replicate 3	RNA	Caenorhabditis elegans	1	GPL200	GSE18131 GSE18132	CEL CHP	Michael Krause	Jan 01, 2010
GSM479867	N2 at iso, rep1	RNA	Caenorhabditis elegans	1	GPL200	GSE19310	CEL CHP	Todd Lamitina	Dec 04, 2009
GSM479868	N2 at iso, rep2	RNA	Caenorhabditis elegans	1	GPL200	GSE19310	CEL CHP	Todd Lamitina	Dec 04, 2009
GSM479869	N2 at iso, rep3	RNA	Caenorhabditis elegans	1	GPL200	GSE19310	CEL CHP	Todd Lamitina	Dec 04, 2009
GSM479870	N2 at 200 for 15min, rep1	RNA	Caenorhabditis elegans	1	GPL200	GSE19310	CEL CHP	Todd Lamitina	Dec 04, 2009
GSM479871	N2 at 200 for 15min, rep2	RNA	Caenorhabditis elegans	1	GPL200	GSE19310	CEL CHP	Todd Lamitina	Dec 04, 2009
GSM479872	N2 at 200 for 15min, rep3	RNA	Caenorhabditis elegans	1	GPL200	GSE19310	CEL CHP	Todd Lamitina	Dec 04, 2009
GSM479873	N2 at 200 for 1 hour, rep1	RNA	Caenorhabditis elegans	1	GPL200	GSE19310	CEL CHP	Todd Lamitina	Dec 04, 2009
GSM479874	N2 at 200 for 1 hour, rep2	RNA	Caenorhabditis elegans	1	GPL200	GSE19310	CEL CHP	Todd Lamitina	Dec 04, 2009
GSM479875	N2 at 200 for 1 hour, rep3	RNA	Caenorhabditis elegans	1	GPL200	GSE19310	CEL CHP	Todd Lamitina	Dec 04, 2009
GSM479876	N2 at 200 for 6 hours, rep1	RNA	Caenorhabditis elegans	1	GPL200	GSE19310	CEL CHP	Todd Lamitina	Dec 04, 2009
GSM479877	N2 at 200 for 6 hours, rep2	RNA	Caenorhabditis elegans	1	GPL200	GSE19310	CEL CHP	Todd Lamitina	Dec 04, 2009
GSM479878	N2 at 200 for 6 hours, rep3	RNA	Caenorhabditis elegans	1	GPL200	GSE19310	CEL CHP	Todd Lamitina	Dec 04, 2009
GSM479879	N2 at 200 for 1 generation, rep1	RNA	Caenorhabditis elegans	1	GPL200	GSE19310	CEL CHP	Todd Lamitina	Dec 04, 2009
GSM479880	N2 at 200 for 1 generation, rep2	RNA	Caenorhabditis elegans	1	GPL200	GSE19310	CEL CHP	Todd Lamitina	Dec 04, 2009
GSM479881	N2 at 200 for 1 generation, rep3	RNA	Caenorhabditis elegans	1	GPL200	GSE19310	CEL CHP	Todd Lamitina	Dec 04, 2009
GSM479882	osm-7(n1515) at iso, rep1	RNA	Caenorhabditis elegans	1	GPL200	GSE19310	CEL CHP	Todd Lamitina	Dec 04, 2009
GSM479883	osm-7(n1515) at iso, rep2	RNA	Caenorhabditis elegans	1	GPL200	GSE19310	CEL CHP	Todd Lamitina	Dec 04, 2009
GSM479884	osm-7(n1515) at iso, rep3	RNA	Caenorhabditis elegans	1	GPL200	GSE19310	CEL CHP	Todd Lamitina	Dec 04, 2009
GSM479885	osm-8(n1518) at iso, rep1	RNA	Caenorhabditis elegans	1	GPL200	GSE19310	CEL CHP	Todd Lamitina	Dec 04, 2009
GSM479886	osm-8(n1518) at iso, rep2	RNA	Caenorhabditis elegans	1	GPL200	GSE19310	CEL CHP	Todd Lamitina	Dec 04, 2009
GSM479887	osm-8(n1518) at iso, rep3	RNA	Caenorhabditis elegans	1	GPL200	GSE19310	CEL CHP	Todd Lamitina	Dec 04, 2009
GSM479888	osm-11(n1604) at iso, rep1	RNA	Caenorhabditis elegans	1	GPL200	GSE19310	CEL CHP	Todd Lamitina	Dec 04, 2009
GSM479889	osm-11(n1604) at iso, rep2	RNA	Caenorhabditis elegans	1	GPL200	GSE19310	CEL CHP	Todd Lamitina	Dec 04, 2009
GSM479890	osm-11(n1604) at iso, rep3	RNA	Caenorhabditis elegans	1	GPL200	GSE19310	CEL CHP	Todd Lamitina	Dec 04, 2009
GSM479891	dpy-9(e12) at iso, rep1	RNA	Caenorhabditis elegans	1	GPL200	GSE19310	CEL CHP	Todd Lamitina	Dec 04, 2009
GSM479892	dpy-9(e12) at iso, rep2	RNA	Caenorhabditis elegans	1	GPL200	GSE19310	CEL CHP	Todd Lamitina	Dec 04, 2009
GSM479893	dpy-9(e12) at iso, rep3	RNA	Caenorhabditis elegans	1	GPL200	GSE19310	CEL CHP	Todd Lamitina	Dec 04, 2009
GSM479894	dpy-10(e128) at iso, rep1	RNA	Caenorhabditis elegans	1	GPL200	GSE19310	CEL CHP	Todd Lamitina	Dec 04, 2009
GSM479895	dpy-10(e128) at iso, rep2	RNA	Caenorhabditis elegans	1	GPL200	GSE19310	CEL CHP	Todd Lamitina	Dec 04, 2009
GSM479896	dpy-10(e128) at iso, rep3	RNA	Caenorhabditis elegans	1	GPL200	GSE19310	CEL CHP	Todd Lamitina	Dec 04, 2009
GSM474531	ALG-1(-) 1	RNA	Caenorhabditis elegans	1	GPL200	GSE19138	CEL	Gene Yeo	Nov 24, 2009
GSM474532	ALG-1(-) 2	RNA	Caenorhabditis elegans	1	GPL200	GSE19138	CEL	Gene Yeo	Nov 24, 2009
GSM474533	ALG-1(-) 3	RNA	Caenorhabditis elegans	1	GPL200	GSE19138	CEL	Gene Yeo	Nov 24, 2009
GSM474534	WT1	RNA	Caenorhabditis elegans	1	GPL200	GSE19138	CEL	Gene Yeo	Nov 24, 2009
GSM474535	WT2	RNA	Caenorhabditis elegans	1	GPL200	GSE19138	CEL	Gene Yeo	Nov 24, 2009
GSM474536	WT3	RNA	Caenorhabditis elegans	1	GPL200	GSE19138	CEL	Gene Yeo	Nov 24, 2009
GSM378577	glp-1_UV_2008_rep1	RNA	Caenorhabditis elegans	1	GPL200	GSE15159	CEL	NIEHS Microarray Core	Oct 19, 2009
GSM378578	glp-1_UV_2008_rep2	RNA	Caenorhabditis elegans	1	GPL200	GSE15159	CEL	NIEHS Microarray Core	Oct 19, 2009
GSM378579	N2_control_2007_rep2	RNA	Caenorhabditis elegans	1	GPL200	GSE15159	CEL	NIEHS Microarray Core	Oct 19, 2009
GSM378580	N2_control_2007_rep1	RNA	Caenorhabditis elegans	1	GPL200	GSE15159	CEL	NIEHS Microarray Core	Oct 19, 2009
GSM378581	N2_UV_2007_rep2	RNA	Caenorhabditis elegans	1	GPL200	GSE15159	CEL	NIEHS Microarray Core	Oct 19, 2009
GSM378582	N2_UV_2007_rep1	RNA	Caenorhabditis elegans	1	GPL200	GSE15159	CEL	NIEHS Microarray Core	Oct 19, 2009
GSM378583	glp-1_control_2007_rep1	RNA	Caenorhabditis elegans	1	GPL200	GSE15159	CEL	NIEHS Microarray Core	Oct 19, 2009
GSM378584	glp-1_control_2007_rep2	RNA	Caenorhabditis elegans	1	GPL200	GSE15159	CEL	NIEHS Microarray Core	Oct 19, 2009
GSM378585	glp-1_UV_2007_rep1	RNA	Caenorhabditis elegans	1	GPL200	GSE15159	CEL	NIEHS Microarray Core	Oct 19, 2009
GSM378586	glp-1_UV_2007_rep2	RNA	Caenorhabditis elegans	1	GPL200	GSE15159	CEL	NIEHS Microarray Core	Oct 19, 2009
GSM378587	xpa-1_control_2007_rep1	RNA	Caenorhabditis elegans	1	GPL200	GSE15159	CEL	NIEHS Microarray Core	Oct 19, 2009
GSM378588	xpa-1_control_2007_rep2	RNA	Caenorhabditis elegans	1	GPL200	GSE15159	CEL	NIEHS Microarray Core	Oct 19, 2009
GSM378589	xpa-1_UV_2007_rep2	RNA	Caenorhabditis elegans	1	GPL200	GSE15159	CEL	NIEHS Microarray Core	Oct 19, 2009
GSM378590	xpa-1_UV_2007_rep1	RNA	Caenorhabditis elegans	1	GPL200	GSE15159	CEL	NIEHS Microarray Core	Oct 19, 2009
GSM378591	xpa-1_control_2008_rep1	RNA	Caenorhabditis elegans	1	GPL200	GSE15159	CEL	NIEHS Microarray Core	Oct 19, 2009
GSM378592	xpa-1_control_2008_rep2	RNA	Caenorhabditis elegans	1	GPL200	GSE15159	CEL	NIEHS Microarray Core	Oct 19, 2009
GSM378593	xpa-1_UV_2008_rep1	RNA	Caenorhabditis elegans	1	GPL200	GSE15159	CEL	NIEHS Microarray Core	Oct 19, 2009
GSM378594	xpa-1_UV_2008_rep2	RNA	Caenorhabditis elegans	1	GPL200	GSE15159	CEL	NIEHS Microarray Core	Oct 19, 2009
GSM378595	N2_control_2008_rep1	RNA	Caenorhabditis elegans	1	GPL200	GSE15159	CEL	NIEHS Microarray Core	Oct 19, 2009
GSM378596	N2_control_2008_rep2	RNA	Caenorhabditis elegans	1	GPL200	GSE15159	CEL	NIEHS Microarray Core	Oct 19, 2009
GSM378597	N2_UV_2008_rep2	RNA	Caenorhabditis elegans	1	GPL200	GSE15159	CEL	NIEHS Microarray Core	Oct 19, 2009
GSM378598	N2_UV_2008_rep1	RNA	Caenorhabditis elegans	1	GPL200	GSE15159	CEL	NIEHS Microarray Core	Oct 19, 2009
GSM378599	glp-1_control_2008_rep1	RNA	Caenorhabditis elegans	1	GPL200	GSE15159	CEL	NIEHS Microarray Core	Oct 19, 2009
GSM378600	glp-1_control_2008_rep2	RNA	Caenorhabditis elegans	1	GPL200	GSE15159	CEL	NIEHS Microarray Core	Oct 19, 2009
GSM389220	dbl-1 L4 worm, biological rep1	RNA	Caenorhabditis elegans	1	GPL200	GSE15527	CEL	maocheng yang	Jul 28, 2009
GSM389221	dbl-1 L4 worm, biological rep2	RNA	Caenorhabditis elegans	1	GPL200	GSE15527	CEL	maocheng yang	Jul 28, 2009
GSM389222	dbl-1 L4 worm, biological rep3	RNA	Caenorhabditis elegans	1	GPL200	GSE15527	CEL	maocheng yang	Jul 28, 2009
GSM389223	dbl-1 L4 worm, biological rep4	RNA	Caenorhabditis elegans	1	GPL200	GSE15527	CEL	maocheng yang	Jul 28, 2009
GSM389224	dbl-1 L4 worm, biological rep5	RNA	Caenorhabditis elegans	1	GPL200	GSE15527	CEL	maocheng yang	Jul 28, 2009
GSM389225	sma-6 L4 worm, biological rep1	RNA	Caenorhabditis elegans	1	GPL200	GSE15527	CEL	maocheng yang	Jul 28, 2009
GSM389226	sma-6 L4 worm, biological rep2	RNA	Caenorhabditis elegans	1	GPL200	GSE15527	CEL	maocheng yang	Jul 28, 2009
GSM389227	sma-6 L4 worm, biological rep3	RNA	Caenorhabditis elegans	1	GPL200	GSE15527	CEL	maocheng yang	Jul 28, 2009
GSM389228	sma-6 L4 worm, biological rep4	RNA	Caenorhabditis elegans	1	GPL200	GSE15527	CEL	maocheng yang	Jul 28, 2009
GSM389229	sma-6 L4 worm, biological rep5	RNA	Caenorhabditis elegans	1	GPL200	GSE15527	CEL	maocheng yang	Jul 28, 2009
GSM389230	sma-6 L4 worm, biological rep6	RNA	Caenorhabditis elegans	1	GPL200	GSE15527	CEL	maocheng yang	Jul 28, 2009
GSM395631	N2-1	RNA	Caenorhabditis elegans	1	GPL200	GSE15762	CEL	Marian Walhout	Jul 24, 2009
GSM395632	N2-2	RNA	Caenorhabditis elegans	1	GPL200	GSE15762	CEL	Marian Walhout	Jul 24, 2009
GSM395633	N2-3	RNA	Caenorhabditis elegans	1	GPL200	GSE15762	CEL	Marian Walhout	Jul 24, 2009
GSM395634	hlh-30(tm1978)-1	RNA	Caenorhabditis elegans	1	GPL200	GSE15762	CEL	Marian Walhout	Jul 24, 2009
GSM395635	hlh-30(tm1978)-2	RNA	Caenorhabditis elegans	1	GPL200	GSE15762	CEL	Marian Walhout	Jul 24, 2009
GSM395636	hlh-30(tm1978)-3	RNA	Caenorhabditis elegans	1	GPL200	GSE15762	CEL	Marian Walhout	Jul 24, 2009
GSM424141	control sample	RNA	Caenorhabditis elegans	1	GPL200	GSE16915	CEL	Stephen Sturzenbaum	Jul 02, 2009
GSM424142	bio-electrosprayed sample	RNA	Caenorhabditis elegans	1	GPL200	GSE16915	CEL	Stephen Sturzenbaum	Jul 02, 2009
GSM424144	positive control (heat shock)	RNA	Caenorhabditis elegans	1	GPL200	GSE16915	CEL	Stephen Sturzenbaum	Jul 02, 2009
GSM419959	Wild-type young adult biological rep 3	RNA	Caenorhabditis elegans	1	GPL200	GSE16753	CEL	Predrag Krajacic	Jun 25, 2009
GSM419960	Wild-type young adult biological rep 4	RNA	Caenorhabditis elegans	1	GPL200	GSE16753	CEL	Predrag Krajacic	Jun 25, 2009
GSM419961	Wild-type young adult biological rep 5	RNA	Caenorhabditis elegans	1	GPL200	GSE16753	CEL	Predrag Krajacic	Jun 25, 2009
GSM419962	Wild-type young adult biological rep 6	RNA	Caenorhabditis elegans	1	GPL200	GSE16753	CEL	Predrag Krajacic	Jun 25, 2009
GSM419963	fer-1 (hc1ts) mutant young adult biological rep 1	RNA	Caenorhabditis elegans	1	GPL200	GSE16753	CEL	Predrag Krajacic	Jun 25, 2009
GSM419964	fer-1 (hc1ts) mutant young adult biological rep 2	RNA	Caenorhabditis elegans	1	GPL200	GSE16753	CEL	Predrag Krajacic	Jun 25, 2009
GSM419965	fer-1 (hc1ts) mutant young adult biological rep 5	RNA	Caenorhabditis elegans	1	GPL200	GSE16753	CEL	Predrag Krajacic	Jun 25, 2009
GSM419966	fer-1 (hc1ts) mutant young adult biological rep 6	RNA	Caenorhabditis elegans	1	GPL200	GSE16753	CEL	Predrag Krajacic	Jun 25, 2009
GSM419967	fer-1 (hc24ts) mutant young adult biological rep 1	RNA	Caenorhabditis elegans	1	GPL200	GSE16753	CEL	Predrag Krajacic	Jun 25, 2009
GSM419968	fer-1 (hc24ts) mutant young adult biological rep 2	RNA	Caenorhabditis elegans	1	GPL200	GSE16753	CEL	Predrag Krajacic	Jun 25, 2009
GSM419969	fer-1 (hc24ts) mutant young adult biological rep 3	RNA	Caenorhabditis elegans	1	GPL200	GSE16753	CEL	Predrag Krajacic	Jun 25, 2009
GSM419970	fer-1 (hc24ts) mutant young adult biological rep 5	RNA	Caenorhabditis elegans	1	GPL200	GSE16753	CEL	Predrag Krajacic	Jun 25, 2009
GSM309200	mefloquine_control-rep1	RNA	Caenorhabditis elegans	1	GPL200	GSE12298	CEL	John A. Lewis	Jun 03, 2009
GSM309201	mefloquine_low_dose-rep1	RNA	Caenorhabditis elegans	1	GPL200	GSE12298	CEL	John A. Lewis	Jun 03, 2009
GSM309202	mefloquine_mid_dose-rep1	RNA	Caenorhabditis elegans	1	GPL200	GSE12298	CEL	John A. Lewis	Jun 03, 2009
GSM309203	mefloquine_high_dose-rep1	RNA	Caenorhabditis elegans	1	GPL200	GSE12298	CEL	John A. Lewis	Jun 03, 2009
GSM309204	mefloquine_control-rep2	RNA	Caenorhabditis elegans	1	GPL200	GSE12298	CEL	John A. Lewis	Jun 03, 2009
GSM309205	mefloquine_low_dose-rep2	RNA	Caenorhabditis elegans	1	GPL200	GSE12298	CEL	John A. Lewis	Jun 03, 2009
GSM309206	mefloquine_mid_dose-rep2	RNA	Caenorhabditis elegans	1	GPL200	GSE12298	CEL	John A. Lewis	Jun 03, 2009
GSM309207	mefloquine_high_dose-rep2	RNA	Caenorhabditis elegans	1	GPL200	GSE12298	CEL	John A. Lewis	Jun 03, 2009
GSM309208	mefloquine_control-rep3	RNA	Caenorhabditis elegans	1	GPL200	GSE12298	CEL	John A. Lewis	Jun 03, 2009
GSM309209	mefloquine_low_dose-rep3	RNA	Caenorhabditis elegans	1	GPL200	GSE12298	CEL	John A. Lewis	Jun 03, 2009
GSM309210	mefloquine_mid_dose-rep3	RNA	Caenorhabditis elegans	1	GPL200	GSE12298	CEL	John A. Lewis	Jun 03, 2009
GSM309211	mefloquine_high_dose-rep3	RNA	Caenorhabditis elegans	1	GPL200	GSE12298	CEL	John A. Lewis	Jun 03, 2009
GSM309212	dichlorvos_control-rep1	RNA	Caenorhabditis elegans	1	GPL200	GSE12298	CEL	John A. Lewis	Jun 03, 2009
GSM309213	dichlorvos_low_dose-rep1	RNA	Caenorhabditis elegans	1	GPL200	GSE12298	CEL	John A. Lewis	Jun 03, 2009
GSM309214	dichlorvos_mid_dose-rep1	RNA	Caenorhabditis elegans	1	GPL200	GSE12298	CEL	John A. Lewis	Jun 03, 2009
GSM309215	dichlorvos_high_dose-rep1	RNA	Caenorhabditis elegans	1	GPL200	GSE12298	CEL	John A. Lewis	Jun 03, 2009
GSM309216	dichlorvos_control-rep2	RNA	Caenorhabditis elegans	1	GPL200	GSE12298	CEL	John A. Lewis	Jun 03, 2009
GSM309217	dichlorvos_low_dose-rep2	RNA	Caenorhabditis elegans	1	GPL200	GSE12298	CEL	John A. Lewis	Jun 03, 2009
GSM309218	dichlorvos_mid_dose-rep2	RNA	Caenorhabditis elegans	1	GPL200	GSE12298	CEL	John A. Lewis	Jun 03, 2009
GSM309219	dichlorvos_high_dose-rep2	RNA	Caenorhabditis elegans	1	GPL200	GSE12298	CEL	John A. Lewis	Jun 03, 2009
GSM309220	dichlorvos_control-rep3	RNA	Caenorhabditis elegans	1	GPL200	GSE12298	CEL	John A. Lewis	Jun 03, 2009
GSM309221	dichlorvos_low_dose-rep3	RNA	Caenorhabditis elegans	1	GPL200	GSE12298	CEL	John A. Lewis	Jun 03, 2009
GSM309222	dichlorvos_mid_dose-rep3	RNA	Caenorhabditis elegans	1	GPL200	GSE12298	CEL	John A. Lewis	Jun 03, 2009
GSM309223	dichlorvos_high_dose-rep3	RNA	Caenorhabditis elegans	1	GPL200	GSE12298	CEL	John A. Lewis	Jun 03, 2009
GSM309224	fenamiphos_control-rep1	RNA	Caenorhabditis elegans	1	GPL200	GSE12298	CEL	John A. Lewis	Jun 03, 2009
GSM309225	fenamiphos_low_dose-rep1	RNA	Caenorhabditis elegans	1	GPL200	GSE12298	CEL	John A. Lewis	Jun 03, 2009
GSM309226	fenamiphos_mid_dose-rep1	RNA	Caenorhabditis elegans	1	GPL200	GSE12298	CEL	John A. Lewis	Jun 03, 2009
GSM309227	fenamiphos_high_dose-rep1	RNA	Caenorhabditis elegans	1	GPL200	GSE12298	CEL	John A. Lewis	Jun 03, 2009
GSM309228	fenamiphos_control-rep2	RNA	Caenorhabditis elegans	1	GPL200	GSE12298	CEL	John A. Lewis	Jun 03, 2009
GSM309229	fenamiphos_low_dose-rep2	RNA	Caenorhabditis elegans	1	GPL200	GSE12298	CEL	John A. Lewis	Jun 03, 2009
GSM309230	fenamiphos_mid_dose-rep2	RNA	Caenorhabditis elegans	1	GPL200	GSE12298	CEL	John A. Lewis	Jun 03, 2009
GSM309231	fenamiphos_high_dose-rep2	RNA	Caenorhabditis elegans	1	GPL200	GSE12298	CEL	John A. Lewis	Jun 03, 2009
GSM309232	fenamiphos_control-rep3	RNA	Caenorhabditis elegans	1	GPL200	GSE12298	CEL	John A. Lewis	Jun 03, 2009
GSM309233	fenamiphos_low_dose-rep3	RNA	Caenorhabditis elegans	1	GPL200	GSE12298	CEL	John A. Lewis	Jun 03, 2009
GSM309234	fenamiphos_mid_dose-rep3	RNA	Caenorhabditis elegans	1	GPL200	GSE12298	CEL	John A. Lewis	Jun 03, 2009
GSM309235	fenamiphos_high_dose-rep3	RNA	Caenorhabditis elegans	1	GPL200	GSE12298	CEL	John A. Lewis	Jun 03, 2009
GSM272398	Sham (de_Pomerai_1_S1_C.Elegans)	RNA	Caenorhabditis elegans	1	GPL200	GSE10787	CEL CHP EXP RPT	Nottingham Arabidopsis Stock Centre (NASC)	Mar 12, 2009
GSM272399	Microwave (de_Pomerai_2_E1_C.Elegans)	RNA	Caenorhabditis elegans	1	GPL200	GSE10787	CEL CHP EXP RPT	Nottingham Arabidopsis Stock Centre (NASC)	Mar 12, 2009
GSM272400	Sham (de_Pomerai_3_S2_C.Elegans)	RNA	Caenorhabditis elegans	1	GPL200	GSE10787	CEL CHP EXP RPT	Nottingham Arabidopsis Stock Centre (NASC)	Mar 12, 2009
GSM272401	Microwave (de_Pomerai_4_E2_C.Elegans)	RNA	Caenorhabditis elegans	1	GPL200	GSE10787	CEL CHP EXP RPT	Nottingham Arabidopsis Stock Centre (NASC)	Mar 12, 2009
GSM272402	Sham (de_Pomerai_5_S3_C.Elegans)	RNA	Caenorhabditis elegans	1	GPL200	GSE10787	CEL CHP EXP RPT	Nottingham Arabidopsis Stock Centre (NASC)	Mar 12, 2009
GSM272403	Microwave (de_Pomerai_6_E3_C.Elegans)	RNA	Caenorhabditis elegans	1	GPL200	GSE10787	CEL CHP EXP RPT	Nottingham Arabidopsis Stock Centre (NASC)	Mar 12, 2009
GSM272404	Sham (de_Pomerai_7_S4_C.Elegans)	RNA	Caenorhabditis elegans	1	GPL200	GSE10787	CEL CHP EXP RPT	Nottingham Arabidopsis Stock Centre (NASC)	Mar 12, 2009
GSM272405	Microwave (de_Pomerai_8_E4_C.Elegans)	RNA	Caenorhabditis elegans	1	GPL200	GSE10787	CEL CHP EXP RPT	Nottingham Arabidopsis Stock Centre (NASC)	Mar 12, 2009
GSM272406	Sham (de_Pomerai_9_S5_C.Elegans)	RNA	Caenorhabditis elegans	1	GPL200	GSE10787	CEL CHP EXP RPT	Nottingham Arabidopsis Stock Centre (NASC)	Mar 12, 2009
GSM272407	Microwave (de_Pomerai_10_E5_C.Elegans)	RNA	Caenorhabditis elegans	1	GPL200	GSE10787	CEL CHP EXP RPT	Nottingham Arabidopsis Stock Centre (NASC)	Mar 12, 2009
GSM334303	Depomerai_heat_control_1	RNA	Caenorhabditis elegans	1	GPL200	GSE10787	CEL CHP	Nottingham Arabidopsis Stock Centre (NASC)	Mar 12, 2009
GSM334304	Depomerai_heat_control_2	RNA	Caenorhabditis elegans	1	GPL200	GSE10787	CEL CHP	Nottingham Arabidopsis Stock Centre (NASC)	Mar 12, 2009
GSM334305	Depomerai_heat_shock_1	RNA	Caenorhabditis elegans	1	GPL200	GSE10787	CEL CHP	Nottingham Arabidopsis Stock Centre (NASC)	Mar 12, 2009
GSM334306	Depomerai_heat_shock_2	RNA	Caenorhabditis elegans	1	GPL200	GSE10787	CEL CHP	Nottingham Arabidopsis Stock Centre (NASC)	Mar 12, 2009
GSM365572	XO_TY2222-E_080307_A	RNA	Caenorhabditis elegans	1	GPL200	GSE14640 GSE14649	CEL	Barbara J. Meyer	Mar 01, 2009
GSM365573	XO_TY2222-E_080307_B	RNA	Caenorhabditis elegans	1	GPL200	GSE14640 GSE14649	CEL	Barbara J. Meyer	Mar 01, 2009
GSM365574	XO_TY2222-E_080307_C	RNA	Caenorhabditis elegans	1	GPL200	GSE14640 GSE14649	CEL	Barbara J. Meyer	Mar 01, 2009
GSM365575	XO_TY2222-E-022208_A	RNA	Caenorhabditis elegans	1	GPL200	GSE14640 GSE14649	CEL	Barbara J. Meyer	Mar 01, 2009
GSM365576	XO_TY2222-E-022208_B	RNA	Caenorhabditis elegans	1	GPL200	GSE14640 GSE14649	CEL	Barbara J. Meyer	Mar 01, 2009
GSM365577	XO_TY2222-E-022208_C	RNA	Caenorhabditis elegans	1	GPL200	GSE14640 GSE14649	CEL	Barbara J. Meyer	Mar 01, 2009
GSM365578	XO_TY2222-E-022208_D	RNA	Caenorhabditis elegans	1	GPL200	GSE14640 GSE14649	CEL	Barbara J. Meyer	Mar 01, 2009
GSM365579	XO_TY2222-E-022208_E	RNA	Caenorhabditis elegans	1	GPL200	GSE14640 GSE14649	CEL	Barbara J. Meyer	Mar 01, 2009
GSM365580	XX_WT-E_080307_A	RNA	Caenorhabditis elegans	1	GPL200	GSE14640 GSE14649	CEL	Barbara J. Meyer	Mar 01, 2009
GSM365581	XX_WT-E_080307_B	RNA	Caenorhabditis elegans	1	GPL200	GSE14640 GSE14649	CEL	Barbara J. Meyer	Mar 01, 2009
GSM365582	XX_WT-E_080307_C	RNA	Caenorhabditis elegans	1	GPL200	GSE14640 GSE14649	CEL	Barbara J. Meyer	Mar 01, 2009
GSM365583	XX_WT-E_090707_A	RNA	Caenorhabditis elegans	1	GPL200	GSE14640 GSE14649	CEL	Barbara J. Meyer	Mar 01, 2009
GSM365584	XX_WT-E_090707_B	RNA	Caenorhabditis elegans	1	GPL200	GSE14640 GSE14649	CEL	Barbara J. Meyer	Mar 01, 2009
GSM365585	XX_WT-E_090707_C	RNA	Caenorhabditis elegans	1	GPL200	GSE14640 GSE14649	CEL	Barbara J. Meyer	Mar 01, 2009
GSM365586	XX_SDC2Y93R-P-022208_A	RNA	Caenorhabditis elegans	1	GPL200	GSE14640 GSE14649	CEL	Barbara J. Meyer	Mar 01, 2009
GSM365587	XX_SDC2Y93R-P-022208_B	RNA	Caenorhabditis elegans	1	GPL200	GSE14640 GSE14649	CEL	Barbara J. Meyer	Mar 01, 2009
GSM365588	XX_SDC2Y93R-P-022208_C	RNA	Caenorhabditis elegans	1	GPL200	GSE14640 GSE14649	CEL	Barbara J. Meyer	Mar 01, 2009
GSM365589	XX_WT-P_081407_A	RNA	Caenorhabditis elegans	1	GPL200	GSE14640 GSE14649	CEL	Barbara J. Meyer	Mar 01, 2009
GSM365590	XX_WT-P_081407_B	RNA	Caenorhabditis elegans	1	GPL200	GSE14640 GSE14649	CEL	Barbara J. Meyer	Mar 01, 2009
GSM365591	XX_WT-P_081407_C	RNA	Caenorhabditis elegans	1	GPL200	GSE14640 GSE14649	CEL	Barbara J. Meyer	Mar 01, 2009
GSM365592	XX_DPY27-N_042807_A	RNA	Caenorhabditis elegans	1	GPL200	GSE14640 GSE14649	CEL	Barbara J. Meyer	Mar 01, 2009
GSM365593	XX_DPY27-N_042807_B	RNA	Caenorhabditis elegans	1	GPL200	GSE14640 GSE14649	CEL	Barbara J. Meyer	Mar 01, 2009
GSM365594	XX_DPY27-N_042807_C	RNA	Caenorhabditis elegans	1	GPL200	GSE14640 GSE14649	CEL	Barbara J. Meyer	Mar 01, 2009
GSM365595	XX_WT-N_080307_A	RNA	Caenorhabditis elegans	1	GPL200	GSE14640 GSE14649	CEL	Barbara J. Meyer	Mar 01, 2009
GSM365596	XX_WT-N_080307_B	RNA	Caenorhabditis elegans	1	GPL200	GSE14640 GSE14649	CEL	Barbara J. Meyer	Mar 01, 2009
GSM365597	XX_WT-N_080307_C	RNA	Caenorhabditis elegans	1	GPL200	GSE14640 GSE14649	CEL	Barbara J. Meyer	Mar 01, 2009
GSM375498	young adult_24hr AgNPs exposure_rep1	RNA	Caenorhabditis elegans	1	GPL200	GSE14932	CEL	jinhee choi	Feb 28, 2009
GSM375499	young adult_not exposured_rep1	RNA	Caenorhabditis elegans	1	GPL200	GSE14932 GSE15016	CEL	jinhee choi	Feb 28, 2009
GSM375500	young adult_24hr BPA exposure_rep1	RNA	Caenorhabditis elegans	1	GPL200	GSE15016	CEL	jinhee choi	Feb 28, 2009
GSM375501	young adult_24hr DEHP exposure_rep1	RNA	Caenorhabditis elegans	1	GPL200	GSE15016	CEL	jinhee choi	Feb 28, 2009
GSM375502	young adult_24hr NP exposure_rep1	RNA	Caenorhabditis elegans	1	GPL200	GSE15016	CEL	jinhee choi	Feb 28, 2009
GSM279203	embryo 2 hr before hatching	RNA	Caenorhabditis elegans	1	GPL200	GSE11055 GSE14009	CEL CHP EXP	L. Ryan Baugh	Feb 27, 2009
GSM279204	L1 larvae 0 hr after hatching in the absence of food	RNA	Caenorhabditis elegans	1	GPL200	GSE11055 GSE14009	CEL CHP EXP	L. Ryan Baugh	Feb 27, 2009
GSM279205	L1 larvae 1 hr after hatching in the absence of food	RNA	Caenorhabditis elegans	1	GPL200	GSE11055 GSE14009	CEL CHP EXP	L. Ryan Baugh	Feb 27, 2009
GSM279206	L1 larvae 3 hr after hatching in the absence of food	RNA	Caenorhabditis elegans	1	GPL200	GSE11055 GSE14009	CEL CHP EXP	L. Ryan Baugh	Feb 27, 2009
GSM279207	L1 larvae 6 hr after hatching in the absence of food	RNA	Caenorhabditis elegans	1	GPL200	GSE11055 GSE14009	CEL CHP EXP	L. Ryan Baugh	Feb 27, 2009
GSM279208	L1 larvae 12 hr after hatching in the absence of food	RNA	Caenorhabditis elegans	1	GPL200	GSE11055 GSE14009	CEL CHP EXP	L. Ryan Baugh	Feb 27, 2009
GSM279209	L1 larvae 15 hr after hatching in the absence of food	RNA	Caenorhabditis elegans	1	GPL200	GSE11055 GSE14009	CEL CHP EXP	L. Ryan Baugh	Feb 27, 2009
GSM279210	L1 larvae 24 hr after hatching in the absence of food	RNA	Caenorhabditis elegans	1	GPL200	GSE11055 GSE14009	CEL CHP EXP	L. Ryan Baugh	Feb 27, 2009
GSM279211	L1 larvae 0 hr after hatching in the presence of food	RNA	Caenorhabditis elegans	1	GPL200	GSE11055 GSE14009	CEL CHP EXP	L. Ryan Baugh	Feb 27, 2009
GSM279212	L1 larvae 1 hr after hatching in the presence of food	RNA	Caenorhabditis elegans	1	GPL200	GSE11055 GSE14009	CEL CHP EXP	L. Ryan Baugh	Feb 27, 2009
GSM279213	L1 larvae 3 hr after hatching in the presence of food	RNA	Caenorhabditis elegans	1	GPL200	GSE11055 GSE14009	CEL CHP EXP	L. Ryan Baugh	Feb 27, 2009
GSM279214	L1 larvae 6 hr after hatching in the presence of food	RNA	Caenorhabditis elegans	1	GPL200	GSE11055 GSE14009	CEL CHP EXP	L. Ryan Baugh	Feb 27, 2009
GSM279215	L1 larvae 12 hr after hatching in the presence of food	RNA	Caenorhabditis elegans	1	GPL200	GSE11055 GSE14009	CEL CHP EXP	L. Ryan Baugh	Feb 27, 2009
GSM279216	L1-L2 larvae 15 hr after hatching in the presence of food	RNA	Caenorhabditis elegans	1	GPL200	GSE11055 GSE14009	CEL CHP EXP	L. Ryan Baugh	Feb 27, 2009
GSM279217	L2 larvae 24 hr after hatching in the presence of food	RNA	Caenorhabditis elegans	1	GPL200	GSE11055 GSE14009	CEL CHP EXP	L. Ryan Baugh	Feb 27, 2009
GSM279218	L1 larvae 3 hr after hatching in the absence of food in the alternative starvation buffer M9	RNA	Caenorhabditis elegans	1	GPL200	GSE11055 GSE14009	CEL CHP EXP	L. Ryan Baugh	Feb 27, 2009
GSM279219	L1 larvae starved for 12 hr after hatching and then fed for 3 hr	RNA	Caenorhabditis elegans	1	GPL200	GSE11055 GSE14009	CEL CHP EXP	L. Ryan Baugh	Feb 27, 2009
GSM279220	L1 larvae fed for 12 hr after hatching and then starved for 3 hr	RNA	Caenorhabditis elegans	1	GPL200	GSE11055 GSE14009	CEL CHP EXP	L. Ryan Baugh	Feb 27, 2009
GSM311471	N2-controlRNAi-fed-biological rep1	RNA	Caenorhabditis elegans	1	GPL200	GSE9682	CEL	Eisuke Nishida	Dec 15, 2008
GSM311472	N2-controlRNAi-fed-biological rep2	RNA	Caenorhabditis elegans	1	GPL200	GSE9682	CEL	Eisuke Nishida	Dec 15, 2008
GSM311473	N2-controlRNAi-fed-biological rep3	RNA	Caenorhabditis elegans	1	GPL200	GSE9682	CEL	Eisuke Nishida	Dec 15, 2008
GSM311474	N2-controlRNAi-fed-biological rep4	RNA	Caenorhabditis elegans	1	GPL200	GSE9682	CEL	Eisuke Nishida	Dec 15, 2008
GSM311475	N2-controlRNAi-fed-biological rep5	RNA	Caenorhabditis elegans	1	GPL200	GSE9682	CEL	Eisuke Nishida	Dec 15, 2008
GSM311476	N2-controlRNAi-fasting-biological rep1	RNA	Caenorhabditis elegans	1	GPL200	GSE9682	CEL	Eisuke Nishida	Dec 15, 2008
GSM311477	N2-controlRNAi-fasting-biological rep2	RNA	Caenorhabditis elegans	1	GPL200	GSE9682	CEL	Eisuke Nishida	Dec 15, 2008
GSM311478	N2-controlRNAi-fasting-biological rep3	RNA	Caenorhabditis elegans	1	GPL200	GSE9682	CEL	Eisuke Nishida	Dec 15, 2008
GSM311479	N2-controlRNAi-fasting-biological rep4	RNA	Caenorhabditis elegans	1	GPL200	GSE9682	CEL	Eisuke Nishida	Dec 15, 2008
GSM311480	N2-controlRNAi-fasting-biological rep5	RNA	Caenorhabditis elegans	1	GPL200	GSE9682	CEL	Eisuke Nishida	Dec 15, 2008
GSM311481	N2-Cel-RhebRNAi-fed-biological rep1	RNA	Caenorhabditis elegans	1	GPL200	GSE9682	CEL	Eisuke Nishida	Dec 15, 2008
GSM311482	N2-Cel-RhebRNAi-fed-biological rep2	RNA	Caenorhabditis elegans	1	GPL200	GSE9682	CEL	Eisuke Nishida	Dec 15, 2008
GSM311483	N2-Cel-RhebRNAi-fed-biological rep3	RNA	Caenorhabditis elegans	1	GPL200	GSE9682	CEL	Eisuke Nishida	Dec 15, 2008
GSM311484	N2-Cel-RhebRNAi-fed-biological rep4	RNA	Caenorhabditis elegans	1	GPL200	GSE9682	CEL	Eisuke Nishida	Dec 15, 2008
GSM311485	N2-Cel-RhebRNAi-fasting-biological rep1	RNA	Caenorhabditis elegans	1	GPL200	GSE9682	CEL	Eisuke Nishida	Dec 15, 2008
GSM311486	N2-Cel-RhebRNAi-fasting-biological rep2	RNA	Caenorhabditis elegans	1	GPL200	GSE9682	CEL	Eisuke Nishida	Dec 15, 2008
GSM311487	N2-Cel-RhebRNAi-fasting-biological rep3	RNA	Caenorhabditis elegans	1	GPL200	GSE9682	CEL	Eisuke Nishida	Dec 15, 2008
GSM311488	N2-Cel-RhebRNAi-fasting-biological rep4	RNA	Caenorhabditis elegans	1	GPL200	GSE9682	CEL	Eisuke Nishida	Dec 15, 2008
GSM311489	N2-Cel-TORRNAi-fed-biological rep1	RNA	Caenorhabditis elegans	1	GPL200	GSE9682	CEL	Eisuke Nishida	Dec 15, 2008
GSM311490	N2-Cel-TORRNAi-fed-biological rep2	RNA	Caenorhabditis elegans	1	GPL200	GSE9682	CEL	Eisuke Nishida	Dec 15, 2008
GSM311491	N2-Cel-TORRNAi-fed-biological rep3	RNA	Caenorhabditis elegans	1	GPL200	GSE9682	CEL	Eisuke Nishida	Dec 15, 2008
GSM311492	N2-Cel-TORRNAi-fasting-biological rep1	RNA	Caenorhabditis elegans	1	GPL200	GSE9682	CEL	Eisuke Nishida	Dec 15, 2008
GSM311493	N2-Cel-TORRNAi-fasting-biological rep2	RNA	Caenorhabditis elegans	1	GPL200	GSE9682	CEL	Eisuke Nishida	Dec 15, 2008
GSM311494	N2-Cel-TORRNAi-fasting-biological rep3	RNA	Caenorhabditis elegans	1	GPL200	GSE9682	CEL	Eisuke Nishida	Dec 15, 2008
GSM334715	wild-type, biological rep 1	RNA	Caenorhabditis elegans	1	GPL200	GSE13258	CEL	Sebastian Hoersch	Dec 01, 2008
GSM334716	wild-type, biological rep 2	RNA	Caenorhabditis elegans	1	GPL200	GSE13258	CEL	Sebastian Hoersch	Dec 01, 2008
GSM334717	wild-type, biological rep 3	RNA	Caenorhabditis elegans	1	GPL200	GSE13258	CEL	Sebastian Hoersch	Dec 01, 2008
GSM334718	alg-1 mutant, biological rep 1	RNA	Caenorhabditis elegans	1	GPL200	GSE13258	CEL	Sebastian Hoersch	Dec 01, 2008
GSM334719	alg-1 mutant, biological rep 2	RNA	Caenorhabditis elegans	1	GPL200	GSE13258	CEL	Sebastian Hoersch	Dec 01, 2008
GSM334720	alg-1 mutant, biological rep 3	RNA	Caenorhabditis elegans	1	GPL200	GSE13258	CEL	Sebastian Hoersch	Dec 01, 2008
GSM334721	zfp-1 mutant, biological rep 1	RNA	Caenorhabditis elegans	1	GPL200	GSE13258	CEL	Sebastian Hoersch	Dec 01, 2008
GSM334722	zfp-1 mutant, biological rep 2, technical rep 1	RNA	Caenorhabditis elegans	1	GPL200	GSE13258	CEL	Sebastian Hoersch	Dec 01, 2008
GSM334723	zfp-1 mutant, biological rep 2, technical rep 2	RNA	Caenorhabditis elegans	1	GPL200	GSE13258	CEL	Sebastian Hoersch	Dec 01, 2008
GSM334724	rde-4 mutant, biological rep 1	RNA	Caenorhabditis elegans	1	GPL200	GSE13258	CEL	Sebastian Hoersch	Dec 01, 2008
GSM334725	rde-4 mutant, biological rep 2	RNA	Caenorhabditis elegans	1	GPL200	GSE13258	CEL	Sebastian Hoersch	Dec 01, 2008
GSM334726	rde-4 mutant, biological rep 3	RNA	Caenorhabditis elegans	1	GPL200	GSE13258	CEL	Sebastian Hoersch	Dec 01, 2008
GSM334727	lin-35 mutant, biological rep 1	RNA	Caenorhabditis elegans	1	GPL200	GSE13258	CEL	Sebastian Hoersch	Dec 01, 2008
GSM334728	lin-35 mutant, biological rep 2, technical rep 1	RNA	Caenorhabditis elegans	1	GPL200	GSE13258	CEL	Sebastian Hoersch	Dec 01, 2008
GSM334729	lin-35 mutant, biological rep 2, technical rep 2	RNA	Caenorhabditis elegans	1	GPL200	GSE13258	CEL	Sebastian Hoersch	Dec 01, 2008
GSM215547	4 uM hemin (4A)	RNA	Caenorhabditis elegans	1	GPL200	GSE8696	CEL	WeiPing Chen	Jun 13, 2008
GSM215548	4 uM hemin (4B)	RNA	Caenorhabditis elegans	1	GPL200	GSE8696	CEL	WeiPing Chen	Jun 13, 2008
GSM215549	4 uM hemin (4C)	RNA	Caenorhabditis elegans	1	GPL200	GSE8696	CEL	WeiPing Chen	Jun 13, 2008
GSM215550	20 uM hemin (20A)	RNA	Caenorhabditis elegans	1	GPL200	GSE8696	CEL	WeiPing Chen	Jun 13, 2008
GSM215551	20 uM hemin (20B)	RNA	Caenorhabditis elegans	1	GPL200	GSE8696	CEL	WeiPing Chen	Jun 13, 2008
GSM215552	20 uM hemin (20C)	RNA	Caenorhabditis elegans	1	GPL200	GSE8696	CEL	WeiPing Chen	Jun 13, 2008
GSM215553	500 uM hemin (500A)	RNA	Caenorhabditis elegans	1	GPL200	GSE8696	CEL	WeiPing Chen	Jun 13, 2008
GSM215554	500 uM hemin (500B)	RNA	Caenorhabditis elegans	1	GPL200	GSE8696	CEL	WeiPing Chen	Jun 13, 2008
GSM215555	500 uM hemin (500C)	RNA	Caenorhabditis elegans	1	GPL200	GSE8696	CEL	WeiPing Chen	Jun 13, 2008
GSM234788	slr-2(ku297) worms at L1 stage, first replicate	RNA	Caenorhabditis elegans	1	GPL200	GSE9246	CEL	David Fay	Mar 30, 2008
GSM234790	slr-2(ku297) worms at L1 stage, second replicate	RNA	Caenorhabditis elegans	1	GPL200	GSE9246	CEL	David Fay	Mar 30, 2008
GSM234791	slr-2(ku297) worms at L1 stage, third replicate	RNA	Caenorhabditis elegans	1	GPL200	GSE9246	CEL	David Fay	Mar 30, 2008
GSM250111	Mutant, biological rep1	RNA	Caenorhabditis elegans	1	GPL200	GSE9896 GSE9967	CEL	Marni J Falk	Feb 14, 2008
GSM250112	Mutant, biological rep2	RNA	Caenorhabditis elegans	1	GPL200	GSE9896 GSE9967	CEL	Marni J Falk	Feb 14, 2008
GSM250113	Mutant, biological rep3	RNA	Caenorhabditis elegans	1	GPL200	GSE9896 GSE9967	CEL	Marni J Falk	Feb 14, 2008
GSM250114	Mutant, biological rep4	RNA	Caenorhabditis elegans	1	GPL200	GSE9896 GSE9967	CEL	Marni J Falk	Feb 14, 2008
GSM250115	Mutant, biological rep5	RNA	Caenorhabditis elegans	1	GPL200	GSE9896 GSE9967	CEL	Marni J Falk	Feb 14, 2008
GSM250116	Wildtype, biological rep1	RNA	Caenorhabditis elegans	1	GPL200	GSE9896 GSE9967	CEL	Marni J Falk	Feb 14, 2008
GSM250117	Wildtype, biological rep2	RNA	Caenorhabditis elegans	1	GPL200	GSE9896 GSE9967	CEL	Marni J Falk	Feb 14, 2008
GSM250118	Wildtype, biological rep3	RNA	Caenorhabditis elegans	1	GPL200	GSE9896 GSE9967	CEL	Marni J Falk	Feb 14, 2008
GSM250119	Wildtype, biological rep4	RNA	Caenorhabditis elegans	1	GPL200	GSE9896 GSE9967	CEL	Marni J Falk	Feb 14, 2008
GSM250120	Wildtype, biological rep5	RNA	Caenorhabditis elegans	1	GPL200	GSE9896 GSE9967	CEL	Marni J Falk	Feb 14, 2008
GSM251550	Wildtype (control for missense)	RNA	Caenorhabditis elegans	1	GPL200	GSE9897 GSE9967	CEL	Marni J Falk	Feb 14, 2008
GSM251551	Wildtype (control for RNAi)	RNA	Caenorhabditis elegans	1	GPL200	GSE9897 GSE9967	CEL	Marni J Falk	Feb 14, 2008
GSM251552	Complex I missense mutant	RNA	Caenorhabditis elegans	1	GPL200	GSE9897 GSE9967	CEL	Marni J Falk	Feb 14, 2008
GSM251553	Complex II missense mutant	RNA	Caenorhabditis elegans	1	GPL200	GSE9897 GSE9967	CEL	Marni J Falk	Feb 14, 2008
GSM251554	Complex III missense mutant	RNA	Caenorhabditis elegans	1	GPL200	GSE9897 GSE9967	CEL	Marni J Falk	Feb 14, 2008
GSM251555	Complex I RNAi Mutant 1	RNA	Caenorhabditis elegans	1	GPL200	GSE9897 GSE9967	CEL	Marni J Falk	Feb 14, 2008
GSM251556	Complex I RNAi Mutant 2	RNA	Caenorhabditis elegans	1	GPL200	GSE9897 GSE9967	CEL	Marni J Falk	Feb 14, 2008
GSM251557	Complex I RNAi Mutant 3	RNA	Caenorhabditis elegans	1	GPL200	GSE9897 GSE9967	CEL	Marni J Falk	Feb 14, 2008
GSM251558	Complex I RNAi Mutant 4	RNA	Caenorhabditis elegans	1	GPL200	GSE9897 GSE9967	CEL	Marni J Falk	Feb 14, 2008
GSM251559	Complex I RNAi Mutant 5	RNA	Caenorhabditis elegans	1	GPL200	GSE9897 GSE9967	CEL	Marni J Falk	Feb 14, 2008
GSM243909	mex-3 143 A	RNA	Caenorhabditis elegans	1	GPL200	GSE9665	CEL	Itai Yanai	Feb 01, 2008
GSM243910	mex-3 143 B	RNA	Caenorhabditis elegans	1	GPL200	GSE9665	CEL	Itai Yanai	Feb 01, 2008
GSM244167	mex-3 186 A	RNA	Caenorhabditis elegans	1	GPL200	GSE9665	CEL	Itai Yanai	Feb 01, 2008
GSM244169	mex-3 186 B	RNA	Caenorhabditis elegans	1	GPL200	GSE9665	CEL	Itai Yanai	Feb 01, 2008
GSM244173	mex-3 230 A	RNA	Caenorhabditis elegans	1	GPL200	GSE9665	CEL	Itai Yanai	Feb 01, 2008
GSM244176	mex-3 230 B	RNA	Caenorhabditis elegans	1	GPL200	GSE9665	CEL	Itai Yanai	Feb 01, 2008
GSM244177	mex-3 scrt-1 186 A	RNA	Caenorhabditis elegans	1	GPL200	GSE9665	CEL	Itai Yanai	Feb 01, 2008
GSM244180	mex-3 tbx-8,9 143 A	RNA	Caenorhabditis elegans	1	GPL200	GSE9665	CEL	Itai Yanai	Feb 01, 2008
GSM244181	mex-3 tbx-8,9 143 B	RNA	Caenorhabditis elegans	1	GPL200	GSE9665	CEL	Itai Yanai	Feb 01, 2008
GSM244182	mex-3 tbx-8,9 143 C	RNA	Caenorhabditis elegans	1	GPL200	GSE9665	CEL	Itai Yanai	Feb 01, 2008
GSM244183	mex-3 tbx-8,9 186 A	RNA	Caenorhabditis elegans	1	GPL200	GSE9665	CEL	Itai Yanai	Feb 01, 2008
GSM244184	mex-3 elt-1 143 A	RNA	Caenorhabditis elegans	1	GPL200	GSE9665	CEL	Itai Yanai	Feb 01, 2008
GSM244186	mex-3 elt-1 143 B	RNA	Caenorhabditis elegans	1	GPL200	GSE9665	CEL	Itai Yanai	Feb 01, 2008
GSM244187	mex-3 elt-1 143 C	RNA	Caenorhabditis elegans	1	GPL200	GSE9665	CEL	Itai Yanai	Feb 01, 2008
GSM244189	mex-3 elt-1 186 A	RNA	Caenorhabditis elegans	1	GPL200	GSE9665	CEL	Itai Yanai	Feb 01, 2008
GSM244190	mex-3 elt-1 186 B	RNA	Caenorhabditis elegans	1	GPL200	GSE9665	CEL	Itai Yanai	Feb 01, 2008
GSM244192	mex-3 elt-1 186 C	RNA	Caenorhabditis elegans	1	GPL200	GSE9665	CEL	Itai Yanai	Feb 01, 2008
GSM244193	mex-3 vab-7 186 A	RNA	Caenorhabditis elegans	1	GPL200	GSE9665	CEL	Itai Yanai	Feb 01, 2008
GSM244195	mex-3 vab-7 230 A	RNA	Caenorhabditis elegans	1	GPL200	GSE9665	CEL	Itai Yanai	Feb 01, 2008
GSM244196	mex-3 vab-7 230 B	RNA	Caenorhabditis elegans	1	GPL200	GSE9665	CEL	Itai Yanai	Feb 01, 2008
GSM244198	mex-3 vab-7 230 C	RNA	Caenorhabditis elegans	1	GPL200	GSE9665	CEL	Itai Yanai	Feb 01, 2008
GSM244199	mex-3 hlh-1 186 A	RNA	Caenorhabditis elegans	1	GPL200	GSE9665	CEL	Itai Yanai	Feb 01, 2008
GSM244200	mex-3 hlh-1 186 B	RNA	Caenorhabditis elegans	1	GPL200	GSE9665	CEL	Itai Yanai	Feb 01, 2008
GSM244201	mex-3 hlh-1 230 A	RNA	Caenorhabditis elegans	1	GPL200	GSE9665	CEL	Itai Yanai	Feb 01, 2008
GSM244202	mex-3 nhr-25 186 A	RNA	Caenorhabditis elegans	1	GPL200	GSE9665	CEL	Itai Yanai	Feb 01, 2008
GSM244203	mex-3 nhr-25 186 B	RNA	Caenorhabditis elegans	1	GPL200	GSE9665	CEL	Itai Yanai	Feb 01, 2008
GSM244204	mex-3 nhr-25 186 C	RNA	Caenorhabditis elegans	1	GPL200	GSE9665	CEL	Itai Yanai	Feb 01, 2008
GSM244205	mex-3 nhr-25 230 A	RNA	Caenorhabditis elegans	1	GPL200	GSE9665	CEL	Itai Yanai	Feb 01, 2008
GSM244206	mex-3 nhr-25 230 B	RNA	Caenorhabditis elegans	1	GPL200	GSE9665	CEL	Itai Yanai	Feb 01, 2008
GSM244207	mex-3 elt-3 186 A	RNA	Caenorhabditis elegans	1	GPL200	GSE9665	CEL	Itai Yanai	Feb 01, 2008
GSM244208	mex-3 elt-3 230 A	RNA	Caenorhabditis elegans	1	GPL200	GSE9665	CEL	Itai Yanai	Feb 01, 2008
GSM244209	mex-3 elt-3 230 B	RNA	Caenorhabditis elegans	1	GPL200	GSE9665	CEL	Itai Yanai	Feb 01, 2008
GSM244210	mex-3 elt-3 230 C	RNA	Caenorhabditis elegans	1	GPL200	GSE9665	CEL	Itai Yanai	Feb 01, 2008
GSM244211	mex-3 nob-1 186 A	RNA	Caenorhabditis elegans	1	GPL200	GSE9665	CEL	Itai Yanai	Feb 01, 2008
GSM244212	mex-3 nob-1 186 B	RNA	Caenorhabditis elegans	1	GPL200	GSE9665	CEL	Itai Yanai	Feb 01, 2008
GSM244213	mex-3 nob-1 186 C	RNA	Caenorhabditis elegans	1	GPL200	GSE9665	CEL	Itai Yanai	Feb 01, 2008
GSM244214	mex-3 nob-1 230 A	RNA	Caenorhabditis elegans	1	GPL200	GSE9665	CEL	Itai Yanai	Feb 01, 2008
GSM244215	mex-3 nob-1 230 B	RNA	Caenorhabditis elegans	1	GPL200	GSE9665	CEL	Itai Yanai	Feb 01, 2008
GSM244216	mex-3 nob-1 230 C	RNA	Caenorhabditis elegans	1	GPL200	GSE9665	CEL	Itai Yanai	Feb 01, 2008
GSM244217	mex-3 unc-120 186 A	RNA	Caenorhabditis elegans	1	GPL200	GSE9665	CEL	Itai Yanai	Feb 01, 2008
GSM244218	mex-3 unc-120 186 B	RNA	Caenorhabditis elegans	1	GPL200	GSE9665	CEL	Itai Yanai	Feb 01, 2008
GSM244219	mex-3 unc-120 186 C	RNA	Caenorhabditis elegans	1	GPL200	GSE9665	CEL	Itai Yanai	Feb 01, 2008
GSM244221	mex-3 unc-120 230 A	RNA	Caenorhabditis elegans	1	GPL200	GSE9665	CEL	Itai Yanai	Feb 01, 2008
GSM244222	mex-3 unc-120 230 B	RNA	Caenorhabditis elegans	1	GPL200	GSE9665	CEL	Itai Yanai	Feb 01, 2008
GSM244223	mex-3 unc-120 230 C	RNA	Caenorhabditis elegans	1	GPL200	GSE9665	CEL	Itai Yanai	Feb 01, 2008
GSM244225	mex-3 hnd-1 143 A	RNA	Caenorhabditis elegans	1	GPL200	GSE9665	CEL	Itai Yanai	Feb 01, 2008
GSM244226	mex-3 hnd-1 143 B	RNA	Caenorhabditis elegans	1	GPL200	GSE9665	CEL	Itai Yanai	Feb 01, 2008
GSM244227	mex-3 hnd-1 143 C	RNA	Caenorhabditis elegans	1	GPL200	GSE9665	CEL	Itai Yanai	Feb 01, 2008
GSM244229	mex-3 hnd-1 186 A	RNA	Caenorhabditis elegans	1	GPL200	GSE9665	CEL	Itai Yanai	Feb 01, 2008
GSM244230	mex-3 hnd-1 186 B	RNA	Caenorhabditis elegans	1	GPL200	GSE9665	CEL	Itai Yanai	Feb 01, 2008
GSM244231	mex-3 lin-26 186 A	RNA	Caenorhabditis elegans	1	GPL200	GSE9665	CEL	Itai Yanai	Feb 01, 2008
GSM244233	mex-3 lin-26 186 B	RNA	Caenorhabditis elegans	1	GPL200	GSE9665	CEL	Itai Yanai	Feb 01, 2008
GSM244234	mex-3 lin-26 230 A	RNA	Caenorhabditis elegans	1	GPL200	GSE9665	CEL	Itai Yanai	Feb 01, 2008
GSM244236	mex-3 lin-26 230 B	RNA	Caenorhabditis elegans	1	GPL200	GSE9665	CEL	Itai Yanai	Feb 01, 2008
GSM244238	mex-3 scrt-1 143 A	RNA	Caenorhabditis elegans	1	GPL200	GSE9665	CEL	Itai Yanai	Feb 01, 2008
GSM244245	mex-3 scrt-1 143 B	RNA	Caenorhabditis elegans	1	GPL200	GSE9665	CEL	Itai Yanai	Feb 01, 2008
GSM244247	mex-3 scrt-1 186 B	RNA	Caenorhabditis elegans	1	GPL200	GSE9665	CEL	Itai Yanai	Feb 01, 2008
GSM244250	mex-3 pal-1 143 A	RNA	Caenorhabditis elegans	1	GPL200	GSE9665	CEL	Itai Yanai	Feb 01, 2008
GSM244252	mex-3 scrt-1 186 C	RNA	Caenorhabditis elegans	1	GPL200	GSE9665	CEL	Itai Yanai	Feb 01, 2008
GSM244255	mex-3 vab-7 186 B	RNA	Caenorhabditis elegans	1	GPL200	GSE9665	CEL	Itai Yanai	Feb 01, 2008
GSM244257	mex-3 vab-7 186 C	RNA	Caenorhabditis elegans	1	GPL200	GSE9665	CEL	Itai Yanai	Feb 01, 2008
GSM244258	mex-3 hlh-1 230 B	RNA	Caenorhabditis elegans	1	GPL200	GSE9665	CEL	Itai Yanai	Feb 01, 2008
GSM244260	mex-3 nhr-25 230 C	RNA	Caenorhabditis elegans	1	GPL200	GSE9665	CEL	Itai Yanai	Feb 01, 2008
GSM244261	mex-3 elt-3 186 B	RNA	Caenorhabditis elegans	1	GPL200	GSE9665	CEL	Itai Yanai	Feb 01, 2008
GSM244262	mex-3 elt-3 186 C	RNA	Caenorhabditis elegans	1	GPL200	GSE9665	CEL	Itai Yanai	Feb 01, 2008
GSM244264	mex-3 hnd-1 186 C	RNA	Caenorhabditis elegans	1	GPL200	GSE9665	CEL	Itai Yanai	Feb 01, 2008
GSM244265	mex-3 pal-1 101 A	RNA	Caenorhabditis elegans	1	GPL200	GSE9665	CEL	Itai Yanai	Feb 01, 2008
GSM244266	mex-3 pal-1 143 B	RNA	Caenorhabditis elegans	1	GPL200	GSE9665	CEL	Itai Yanai	Feb 01, 2008
GSM244267	mex-3 pal-1 143 C	RNA	Caenorhabditis elegans	1	GPL200	GSE9665	CEL	Itai Yanai	Feb 01, 2008
GSM244268	mex-3 pal-1 186 A	RNA	Caenorhabditis elegans	1	GPL200	GSE9665	CEL	Itai Yanai	Feb 01, 2008
GSM244269	mex-3 pal-1 186 B	RNA	Caenorhabditis elegans	1	GPL200	GSE9665	CEL	Itai Yanai	Feb 01, 2008
GSM244270	mex-3 pal-1 186 C	RNA	Caenorhabditis elegans	1	GPL200	GSE9665	CEL	Itai Yanai	Feb 01, 2008
GSM244271	mex-3 pal-1 230 A	RNA	Caenorhabditis elegans	1	GPL200	GSE9665	CEL	Itai Yanai	Feb 01, 2008
GSM244272	mex-3 pal-1 230 B	RNA	Caenorhabditis elegans	1	GPL200	GSE9665	CEL	Itai Yanai	Feb 01, 2008
GSM203610	HLH-1 induction 0 hour replicate A (11-16-04_Krause_Celegans_H0A)	RNA	Caenorhabditis elegans	1	GPL200	GSE8231	CEL	WeiPing Chen	Nov 08, 2007
GSM203611	HLH-1 induction 0 hour replicate B (11-16-04_Krause_Celegans_H0B)	RNA	Caenorhabditis elegans	1	GPL200	GSE8231	CEL	WeiPing Chen	Nov 08, 2007
GSM203612	HLH-1 induction 0 hour replicate C (11-16-04_Krause_Celegans_H0C)	RNA	Caenorhabditis elegans	1	GPL200	GSE8231	CEL	WeiPing Chen	Nov 08, 2007
GSM203613	HLH-1 induction 2 hour replicate A (11-16-04_Krause_Celegans_H2A)	RNA	Caenorhabditis elegans	1	GPL200	GSE8231	CEL	WeiPing Chen	Nov 08, 2007
GSM203614	HLH-1 induction 2 hour replicate B (11-16-04_Krause_Celegans_H2B)	RNA	Caenorhabditis elegans	1	GPL200	GSE8231	CEL	WeiPing Chen	Nov 08, 2007
GSM203615	HLH-1 induction 2 hour replicate C (11-16-04_Krause_Celegans_H2C)	RNA	Caenorhabditis elegans	1	GPL200	GSE8231	CEL	WeiPing Chen	Nov 08, 2007
GSM203616	HLH-1 induction 4 hour replicate A (11-16-04_Krause_Celegans_H4A)	RNA	Caenorhabditis elegans	1	GPL200	GSE8231	CEL	WeiPing Chen	Nov 08, 2007
GSM203617	HLH-1 induction 4 hour replicate B (11-16-04_Krause_Celegans_H4B)	RNA	Caenorhabditis elegans	1	GPL200	GSE8231	CEL	WeiPing Chen	Nov 08, 2007
GSM203618	HLH-1 induction 4 hour replicate C (11-16-04_Krause_Celegans_H4C)	RNA	Caenorhabditis elegans	1	GPL200	GSE8231	CEL	WeiPing Chen	Nov 08, 2007
GSM203619	HLH-1 induction 6 hour replicate A (11-16-04_Krause_Celegans_H6A)	RNA	Caenorhabditis elegans	1	GPL200	GSE8231	CEL	WeiPing Chen	Nov 08, 2007
[truncated: 297 more rows]
