# Supplementary material for: Systematic Identification of Housekeeping Genes Possibly Used as References in Caenorhabditis elegans by Large-Scale Data Integration
Source: Cells. 2020 Mar 24;9(3):786. doi: 10.3390/cells9030786 (PMC7140892; doi:10.3390/cells9030786)
Supplement: Supplementary file 1 [file cells-09-00786-s001.zip › SM/Supplementary Material S4-Top5000 genes for first-round ranked gene lists.xlsx]

## Sheet: RMA
	Gene-1	Gene-2	Gene-3	Gene-4	Gene-5	Gene-6	Gene-7	Gene-8	Gene-9	Gene-10	Gene-11	Gene-12	Gene-13	Gene-14	Gene-15	Gene-16	Gene-17	Gene-18	Gene-19	Gene-20	Gene-21	Gene-22	Gene-23	Gene-24	Gene-25	Gene-26	Gene-27	Gene-28	Gene-29	Gene-30	Gene-31	Gene-32	Gene-33	Gene-34	Gene-35	Gene-36	Gene-37	Gene-38	Gene-39	Gene-40	Gene-41	Gene-42	Gene-43	Gene-44	Gene-45	Gene-46	Gene-47	Gene-48	Gene-49
GSE100814	rpl-30	rps-2	rpl-14	rpl-3	C34B2.8	rps-16	rpl-15	rps-17	rps-12	rpl-1	rps-26	rps-25	rpl-23	rpl-31	far-2	rpl-6	cco-1	rpl-36	rps-6	rps-21	rpl-41	rpl-24.1	rps-3	rps-1	rpl-7A	rps-4	rpl-27	isp-1	rpl-10	C37A2.7	rpl-12	rps-0	ubl-1	rpl-19	rps-15	Y45F10C.1	rpl-26	icd-1	rps-27	rpl-4	rpl-5	icd-2	Y62H9A.5	ubq-2	Y71H2AM.5	rpl-43	ule-5	rpl-18	rla-1
GSE10787	C52E2.5	B0507.8	rps-0	srw-53	srbc-10	CELE_F53F4.4	math-19	F52D10.4	rpl-34	CELE_R09D1.1	svh-1	rps-26	srj-38	H36L18.1	ZK643.7	C17H11.1	srbc-1	rps-27	CELE_Y43F8B.10	srz-19	Y92H12BM.1	CELE_Y57A10A.4	rpl-2	CELE_Y116A8C.11	cah-2	CELE_C06B8.3	srh-63	nhr-169	rpl-13	nhr-159	rpl-7A	rps-1	CELE_W04G5.5	srh-111	Y17G9A.3	rps-11	rps-29	rla-1	srsx-39	rps-8	C04B4.5	rpl-31	F13D2.1	rla-0	srv-14	osm-10	gly-14	rpl-15	R04A9.3
GSE11055	srh-174	fbxa-118	R04E5.7	CELE_C01B10.7	C53A3.1	Y116A8C.33	srv-31	K05F1.8	srbc-62	math-48	nhr-77	R03G8.4	srb-1	Y22D7AR.2	Y45F10C.1	str-101	F59D6.6	fbxb-16	F58G1.8	K07A1.6	nhr-174	oac-41	fbxa-56	B0507.7	srh-252	srd-5	rps-14	CELE_F36H5.9	CELE_F07G11.1	srw-119	rps-27	oac-10	C18H2.1	F32B6.10	math-1	K05C4.3	sru-4	nhr-254	tli-1	srx-121	sre-20	phy-3	H12I13.3	T05A7.6	ZK697.1	T01D1.8	srh-135	C31G12.3	srh-154
GSE12298	nhr-174	CELE_C02E7.8	ceh-7	H12I13.3	CELE_F56D5.5	tor-1	CELE_C27D6.1	rla-0	fbxb-22	str-156	F59D6.6	CELE_T11B7.1	F49C12.2	T04C10.3	CELE_C13A2.9	C47C12.2	CELE_F36H5.9	ZK993.2	F30A10.4	srx-20	ZC328.5	C15H9.5	acp-3	srbc-75	nhr-72	rps-27	Y38E10A.3	srg-45	srb-1	sre-20	C05D12.5	gur-3	Y82E9BR.17	CELE_C08B6.5	C39B10.4	ops-1	math-1	mltn-8	cpx-2	F37D6.4	F48E3.6	fbxb-84	C37A2.7	ZK1290.11	dhc-3	srx-52	F02E11.4	nhr-249	Y40C7B.1
GSE13258	rpl-15	F12A10.6	tli-1	fipr-25	daf-11	Y45F10C.1	R160.5	fbxa-118	F54H12.8	Y47D9A.4	CELE_ZK1225.5	C07A9.5	K09E3.5	B0432.11	tyr-3	CELE_C08F8.15	WBGene00022543	ZC155.4	Y37F4.5	srh-199	CELE_F28H1.5	CELE_T13F2.4	rpl-16	rpl-30	CELE_T08B6.5	CELE_F59B2.12	srw-51	rps-21	K07H8.7	C46C2.5	CELE_Y39A3A.2	srt-71	CELE_Y69A2AR.24	fbxb-49	str-172	bus-1	CELE_Y105C5A.10	rps-14	ceh-85	CELE_C08B6.5	rps-2	CELE_W05H5.2	rps-26	C11E4.7	CELE_R05A10.7	F11G11.13	srt-38	Y67A6A.1	T22D1.8
GSE14649	srh-268	F11F1.1	srh-203	CELE_D2062.5	math-17	F23F12.3	fbxa-118	lbp-8	Y22D7AR.14	math-14	CELE_C17C3.9	fbxa-172	F22B7.3	nhr-72	dhc-3	C46C2.5	Y73B3A.7	F59B10.6	srt-38	nas-22	T13F3.6	srbc-22	K07H8.7	Y7A5A.3	math-48	Y23H5B.12	sss-1	srt-14	ZK354.8	K08D8.5	egas-4	math-6	srg-25	nhr-174	nhr-269	stdh-2	H12I13.3	CELE_K02E11.7	gpx-8	CELE_Y37A1B.8	CELE_Y105C5B.3	dgk-5	lurp-2	gcy-25	C23H4.3	CELE_Y116F11B.11	W08E12.9	srsx-38	F59D6.6
GSE15016	fbxb-99	spt-5	CELE_W10G11.4	ergo-1	CELE_Y73F8A.18	srj-44	B0218.7	ZK1290.1	ZK507.3	F22B7.3	fbxa-214	abt-6	str-8	ZK856.4	sdz-1	F55E10.4	sri-27	C25F9.8	prdx-2	nhr-75	cyp-25A4	F55F3.2	str-206	acly-2	T28F4.3	cpg-8	srj-22	gcy-17	F56C4.1	C29H12.2	CELE_E03H12.4	F32B4.2	nhx-1	CELE_T05H4.10	btb-5	Y5H2A.1	CELE_F46A8.3	C39B5.6	fbxa-7	srxa-1	nhr-214	CELE_F44F1.3	CELE_F52C6.13	prdx-3	CELE_K09C4.7	scl-13	rnr-1	arrd-21	CELE_C08F11.7
GSE15159	ceh-13	F59A2.2	CELE_F23C8.11	srw-66	CELE_Y97E10B.1	T24D8.6	CELE_F20E11.7	F21H12.2	grd-16	ant-1.1	cutl-6	F32B6.10	T05B4.8	tag-4	ift-81	CELE_C47A4.5	oac-15	Y92H12BM.1	F21A3.4	CELE_C27D6.1	CELE_B0281.8	CELE_F48F5.6	B0207.10	W03H9.2	CELE_Y49E10.21	idha-1	C06A8.8	C09H10.5	C03B8.3	H27M09.5	CELE_F29C12.6	pstk-1	CELE_C08H9.12	CELE_F36H12.5	mif-4	zyg-8	CELE_K06B4.3	lpin-1	hpo-33	CELE_Y59H11AR.3	sel-9	pdcd-2	math-9	rps-25	Y39G10AL.1	rps-19	T02G5.3	dylt-2	Y45F10C.1
GSE15527	str-149	CELE_C13A2.9	sdz-30	CELE_C02E7.8	W08E12.9	tag-4	math-6	srv-31	srg-50	CELE_Y106G6D.2	fbxb-84	ceh-7	fbxb-112	math-49	Y82E9BR.17	math-5	C24H10.4	sra-2	T27A1.2	skr-7	rps-27	CELE_ZK105.6	W08F4.10	rpl-25.2	F39F10.4	CELE_Y97E10B.1	T15H9.6	nhr-164	rps-5	CELE_C04E12.6	CELE_T28A11.13	Y38E10A.1	F58G1.8	clec-55	CELE_F02H6.7	fbxa-8	math-30	CELE_Y51A2B.2	rps-23	Y57A10B.2	CELE_T04A11.14	rps-10	tbb-1	grdn-1	Y55D5A.2	CELE_M162.15	sdz-34	srsx-8	W07A12.4
GSE15762	F09E5.7	glb-27	sul-1	C54D10.8	Y62H9A.8	atp-5	R08E5.4	CELE_Y80D3A.8	F33E11.3	W09C5.7	abf-4	K07H8.1	F18A1.1	F22B7.3	math-17	vit-2	clec-198	CELE_C09F9.7	sre-54	CELE_ZK1225.4	srg-15	rpl-13	clec-193	M88.5	rpl-1	srw-31	F18A12.7	msp-40	ceh-60	F55A3.2	rpl-18	Y55F3AM.10	Y76B12C.4	tsp-3	F02E11.4	hex-1	eef-1B.2	F52D2.5	ssp-19	CELE_M01G12.7	Y32H12A.7	CELE_C53D6.6	math-1	CELE_Y51H4A.6	F46A9.2	T15D6.8	F35F11.2	oac-56	CELE_D1086.18
GSE16050	fbxa-27	CELE_ZK1225.4	tor-2	Y45F10C.1	CELE_C17H1.13	CELE_C04E12.5	srt-45	math-48	odd-1	srab-2	lys-5	nhr-156	srbc-79	clec-198	CELE_C24H12.8	F28A10.1	nob-1	F23F12.8	CELE_F46F5.11	CELE_C14C6.8	fbxb-33	fbxa-159	srx-26	CELE_C01G10.1	math-10	K05F1.8	math-17	F08F1.4	bgal-2	srb-11	CELE_ZC239.13	T02H6.10	CELE_Y45F10B.3	K03B4.9	math-24	ZK993.2	CELE_R05D8.9	C05D12.4	cyp-33E3	srv-31	CELE_F22B8.3	CELE_C08F8.15	fbxa-185	C34D4.3	math-9	CELE_F59C6.8	fbxc-49	K07H8.7	csn-2
GSE16405	nhr-265	srh-80	C39F7.5	lgc-40	ccep-290	nhr-174	T15D6.5	ZC395.11	CELE_T10D4.1	srh-48	ZC53.2	CELE_C24H12.6	CELE_F36H5.9	srg-50	CELE_F55G11.10	nhr-239	srx-33	nas-25	srx-90	ZK993.2	nhr-164	ptr-19	col-186	F56C3.3	pqn-29	B0432.11	srt-25	srw-76	oac-38	CELE_C04E12.6	CELE_Y38H6C.18	Y48G8AR.3	W10D9.2	C39D10.1	H35N09.1	CELE_Y39E4B.7	CELE_C16C4.1	CELE_F40F9.8	CELE_W10G11.4	T01G6.10	W02B3.3	C39B10.5	CELE_ZC513.2	C46E10.2	F18G5.1	gpx-8	K08D10.11	CELE_ZC204.13	igcm-2
GSE16753	rpl-27	math-10	F20D6.2	Y45F10C.1	CELE_F46F5.16	men-1	nars-1	C54D10.8	rpl-4	dars-1	F59F5.4	ubh-1	rmd-2	rps-16	F27C1.13	nhr-280	magu-1	Y92H12BM.1	W05H7.1	sar-1	cnih-2	CELE_F36H5.9	ZK355.1	ift-81	str-256	str-140	F14F7.4	CELE_F46A8.3	mdh-1	ndk-1	CELE_F12A10.5	CELE_F16H6.4	rpl-25.2	dnj-13	F13A2.1	rps-6	rpl-19	C03B8.3	kin-19	B0563.5	sru-2	F35F10.7	rps-5	srb-11	nol-56	fbxa-176	Y37E3.8	mrpl-14	tor-1
GSE16915	aak-1	aakg-3	aat-1	aat-2	abch-1	abf-3	F32B4.6	abt-5	abt-6	acc-2	acd-1	acl-5	acl-7	acr-11	acr-12	acr-17	acr-20	acr-21	acr-3	acs-10	acs-16	acs-22	CELE_R09E10.4	acs-6	acs-9	act-3	acy-2	ador-1	adr-2	aex-1	aexr-1	D2024.2	AH10.2	AH9.1	AH9.3	AH9.4	hpo-16	CELE_Y60A3A.14	alh-6	alkb-8	aman-3	amt-1	amt-2	ant-1.1	ant-1.2	aos-1	apc-11	aps-1	aptf-1
GSE16975	C01G8.1	Y47D3A.5	mec-14	CELE_H03G16.5	K03B4.2	rpl-10	F28H6.7	ptr-2	F22B7.3	sru-20	nhr-223	srx-122	CELE_C13A2.9	srg-1	F19C7.3	nas-5	fbxa-5	asp-2	sru-23	EGAP2.2	F56F4.3	atp-3	asg-2	rpl-26	ZK686.3	CELE_K02E7.4	C01G5.7	CELE_F23B2.10	rps-3	clec-129	rpl-30	CELE_C05E4.7	rege-1	try-9	ZK721.4	bus-1	CELE_F55H2.5	rps-0	rps-25	R12H7.4	srt-13	CELE_Y47H10A.2	rei-2	rps-4	psd-1	M28.5	rps-21	F17A9.4	grl-30
GSE18130	B0416.4	rps-26	rps-1	rpl-34	sbt-1	CELE_Y43F8B.10	F19B10.2	fbxa-71	osm-12	ZK643.7	C06B8.2	rps-8	CELE_T13F2.4	rpl-17	clec-117	C18A3.7	T07A5.1	rpl-22	C02B8.1	F32B6.10	rpl-35	gst-32	Y7A5A.3	srh-194	srz-85	rpl-19	ZK512.7	rps-10	ceh-24	rps-27	M7.9	rpl-4	C37A2.7	CELE_F41F3.1	Y119C1B.5	asp-3	T26C11.2	C12D12.4	ant-1.1	srw-100	C28H8.8	tct-1	srb-15	rps-5	rpl-30	CELE_Y105C5A.10	srt-8	B0228.9	CELE_C24H12.4
GSE18131	srw-111	F47B8.10	CELE_C04E6.8	pdfr-1	set-27	Y51H7C.12	CELE_Y37H9A.1	srab-12	sri-2	grl-30	sre-53	F41E7.2	col-109	hpo-30	dpy-17	CELE_C54F6.3	Y48E1B.3	T07F10.5	F15B9.8	C54D10.8	ceh-85	F56F4.3	nhr-69	Y73E7A.2	CELE_ZK1225.2	CELE_Y59H11AR.3	F58F9.6	CELE_F36H5.13	sre-3	CELE_Y95D11A.1	haf-7	W04A8.3	CELE_Y57E12AL.4	col-124	scl-9	Y23H5B.12	coh-3	K07C11.10	acy-2	guk-1	str-204	T28F4.4	srw-26	gpx-8	T25B6.1	srh-298	CELE_K09C4.2	nhr-157	C32A9.1
GSE19138	C26C6.4	rpl-24.1	C35D10.6	B0496.2	bath-20	rpl-35	C39B10.4	unc-54	rpl-16	T15B7.8	C10A4.2	rps-20	F20A1.1	srw-120	rpl-29	rpl-18	CELE_R09D1.14	rps-24	rps-9	CELE_ZK637.14	F09E10.5	rpl-5	rps-3	Y1A5A.2	daf-19	C36B7.3	cogc-3	str-263	crt-1	paa-1	rps-8	Y110A2AL.7	C36C9.4	T03G11.4	zyg-1	W05G11.4	F19C7.4	C35A11.3	F52D2.5	ZK994.1	ZK930.1	rpl-43	rpl-33	K04F10.7	F34D10.6	CELE_C54F6.6	rps-29	rpl-34	D2092.6
GSE19310	ZC395.11	eat-17	lec-7	gst-32	Y7A5A.3	K05F6.14	srx-36	nhr-75	glb-25	math-48	daf-2	dhc-3	rab-37	grl-11	CELE_C04E12.5	nhr-112	tag-68	Y116A8C.33	clec-55	F12A10.6	C10E2.1	C39B10.5	EGAP2.2	CELE_ZK1240.4	CELE_C13A2.9	T01D1.5	clec-213	sto-3	cmk-1	T15D6.11	T23E1.1	F58G1.8	tub-2	srh-203	pxn-1	C03F11.4	rps-17	C06B8.2	CELE_C08B6.6	nhr-77	E02A10.3	C37A2.7	CELE_F48F5.6	dpy-20	CELE_C01B10.7	CELE_F23C8.11	spsb-1	C06E2.2	nhr-72
GSE19922	grl-8	sdz-34	C06E4.3	ccep-290	F48E3.9	sdz-31	gar-1	kri-1	frpr-9	cfi-1	T05F1.7	usp-3	F33H1.4	fbxb-112	ram-5	F42G2.5	CELE_C08H9.6	M7.10	C18H9.1	CELE_C08H9.4	str-88	Y77E11A.8	srh-291	lurp-1	F56C3.5	C06B3.7	gst-17	clec-54	C27B7.7	C49A9.5	fbxa-27	CELE_C01G12.7	oac-24	K02D10.4	C01H6.8	str-207	EGAP2.2	sre-41	CELE_Y116F11A.3	CELE_Y105C5A.17	T21D9.2	nhr-141	srbc-48	nhr-89	srsx-40	fbxa-17	CELE_Y43F8C.16	str-3	srbc-38
GSE19972	rps-27	ifta-2	rla-1	str-102	rps-12	T21E8.7	che-13	CELE_C06C3.7	srd-8	arrd-15	lbp-8	rpl-10	CELE_F44F1.4	C39B10.5	rpl-34	sdz-15	C37A2.7	clec-238	CELE_C32H11.6	srx-35	F49C12.2	eef-1A.1	str-196	C50E3.9	glb-25	K05C4.2	F27C8.3	CELE_T11F9.1	ttr-22	F38B6.7	flp-18	K01A11.3	rpl-24.1	hrpu-2	R11D1.2	dct-7	srt-5	M28.2	rps-7	CELE_C12D5.3	srx-43	E04F6.12	eef-1B.1	CELE_Y39A1A.22	fbxb-103	rpl-33	K01A12.3	srt-23	srx-122
GSE20053	rsp-1	osr-1	rfc-4	K09E3.4	F55G1.9	CELE_T27C5.12	C31E10.4	W08F4.3	ccz-1	F54F2.7	F59E12.1	R05G6.7	rpl-5	arrd-13	ubq-2	ZK177.9	F56A11.5	spt-5	C37E2.3	mei-2	hmg-1.1	C36C9.5	sym-1	stt-3	inx-14	R05H5.3	F31D4.2	CELE_C44C10.5	rpl-34	Y102E9.2	ZK1025.4	srbc-57	T15D6.11	sri-51	C02H6.1	nstp-3	H02I12.5	ztf-17	F49E8.2	lnp-1	B0024.15	pqn-16	rpl-9	math-44	rbx-2	cdkr-3	CELE_C14C6.8	B0001.3	T20B12.4
GSE21162	app-1	cyp-35A5	fbxb-70	Y71H2AR.1	srx-8	fbxa-185	W02B3.3	str-220	dhs-31	F32G8.2	dct-18	C09E7.5	CELE_F41D3.9	sdz-34	mlc-2	tct-1	nhr-282	F12A10.6	srx-112	CELE_ZK550.3	F37D6.4	C53A3.1	CELE_F53F4.4	acdh-2	CELE_C08B6.6	R11.3	B0546.3	best-5	CELE_Y116F11B.13	str-168	nhr-129	srx-18	CELE_C04E12.10	C28H8.7	faah-3	ZK816.4	F49C12.11	CELE_R04B5.6	R08C7.4	Y56A3A.33	CELE_F55C9.3	CELE_K09C4.9	CELE_Y39B6A.8	srt-52	W10D9.1	CELE_T06A1.5	CELE_Y59H11AR.4	ncs-1	edc-3
GSE21376	CELE_Y80D3A.8	rbg-3	F59D6.6	fbxb-118	Y38F1A.1	C09D4.6	srv-19	srw-120	C25A6.1	CELE_Y39A1A.10	oac-5	str-200	sto-3	Y62H9A.1	cnc-1	CELE_B0281.4	CELE_F36H12.4	CELE_F39E9.6	F55A3.6	K07H8.7	ZK643.7	C55B6.5	ZC116.5	fbxb-104	fbxa-113	CELE_C39H7.1	egas-3	Y54C5A.1	C31E10.1	CELE_W03F9.9	srd-56	M151.9	F55D1.1	fbxa-118	Y40B1A.1	srx-131	CELE_F22E5.2	srw-111	CELE_Y57G11C.18	C01H6.9	srh-8	D1044.4	T21E12.3	srx-92	CELE_C13A2.7	CELE_Y53F4B.24	srh-203	ath-1	sri-28
GSE21467	CELE_Y7A5A.8	F01E11.3	CELE_Y2H9A.4	fax-1	hpo-7	fbxa-110	srb-11	CELE_C33C12.7	srbc-48	try-7	R173.3	fbxa-16	unc-34	clec-254	srh-286	W08G11.3	gck-4	tub-1	srtx-1	srz-103	F28A10.4	F53E10.5	twk-6	pqn-41	fbxb-103	CELE_Y105C5A.10	T21C9.9	srh-60	lron-1	CELE_F11D11.4	CELE_R09D1.2	par-4	C12D12.4	sra-2	mca-3	tbx-35	gcy-29	srx-36	srx-133	clec-213	Y1A5A.2	B0353.1	trx-5	CELE_ZK1037.1	F33A8.6	srh-203	F17A2.4	ZC53.4	D2045.9
GSE21591	C16A11.10	fbxa-54	WBGene00022543	clec-55	C54D2.2	clec-76	F16B12.4	Y92H12BM.1	F48E8.4	T07F10.5	C01G5.3	nhr-174	Y61A9LA.10	srx-45	fbxa-58	C34B7.1	C05D12.4	C41A3.2	B0496.2	Y19D10B.6	EEED8.15	Y73B6A.3	cah-2	best-5	CELE_F59A7.5	stdh-4	CELE_F48F5.6	srh-88	C05D11.5	Y45G5AM.5	Y45F10C.1	F16F9.3	B0207.10	C15B12.6	srx-8	CELE_F46F5.16	nhr-263	Y71G12B.25	C27C12.1	hsp-12.6	CELE_D2062.5	T20D4.7	lbp-8	F59C12.3	CELE_C33D9.6	C49H3.4	nhr-161	fbxa-189	C15B12.3
GSE21747	tag-218	rpl-33	CELE_R13D11.3	acr-17	cdr-3	CELE_C06B8.3	F49E2.5	srb-1	CELE_ZK262.4	C53D5.5	rpl-38	aex-1	C27F2.6	Y56A3A.7	WBGene00219273	CELE_F49B2.7	CELE_R10D12.7	CELE_T13F2.4	F37A8.5	W06D11.4	rpl-17	rpl-39	vit-5	srd-10	K04A8.2	CELE_R09F10.5	ttr-9	W05G11.4	Y40B10A.5	CELE_Y57A10C.9	old-2	fbxa-118	rps-18	frpr-15	rpl-24.1	srh-171	ift-74	gpa-4	srg-7	srt-13	fbxa-76	nhr-14	T07F12.1	F29G6.2	srh-296	F49C12.2	M153.2	srb-11	C37A5.7
GSE21784	F56C3.5	srx-8	srt-18	srbc-1	str-23	srh-293	CELE_F23B2.3	CELE_F25D1.2	rpl-17	srbc-15	nhr-269	rpl-41	ubl-1	fbxb-79	rps-30	CELE_Y68A4A.10	CELE_ZK637.14	rps-19	srh-89	str-181	eef-1B.1	F14H8.5	CELE_T03E6.9	C02F4.5	sra-28	sra-27	srg-3	rpl-33	eef-1A.1	srw-113	rpl-16	srbc-75	cah-6	CELE_Y43F8B.7	srh-20	rpl-27	str-205	D2005.3	Y37E3.8	fbxb-49	srd-44	srb-1	srbc-3	rps-28	rps-27	rpl-36	srh-61	rpl-18	str-174
GSE2180	itr-1	spp-8	bli-1	T27A8.4	fig-1	clec-161	F18E9.7	ttn-1	eat-17	math-34	unc-43	F12E12.6	R11.2	CELE_Y39B6A.18	ZK816.3	F26D11.13	C04E12.4	Y67A10A.9	Y119C1B.3	tag-273	nhr-76	Y54G2A.73	K07F5.7	pbo-1	unc-23	gcy-35	ift-81	alp-1	hum-8	F21H7.2	Y73F8A.22	che-13	Y50D4B.4	C50E10.1	R08E3.1	ZK616.8	T06A1.1	F36F2.2	H43E16.1	F59B8.1	egas-4	bbs-2	CELE_C55A6.6	klp-18	suro-1	CELE_Y75B8A.32	CELE_M04G7.2	W03H9.2	C01B10.6
GSE21819	F21D12.2	srz-100	ZK809.3	frpr-12	B0302.2	CELE_K08D8.1	rpl-28	R173.3	gcy-22	sre-20	srbc-61	T22C1.9	srw-36	T22C1.1	cat-1	CELE_F28G4.2	fbxa-125	srtx-1	mcm-4	CELE_Y47H9C.15	ddx-23	R13A1.3	srt-18	scrm-7	CELE_F55G11.7	str-48	clec-148	nhr-150	clec-219	F59E12.3	srt-73	C35E7.11	grl-1	CELE_Y113G7A.15	C07E3.4	oac-24	tsp-3	CELE_ZK105.5	nhr-52	CELE_M01G12.6	CELE_ZK262.4	srh-76	C44C1.2	srh-223	fbxa-8	srsx-24	CELE_Y106G6D.8	xbx-3	CELE_F55D12.6
GSE2210	fbxb-99	CELE_C17H1.5	Y32H12A.7	CELE_W03F9.4	D2092.6	Y70C5B.1	B0524.4	F40G12.5	CELE_F19B10.3	cacn-1	F22G12.7	CELE_W09G12.6	nhr-242	F18E9.1	C39B10.3	fbxa-171	srg-50	fbxa-5	C15C6.3	CELE_R09E10.8	egl-26	F52D2.5	F46B6.4	F31D4.5	CELE_F36H5.9	C54D10.8	CELE_C33D9.13	CELE_C01B10.7	ugt-38	fbxa-135	F16B4.7	Y51F10.10	CELE_C17H1.13	C08G5.3	clec-217	CELE_F53F4.4	W09C3.3	B0507.7	srz-58	F21G4.3	thn-6	srbc-39	C18G1.8	F13A2.6	CELE_F25D1.4	CELE_Y59H11AR.3	CELE_Y32B12C.1	srt-34	fbxb-70
GSE22660	sre-20	F22B7.3	ZK993.2	F59D6.6	fbxa-118	fbxa-8	F11F1.1	Y6G8.2	nhr-218	srh-134	CELE_C02E7.8	srv-24	Y22D7AR.14	ift-81	CELE_F25D1.4	F42C5.3	E04F6.10	srx-20	CELE_Y45F10B.12	F59F5.3	C01G5.7	CELE_C44H9.4	tli-1	tor-1	T27A8.5	CELE_Y59H11AR.3	CELE_C24H12.8	math-44	oac-31	F59F5.4	Y92H12BM.1	F58B4.2	gur-3	frpr-12	srg-15	F26D11.13	srh-154	math-7	CELE_F46F5.15	CELE_C08H9.7	mltn-8	CELE_Y75B8A.32	K10D11.4	F26A1.6	clec-217	nhr-127	srg-45	T05F1.7	CELE_T24A6.7
GSE23013	F28C6.1	arrd-6	B0496.2	CELE_C54C8.2	C05E11.7	C14A4.6	C31E10.1	C35C5.9	C41H7.5	C46E10.3	C49D10.7	CELE_C55A6.6	C55B6.4	W03G9.7	ckb-1	clec-176	clec-203	clec-38	cyp-13A10	cyp-33C2	D1022.5	CELE_D2062.5	CELE_F01D5.7	F08F1.4	CELE_F10A3.12	CELE_F14F8.8	F19H6.5	F21D12.3	CELE_F23B2.10	F42G4.5	CELE_F49F1.9	F52G3.4	CELE_F55C9.14	CELE_F55D12.1	CELE_F57E7.1	F58D5.5	fbxa-174	fbxb-62	fbxc-27	glb-13	glb-20	gly-1	her-1	hil-8	irk-3	Y19D10B.3	K03H9.1	K04F1.8	K05G3.2
GSE23528	CELE_C02E7.8	dhc-3	math-48	math-6	H12I13.3	D2092.6	lgc-18	fbxa-118	CELE_C01G10.1	F13E6.2	F59D6.6	rps-26	srh-154	W08E12.9	srb-1	srg-45	str-140	C47C12.2	Y45F10C.1	CELE_C33D3.4	C01G5.3	K10C2.6	ceh-7	srbc-76	ZC53.4	sre-20	glb-25	CELE_ZK105.6	srb-3	tax-4	fbxa-56	C45E5.2	CELE_C16C4.1	CELE_F44F1.3	srh-203	twk-9	C25A6.1	F37A8.2	CELE_Y45F10B.12	C02F5.2	CELE_C13A2.9	F30A10.4	C27F2.6	nhr-75	Y55D5A.2	srsx-22	glr-2	ift-81	CELE_B0281.8
GSE23843	nhr-174	F58G1.8	tor-1	D2092.6	CELE_F07G11.1	T23E1.1	F11F1.1	math-19	spp-6	C54D10.14	CELE_Y2H9A.4	hlh-19	F59F5.4	R09H3.2	K02D10.2	clec-76	CELE_Y57G11C.20	C12D12.4	CELE_W04G5.8	srw-143	nhr-227	CELE_Y39G8B.5	T04C10.3	srh-154	F46B6.10	C47C12.2	CELE_ZK105.6	M04C9.1	CELE_Y73B3A.3	F08H9.4	CELE_ZK105.5	CELE_C08H9.12	srz-60	B0228.8	CELE_F22B8.3	clec-195	CELE_C17H1.6	F18F11.4	srbc-75	F42C5.3	F53A2.11	C31H5.1	W09B6.5	hpo-11	srab-17	C16D9.1	CELE_C08B6.5	K09E3.4	nhr-75
GSE24847	2L52.1	6R55.2	aagr-1	aakb-2	aat-9	abt-6	abu-2	acd-3	acd-4	acr-12	acr-3	acr-5	acr-6	acs-9	adpr-1	adt-1	D2024.2	AH10.2	aly-1	aly-2	ani-3	anoh-2	ant-1.2	arl-5	B0336.5	arr-1	arrd-3	arrd-8	arx-1	asfl-1	asna-2	CELE_Y39B6A.22	atad-3	atm-1	B0034.2	B0034.5	B0041.1	B0207.10	B0207.7	B0222.11	B0228.8	B0228.9	CELE_B0238.1	B0244.11	B0244.15	B0244.4	CELE_B0250.7	CELE_B0281.1	CELE_B0284.3
GSE25513	eef-1A.1	CELE_Y37A1B.8	rpl-41	rps-6	F54D12.2	nhr-104	mec-14	str-13	Y73B3A.7	clec-254	rpl-28	rps-26	sru-4	kvs-1	fbxa-75	rpl-33	rpl-16	C52A10.3	srbc-76	rps-5	R05C11.2	CELE_F10D2.12	lsm-5	srv-19	rps-10	srbc-3	F32D8.8	srg-53	pix-1	CELE_C17A2.2	eef-2	rpl-11.1	rpl-24.1	srg-50	zhp-4	B0524.6	sur-7	F41E7.6	rps-0	CELE_C52D10.3	rpl-43	smi-1	rsp-5	spr-5	iff-2	ric-8	nhr-164	rpl-21	lgc-18
GSE25633	sqt-3	clec-55	rpl-14	math-48	lep-2	CELE_C33C12.1	F17A9.5	math-11	Y116A8C.33	C31G12.3	H08J19.1	Y110A2AL.9	CELE_R05A10.7	CELE_ZK105.6	fbxa-206	F23F12.3	him-14	dpy-14	CELE_R09E10.8	CELE_F58D12.3	F37A8.2	K12D12.4	fbxa-183	CELE_F41F3.3	srg-23	CELE_C04E12.5	K10B4.1	rps-4	W03G1.2	cyp-14A2	E02C12.12	srb-11	dpy-17	K11C4.1	nhr-247	CELE_ZK1225.4	acd-1	rps-14	str-199	klp-18	CELE_F36H5.9	rpl-7	rpl-6	CELE_R52.6	F52E10.2	nhr-229	CELE_C33D3.4	rps-17	Y48G1C.5
GSE25831	srx-20	math-32	srbc-3	srx-88	CELE_F53B2.5	CELE_D1054.1	srh-16	F56C3.5	F40E12.1	srt-68	CELE_T05A6.4	W08E12.9	srh-145	fbxa-86	str-232	F52C12.1	R74.2	K07A1.6	F58D5.8	F15E11.3	CELE_K08C9.2	CELE_Y51H4A.6	Y51F10.4	Y116A8C.33	CELE_F44F1.3	snf-9	lbp-8	CELE_R11G11.3	K06A5.2	nhr-77	gmd-2	str-33	srz-1	CELE_Y39A1A.2	T05A8.1	T13B5.9	str-214	mpz-4	CELE_F17E9.4	C34F11.2	srw-115	ire-1	srbc-62	F47B7.5	C02B8.1	F31A9.2	T08D10.5	cdk-12	T07D3.2
GSE27401	ceh-5	Y54E5A.7	ubl-1	vps-28	T28B11.1	pam-1	F56H6.2	srh-282	usp-14	CELE_Y51A2A.4	dod-20	dyci-1	rps-16	R07E5.7	tkt-1	CELE_Y70C5C.1	rla-0	CELE_F53F4.12	kin-26	lgc-50	epg-4	W03F8.4	unc-69	nhr-91	clh-5	yars-1	mls-1	ubq-2	F35F11.1	rpl-10	CELE_Y71A12B.19	CELE_Y47G6A.18	rpl-31	rps-2	ZK899.3	B0491.5	gop-1	bcc-1	CELE_F07E5.7	CELE_M117.3	rps-8	mvb-12	CELE_Y48A5A.1	CELE_C16C4.1	T10D4.6	F29G6.2	wdr-23	T05A7.7	CELE_Y54G11A.2
GSE27677	rpl-24.1	rpl-36	rps-26	rps-27	rpl-35	rps-10	rpl-23	rps-0	rpl-30	rpl-17	rps-23	rps-16	rps-21	rack-1	rps-15	rpl-34	rpl-3	rpl-18	rpl-19	CELE_Y116A8C.11	C37A2.7	rpl-10	rpl-16	rpl-33	mpst-2	rps-3	rps-14	srx-93	fbxa-28	rps-2	srh-88	rps-8	eef-1G	eef-2	rpl-27	rps-19	rps-17	srw-6	F12A10.6	C56E10.3	rpl-21	rpl-5	ZK643.7	rps-25	rpl-25.2	Y37E3.8	rpl-6	CELE_R52.6	rps-11
GSE27867	srxa-5	mtm-5	CELE_Y46G5A.18	CELE_Y43F8B.10	CELE_Y59H11AR.3	F29A7.5	srx-73	lim-7	sra-30	grl-29	CELE_Y49F6C.7	akap-1	str-15	C10C5.1	F40G9.6	Y71H2AM.5	F53H2.1	mes-3	cap-2	oac-26	F36D4.4	CELE_Y75B12A.2	gur-3	nduf-6	srv-29	glb-8	CELE_Y57G11A.5	H14E04.4	rla-0	gpd-2	Y40C7B.1	cap-1	rps-2	CELE_C33C12.1	lin-32	ubr-4	sri-47	rpl-23	srab-12	tpst-2	srx-119	CELE_Y45F10B.12	K11G12.6	gcy-21	Y5H2A.1	ceh-13	D2096.5	C40H1.6	fce-1
GSE28494	E04F6.12	F47B3.7	Y67A6A.1	CELE_C08H9.12	nhr-72	CELE_Y80D3A.8	CELE_R09D1.12	nhr-174	fbxa-7	C35C5.8	math-34	F14B6.6	hum-9	zip-1	CELE_C27D6.1	K04G11.3	clec-213	math-9	math-17	F56A11.4	T05F1.7	hlh-19	F59A2.2	ser-2	clec-101	CELE_Y113G7A.15	Y6E2A.8	CELE_T26H5.4	CELE_F16H6.10	CELE_Y68A4B.3	CELE_ZK1225.4	math-19	Y45F10C.1	ddr-1	CELE_C01G10.1	C06B8.2	CELE_F07E5.4	math-14	C01G5.7	ZK816.1	Y18H1A.8	CELE_C17H12.3	fbxa-171	spp-6	arl-6	CELE_Y38H6C.14	fbxb-76	ZC395.11	B0207.10
GSE28856	rps-21	vps-32.1	rps-10	ercc-1	rla-2	rps-27	lpl-1	Y53C12B.2	rpl-28	iff-1	toca-2	F25B5.6	rpl-23	elo-1	cyn-9	dpff-1	far-2	icd-2	Y37E3.8	rps-25	rpl-27	rpc-2	cfim-2	sun-1	sin-3	Y48A6B.3	rps-26	rps-7	C17G10.1	acaa-2	atg-18	F54C8.4	smo-1	ubq-2	mxl-2	rpl-15	rps-15	mex-5	rpl-11.1	F41H10.4	rps-18	rnp-2	CELE_Y69A2AR.21	rpl-24.1	orc-5	dnc-2	rps-12	pas-3	F33G12.2
GSE29951	nhr-192	CELE_B0281.4	rack-1	srt-34	rps-14	rps-15	sre-32	daf-11	C35B1.5	rpl-3	F45C12.9	rps-19	fbxa-118	med-1	srz-5	rps-9	rps-4	CELE_K02E2.7	rpl-12	rps-17	rps-26	E02H4.6	F23H11.5	rps-10	atn-1	rps-27	C28H8.7	C33H5.2	CELE_Y37A1B.8	srh-134	rpl-36	C27F2.1	CELE_F02H6.2	mrpl-14	C09D4.6	rps-28	ZK112.6	nhr-249	fbxa-110	srh-22	CELE_F07G11.3	rpl-31	got-1.2	Y46B2A.3	T22B2.3	rpl-21	ubl-1	F37D6.4	rpl-33
GSE30505	Y40C7B.1	C53A3.1	F30A10.4	C31G12.3	F48E3.9	srbc-79	ceh-7	tbx-32	CELE_F46F5.16	fbxa-118	str-56	EGAP2.2	cdh-8	srx-52	srx-20	CELE_C13A2.11	F56F4.4	F41C6.6	CELE_F25D1.4	srsx-22	srx-119	C17B7.5	cyp-13A4	C01G5.7	srh-75	H20J04.7	oac-41	B0507.7	cyp-13A6	C18H2.1	C33H5.2	srb-13	srx-36	srt-17	F13A2.2	CELE_Y37A1B.9	str-156	K09E3.4	srw-111	grl-11	srb-3	Y57A10B.2	R07B7.12	C05G5.5	K10C2.6	CELE_F13E9.10	srh-203	srbc-36	F58G1.8
GSE32031	C25F9.13	rpl-2	cox-6A	F40G9.18	F21A3.5	WBGene00219273	T24D8.6	rpl-33	srd-5	tbx-37	rpl-4	srh-274	abts-4	C48B6.4	rpl-5	VZC374L.1	rpl-24.1	B0491.5	rps-14	rpl-41	lim-8	rpl-10	srt-35	cul-5	oac-19	rps-25	rps-3	idha-1	slc-25A26	rpl-21	cpz-2	CELE_Y20C6A.4	W06D12.6	CELE_T09E11.8	aph-1	eif-3.C	F19G12.4	F39C12.1	rps-23	CELE_F14D7.1	cts-1	T27A1.1	sma-2	ZK287.7	CELE_W06G6.9	twk-47	F40G12.11	F55C10.4	T01D1.8
GSE32339	srw-38	C01G5.3	CELE_Y116F11B.7	F59F5.4	F13A2.5	srx-10	str-56	C24A8.5	CELE_F46F5.7	CELE_D2062.5	math-9	ceh-19	CELE_C06B8.3	B0244.11	F45E6.1	cyp-35A1	srab-6	bath-23	CELE_Y45F10B.12	par-4	srg-45	dhc-3	srw-31	nsf-1	ift-74	pme-4	gur-3	srx-93	C26E1.1	ZK783.3	srsx-7	str-25	srv-30	nhr-174	Y40C7B.1	CELE_F46F5.11	srg-8	CELE_F01D5.7	fbxa-56	tbx-32	CELE_F19B10.3	crh-2	C06B3.1	C31G12.3	srbc-40	T22D1.8	str-158	str-156	srh-261
GSE32467	F53H2.1	cng-1	CELE_C54F6.6	twk-45	CELE_R52.4	R07E5.6	F53B6.4	K01A6.5	CELE_Y116F11B.13	H18N23.2	F10D11.4	acs-18	Y38E10A.3	Y47D9A.4	C04B4.5	lin-7	F44A2.7	C18D1.2	W04B5.5	mec-1	C25A8.5	CELE_Y106G6H.13	CELE_C44H9.4	CELE_Y53F4B.3	sup-26	srt-6	T14B4.9	B0218.5	srh-62	ZK899.3	F49C12.2	kcnl-4	clec-246	C50E3.12	rga-6	npr-5	ZK328.4	K03A11.4	Y71G12B.13	F41G4.4	CELE_F07E5.8	nkb-2	ipla-4	C18G1.7	F40H3.6	clec-148	rpl-34	srx-130	AH9.3
GSE32521	amt-2	sprr-1	rps-30	srw-77	CELE_Y60A9.3	CELE_C17H1.13	attf-2	lurp-2	ZC410.3	W10D9.2	eak-4	rpl-3	nsun-4	srz-28	clec-55	ceh-7	fbxb-68	CELE_Y53F4B.17	C01G5.7	sri-31	fbxb-84	CELE_Y102A5C.4	ugt-42	CELE_C33D9.3	srx-116	srj-55	CELE_Y105C5B.25	sre-51	K07F5.7	rpl-16	bath-23	let-607	F52G3.3	efa-6	C09E7.5	srh-75	CELE_Y51A2B.6	gly-3	CELE_C17C3.5	fbxb-105	CELE_W04E12.3	pbs-1	asp-3	nhr-172	ets-8	rps-23	Y24D9A.7	CELE_Y57G11C.6	rps-26
GSE32942	ilys-1	C04E12.4	Y19D10B.6	twk-4	srj-23	klp-3	CELE_Y7A5A.6	trpl-5	C24H10.4	CELE_M01B2.6	C53C11.4	amx-1	ncx-9	CELE_C17A2.7	nhr-189	lbp-8	fut-2	F11F1.1	rps-13	CELE_Y60A9.3	nhr-233	T20D4.3	C16D9.1	clec-76	nhr-219	spp-11	CELE_T13F2.4	tbx-37	R07C3.3	spp-6	npp-6	Y7A5A.3	CELE_C17C3.6	T04B8.5	mig-1	lec-7	CELE_C16C4.1	glt-6	ops-1	ZK1055.2	CELE_D2062.5	CELE_T08G3.11	C44H9.5	rpl-14	nhr-44	nhr-174	mig-17	CELE_Y82E9BL.5	nhr-80
GSE32949	clec-74	C45E5.2	pqn-41	ZC434.9	CELE_C08B6.5	thn-5	K09E3.6	nhr-254	glb-8	clec-55	unc-87	srp-8	COX3	ZK354.8	CELE_Y116A8C.9	dkf-2	T23B3.5	clec-219	sdz-25	fbxb-90	hsp-90	srw-19	CELE_C06C6.9	ZC262.1	skr-6	K09C6.3	T22D1.1	srt-45	CELE_B0281.4	F53C3.3	nhr-125	srb-3	C18G1.8	F33A8.7	str-156	fbxb-82	srx-121	CELE_C14A6.6	K09F6.5	dlc-6	fbxa-181	CELE_R09D1.7	sdz-14	CELE_C27D6.1	CELE_F36H5.9	C47C12.2	C31G12.1	srbc-2	eef-1A.1
GSE34026	rpl-30	cco-1	rps-2	rps-1	rps-27	rpl-25.2	R53.4	rpl-11.2	rpl-24.1	rps-4	ubq-2	rpl-32	rpl-3	nuo-2	eef-1B.1	rps-6	rpl-16	rpl-33	F44E2.8	rps-30	R04F11.2	F58F12.1	rpl-23	rack-1	rps-17	rpl-7	rpl-31	isp-1	rps-10	icd-2	atp-2	CELE_F29C4.2	Y37E3.8	rpl-29	CELE_W09C5.8	rpl-34	ubl-1	rpl-36	Y71H2AM.5	rpl-4	rpl-43	rps-12	rps-26	cyc-2.1	cox-6A	rpl-18	eef-2	CELE_Y39B6A.7	eef-1G
GSE34113	apb-3	pifk-1	C28A5.6	CELE_K08C9.5	srt-42	glb-8	F35G12.12	arf-6	arrd-3	CELE_Y47G6A.13	F22F7.6	F42G9.6	F54D1.1	Y50D4B.6	ceh-39	fcho-1	ubl-1	C10A4.4	C25G4.8	CELE_C09F9.7	F25H2.4	C30G4.2	rpl-35	srz-90	ceh-7	K07H8.9	C23H4.4	nhx-5	CELE_Y39B6A.18	nhr-255	stn-2	C25E10.11	clec-39	fbxb-22	F56G4.6	C03E10.1	T21D9.2	catp-1	CELE_T21B4.3	clec-183	nhr-127	F22B7.3	math-13	CELE_F23C8.3	rpl-41	clec-198	rbm-39	nhr-229	rsr-2
GSE34471	srb-1	srw-61	CELE_ZK673.5	T06E8.2	srh-40	rpl-25.2	srh-298	srx-20	T22B2.5	rpl-3	nhr-223	R05F9.7	ubl-1	srbc-2	srg-14	rps-1	rpl-12	C53A3.1	nos-3	fbxb-51	srw-77	rps-16	srh-252	rps-3	R03G8.4	F27D9.4	tor-1	srw-68	T08D10.5	rps-27	srh-88	rps-28	K04E7.1	srh-23	lin-23	eef-1A.1	rps-21	str-173	F55A4.2	F19C7.6	srj-27	fbxb-16	K05F6.8	srv-14	srh-21	ttr-16	srd-67	srh-87	srg-41
GSE35354	rps-27	rps-16	rps-0	rpl-36	rps-14	rpl-31	ubq-2	rpl-33	rps-10	rps-17	rps-8	rpl-30	rps-2	rps-3	rpl-25.2	rpl-24.1	rpl-23	rpl-16	arx-4	rpl-26	sar-1	rps-18	rack-1	icd-1	rla-1	ndk-1	rpl-34	rpl-19	rpl-32	rpl-10	rpl-2	rps-11	homt-1	rpl-17	CELE_Y67H2A.5	rps-26	rps-19	hel-1	C37A2.7	rps-28	rps-21	rps-12	rpl-12	CELE_F54D5.11	ubl-1	F29B9.11	rnp-4	rpl-27	mrpl-11
GSE35360	rpl-33	cyc-2.1	rps-14	rps-23	sms-3	C37A2.7	rpl-21	rpl-43	CELE_F59C6.5	CELE_F14H3.6	rps-19	prdx-2	rps-25	rpl-28	rps-27	Y82E9BR.3	rpl-27	ubl-1	rps-22	rps-11	daf-3	cyc-1	rpl-34	rpl-12	rpl-2	rpl-17	rps-26	rpl-16	rps-16	rps-18	tct-1	srh-154	rpl-35	ubq-2	rpl-30	srj-25	ZK721.4	rps-30	srab-21	rpl-36	rpl-24.1	CELE_Y57E12AL.4	epac-1	srg-3	srw-31	F55D1.1	srh-261	F27D4.6	srb-2
GSE36358	CELE_B0284.3	CELE_B0457.4	C17B7.9	C25A8.1	CELE_C33C12.1	C39B5.10	CELE_C40H5.7	CELE_T19H5.3	clec-103	clec-138	clec-35	cyp-33C11	cysl-3	D1014.4	D1044.4	dnc-3	emb-4	CELE_F09C6.3	CELE_F10A3.1	F15G9.3	F29G9.1	F35D11.1	F45E1.2	F47E1.3	F47E1.4	F55C7.2	CELE_F55G11.6	F59A3.10	fbxa-139	fbxb-102	fbxb-118	fbxb-82	fbxc-39	inx-18	F59D6.6	K01C8.2	K02E10.5	K09H9.1	CELE_M01G12.7	math-23	pkd-2	R05C11.2	R07B1.5	rpn-12	scl-17	sra-9	srb-1	srbc-49	srbc-8
GSE37266	nas-25	Y82E9BR.3	grl-24	nas-36	swd-2.1	T24D1.2	ZK1098.5	rpl-16	CELE_Y67H2A.5	dylt-1	rpl-10	rps-5	rnp-4	praf-3	rps-0	best-13	rps-17	T27A10.5	sra-36	C33F10.14	sip-1	CELE_Y39B6A.7	rpl-7A	nhr-190	rla-0	sri-51	cco-1	rpn-11	F26F4.12	rpl-36	T28B11.1	T05F1.7	anoh-2	rpl-9	Y67A10A.9	CELE_F19B2.7	CELE_ZK550.5	srd-12	T20D3.3	rab-6.1	sri-50	gln-5	cts-1	dpy-11	CELE_R102.8	srpa-68	rps-6	CELE_Y43F8B.12	htz-1
GSE37303	fbxa-56	CELE_Y45F10B.12	grd-16	gcy-14	CELE_K09C4.2	str-252	CELE_R10E8.2	str-156	F55A3.6	T28C12.5	srbc-76	F11F1.4	sql-1	CELE_C08H9.4	dhc-3	CELE_C50H11.17	T02H6.6	str-88	Y22D7AL.10	CELE_ZK105.6	R03G5.3	math-23	C24A11.5	srw-119	CELE_C17A2.4	CELE_C01B10.7	math-5	W08E12.9	srh-174	srh-187	nhr-75	K10C2.6	srt-53	srx-43	CELE_T08H10.4	CELE_F20E11.7	CELE_T28A11.4	clec-238	F23H11.6	F41E7.6	B0554.1	T05F1.7	CELE_C47E8.6	srg-60	F53E10.3	srh-74	srw-79	sra-36	tor-1
GSE37432	F39F10.4	CELE_Y116A8C.25	F58G4.3	eef-1A.1	srh-39	nhr-274	str-3	T19B4.5	tbc-8	taf-1	E02C12.10	fbxb-29	rpl-13	rpl-35	C47C12.2	C37A2.7	str-200	cdr-3	rps-26	C09G5.7	lipl-4	CELE_T22H2.4	vet-1	acd-4	srz-58	rps-14	Y82E9BR.17	rpl-6	rpl-17	egl-30	srg-15	B0546.3	rps-30	Y73C8B.1	str-232	che-13	CELE_Y60A9.3	B0302.2	srbc-44	CELE_D2062.5	Y5H2B.1	aptf-1	Y51F10.4	CELE_ZC482.4	fbxb-84	oac-5	srj-24	ceh-7	F37D6.4
GSE38196	CELE_Y9C9A.13	srw-142	C15B12.3	fbxa-17	CELE_R52.6	C31G12.4	rpl-17	CELE_Y49F6C.2	math-44	rpl-32	CELE_Y105C5A.10	srh-203	srt-26	H12I13.3	F31B9.2	str-156	W01C8.1	stc-1	npr-17	clec-254	fbxa-62	str-37	CELE_ZK218.4	grl-24	Y47D9A.4	Y23H5B.7	math-28	CELE_Y105C5B.3	nhr-72	CELE_C18D4.3	tor-1	K10C2.6	srsx-22	sri-77	CELE_Y37A1B.8	srw-47	CELE_Y116A8C.9	R09H3.2	C40A11.7	fbxa-56	srx-90	oac-26	CELE_F53F4.4	srj-24	math-5	unc-55	CELE_Y43F8C.15	ZK816.3	F10E7.1
GSE38997	rps-1	rps-26	rps-2	rpl-17	ubl-1	rps-17	rps-14	rpl-3	rps-6	rpl-24.1	rpl-30	rpl-36	rpl-23	Y45F10C.1	vet-1	rps-4	rps-25	rps-0	C46C2.5	math-48	rpl-18	rpl-5	rpl-31	rpl-16	rps-8	rack-1	C37A2.7	rps-27	rps-16	CELE_F19B10.3	rps-9	rpl-33	rps-19	K07H8.7	rpl-13	fbxa-118	rpl-27	rpl-15	rpl-19	H14E04.4	rpl-10	rps-5	nhr-75	rps-23	rpl-32	rpl-7A	Y37E3.8	rpl-21	rpl-35
GSE39012	rps-6	T12A2.3	T21D12.11	Y47D9A.3	C37A2.7	cec-4	axl-1	rps-9	tor-1	COX2	rps-4	B0507.9	CELE_ZC204.6	CELE_F39E9.6	F30A10.4	rpl-9	srg-15	cle-1	rpl-31	rps-24	srh-37	nhr-280	nra-2	C04A11.2	ZK1321.1	rpl-22	sna-1	CELE_Y73B3A.3	E02H9.9	bath-1	rpl-7A	srw-137	fbxb-51	nhr-77	srh-135	mes-1	C28H8.8	oac-15	nhr-26	F16A11.5	CELE_F41F3.3	T05B4.13	C24A8.5	srw-101	F59D6.6	rack-1	math-6	B0507.8	rps-27
GSE39145	rps-26	rpl-4	rpl-24.1	ZC190.2	rps-5	rpl-35	Y50C1A.2	rpl-16	rps-27	rpl-3	rpl-36	ceh-7	rla-1	F43G9.3	icd-1	aff-1	rpl-7	srt-68	atp-4	B0507.4	rpl-34	rpl-39	cand-1	rpl-12	rps-16	rps-6	rpl-14	C16A3.5	rps-4	ndk-1	ift-81	fce-1	pcn-1	rpl-17	C18F10.2	srj-32	rps-25	ceh-76	rps-14	rps-29	T20B6.1	rpl-9	rps-1	atp-5	rps-10	CELE_ZK1320.5	T25D3.4	CELE_W09C5.8	hsb-1
GSE39252	rps-23	srh-181	clec-213	CELE_Y39A3A.4	pgam-5	CELE_B0280.9	F59E10.3	acdh-3	mrpl-10	lfe-2	rps-19	CELE_Y54E10BR.5	cchl-1	rps-0	rpl-21	crls-1	F41E7.6	F13B12.2	cpi-2	rps-2	eef-1G	rpl-15	CELE_F53F4.10	CELE_T07C12.10	CELE_C16C4.1	fkb-2	srh-87	Y82E9BR.3	rpl-9	R53.4	apt-9	rps-16	CELE_Y116A8C.37	F22G12.7	lpd-5	rpl-30	byn-1	rps-12	rpl-24.2	tag-277	Y46B2A.3	sre-54	K04C1.4	eif-3.C	ath-1	ubh-3	coq-2	F45C12.9	eef-2
GSE40127	F43G9.13	fbxc-15	sru-29	R07B1.5	C18E3.1	hlh-19	R09A1.2	slc-25A26	bir-2	CELE_F26G1.3	rcn-1	AH9.4	CELE_M01G12.6	C10E2.5	R03H10.5	dmsr-6	C02B8.6	best-22	Y73B6A.3	T20B6.3	col-76	srx-22	C40A11.6	otpl-3	math-18	K07F5.8	cyp-33E1	CELE_C50F4.10	Y39F10A.3	R02D5.8	CELE_Y39E4B.7	ZC53.4	B0244.4	CELE_C01G12.3	T10E9.5	gpa-14	T07D3.3	srh-22	fbxa-89	gmeb-3	srw-56	arrd-13	ccb-2	T07H6.1	cyp-35A3	gpa-1	CELE_T04A8.7	mam-7	piki-1
GSE40371	fbxa-134	cri-1	clec-223	str-102	F59D6.6	rpl-24.1	rpl-10	CELE_F23B2.7	clec-137	ubl-1	rps-17	CELE_T07G12.3	rpl-35	F13B9.2	lbp-8	CELE_ZK666.1	rack-1	Y37E3.8	rpl-27	rpl-26	CELE_Y116F11B.9	F39B3.3	pigv-1	F48G7.8	math-23	CELE_T24D5.4	CELE_ZK218.8	F18G5.1	CELE_W04G5.5	rpl-32	nep-16	F37H8.2	fbxa-153	rps-16	atp-2	Y54G2A.13	CELE_K03D3.5	rps-21	fbxb-97	srw-132	CELE_T28F3.5	rpl-36	F32B5.3	rpl-19	CELE_B0334.10	CELE_F55C9.6	rps-6	F56H6.3	rps-28
GSE41056	C45G9.10	math-48	Y73B6BL.22	W08E12.9	CELE_F44F1.3	rps-26	srh-87	srbc-79	CELE_C04E12.6	F37D6.4	srab-17	F58G1.8	fbxa-56	C27F2.1	C45E5.2	nhr-174	srt-45	F18G5.1	C10E2.1	CELE_T13F2.4	srh-63	ZK112.6	fbxb-16	F39F10.4	srbc-76	F21H12.3	CELE_Y82E9BL.1	gur-3	srg-50	CELE_Y105C5A.10	srw-120	glr-2	ZK697.1	K03H9.1	CELE_C02E7.8	F56C3.5	srh-51	sra-9	srz-100	W10D9.2	srb-1	fbxb-76	E02C12.10	CELE_R09D1.1	srh-174	C24A3.1	CELE_F39E9.6	srx-39	str-77
GSE41366	fbxa-118	nhr-174	F59D6.6	CELE_C01B10.7	CELE_C27D6.1	H12I13.3	ceh-7	rps-27	srh-88	T07F10.5	CELE_Y105C5A.10	srx-20	F59F5.4	dhc-3	srb-1	F58G1.8	nhr-72	CELE_Y116A8C.11	F22B7.3	F31A9.2	ZC53.4	sre-20	tor-1	grl-24	T05F1.7	E02C12.10	ZK993.2	math-6	srg-45	CELE_F23B2.10	rps-1	F12A10.6	rpl-3	rpl-24.1	B0507.7	Y73B6BL.36	lron-4	CELE_C17H1.6	ugt-38	str-156	Y7A5A.3	rps-26	fbxa-110	rps-8	srb-3	math-17	clec-55	rps-3	Y37E3.8
GSE42192	srh-193	CELE_T03E6.9	srb-1	rpl-16	Y57G11C.1147	daf-11	gcy-33	CELE_F45D11.1	CELE_T05A6.4	fbxb-25	srw-77	T20B12.4	sre-2	srw-61	F02D10.3	rga-6	Y48G1C.5	F46A8.11	frpr-12	ZK829.3	srw-31	C29F5.5	cdh-10	sra-3	srh-184	C09B8.3	srz-100	CELE_T24E12.6	F58F6.6	B0491.5	srg-57	K12H6.4	srz-32	srx-117	gur-3	lev-8	npr-1	rpl-9	tra-1	T12A2.6	cutl-29	CELE_W05H12.2	K08D9.2	CELE_ZK218.3	ZK616.8	math-10	rps-11	nhr-282	F10E7.1
GSE42592	str-156	srb-1	nhr-249	fbxb-22	fbxb-84	dhc-3	F59D6.6	Y38E10A.3	fbxa-171	vet-1	srbc-76	T05F1.7	F48E3.9	str-140	Y7A5A.3	C03C10.5	srz-28	lbp-8	tor-1	Y40C7B.1	F39F10.4	CELE_T24E12.6	math-9	math-1	nhr-174	fbxb-33	CELE_C33C12.1	srh-154	CELE_Y116A8C.11	CELE_C13A2.9	nhr-72	T04C10.3	fbxa-118	F49C12.2	CELE_F56D5.9	Y73B6BL.36	srx-10	ZC328.5	E02H9.1	C47C12.2	srab-22	CELE_C24H12.8	C47D12.4	clec-213	srg-45	WBGene00219273	C24H10.4	attf-5	F58G1.8
GSE42689	H12I13.1	nhr-39	eak-4	nhr-288	bbs-2	CELE_F39E9.6	K03H9.1	szy-20	C45G9.10	T10B11.4	rps-4	C18B12.1	Y37E3.8	srh-298	F20D12.7	gpa-5	C17E7.13	sru-6	C30A5.10	nhr-215	srbc-26	F46B6.9	rbc-2	C18G1.7	str-66	nkat-1	srh-68	Y71G12B.6	F14F9.2	rps-25	str-83	K04H8.2	CELE_T23D5.8	CELE_C17A2.7	rps-21	srh-135	rps-14	rpl-32	Y46B2A.3	daf-11	CELE_F01D5.7	rps-27	C17E7.10	ubl-1	nhr-189	rpl-35	K09F5.1	srw-58	sre-3
GSE42703	ZK470.14	akir-1	srh-67	F07F6.4	paf-1	C35D10.7	Y54G2A.2	rps-18	itsn-1	scl-14	fat-4	CELE_B0238.7	T16G12.7	uaf-2	F38A5.11	CELE_ZC239.4	timm-23	Y73B6BL.30	atf-6	CELE_M01B2.6	C30E1.9	T25F10.6	srr-5	tdp-1	rpl-4	str-260	ZC262.2	T03G11.6	byn-1	snrp-27	alh-1	gly-1	duxl-1	arl-1	M28.5	Y67D2.3	lpd-5	C53A5.9	Y56A3A.22	F42H10.2	ZK484.3	T25B9.4	sgt-1	F02A9.10	cup-2	dhod-1	CELE_C50F4.4	T19C3.5	C23H4.3
GSE43952	srx-23	mrpl-2	C47C12.2	CELE_Y73F8A.23	gap-1	fbxb-52	scl-9	gcy-21	W03G1.5	srt-38	gcy-7	str-196	ZK112.6	tli-1	CELE_F55C9.11	glct-1	his-69	F31F7.2	F59D6.6	F59F5.7	ugt-35	rps-27	ins-1	F59A3.10	acr-11	Y37E11AL.9	CELE_C40H5.7	CELE_Y57G11A.5	CELE_Y59A8B.21	CELE_T28A11.13	xbx-1	rps-22	ubc-21	T11F1.6	B0563.1	Y55B1AR.3	arrd-5	CELE_Y75B8A.19	CELE_T26E4.1	Y38C9B.3	CELE_R05D8.11	CELE_C54F6.12	CELE_F58E2.5	CELE_F49F1.10	R11D1.7	srh-7	nas-13	CELE_C13A2.9	clec-243
GSE43953	CELE_C02E7.8	oac-44	CELE_F11A5.3	F58G1.8	C25F9.2	F35C5.11	cdr-3	C33H5.1	C15C8.5	scrt-1	pbs-4	rps-27	nhr-9	srg-13	F47B10.6	F26F2.4	gpa-14	nhr-247	nhr-72	dgk-5	CELE_C45H4.13	ugt-35	clec-254	W08E12.9	T06D8.10	T15B7.8	CELE_Y41C4A.7	K02B12.6	F21H12.3	C07B5.2	W03B1.3	sri-18	myo-6	fbxc-8	F02C9.2	CELE_R05D8.7	ZC395.11	F59F5.4	K02D10.2	ceh-81	CELE_Y45F10B.12	tax-4	che-11	CELE_C23G10.10	F14H12.2	daf-11	gcy-13	srx-35	ocr-1
GSE43954	CELE_T03E6.2	his-73	C46A5.8	rpl-14	W03G9.7	nhr-132	C25A6.1	T08G11.1	C54H2.4	F13A2.2	T14G10.5	rps-15	mec-6	rps-22	T16G1.7	lact-9	C24A8.5	K05C4.2	F59B8.1	arrd-19	msp-59	rpl-6	rps-26	lbp-6	CELE_Y67H2A.5	T15B7.10	mrp-6	glb-25	far-2	rps-9	F27C1.13	nhr-182	rps-3	twk-34	scpl-1	rps-27	nlp-15	R09H10.1	vps-11	C31H5.5	CELE_F16H6.10	msp-65	srj-53	pgam-5	mif-4	nhr-235	rps-21	alh-11	CELE_Y51A2A.6
GSE44318	C07C7.1	grl-19	inx-16	CELE_K02E7.10	nep-16	oct-2	tag-38	srw-101	ZC196.4	ptd-2	K02F6.6	cwp-5	CELE_C40H5.7	str-207	CELE_Y75B8A.6	F42G2.5	frpr-3	str-177	pqn-97	fbxc-27	C49C8.1	clec-117	CELE_Y32B12A.4	srz-32	CELE_T09E11.8	str-232	ZC53.6	F33D11.8	lgc-26	str-196	fbxa-147	F15E11.3	twk-2	T04A6.3	C07A4.3	CELE_C04E12.5	F28A10.5	clec-159	W06D11.2	C40H1.2	F12E12.6	T13B5.9	arrd-10	polq-1	hlh-19	Y95B8A.12	ztf-30	W06D4.3	srd-47
GSE45292	nep-20	R01E6.2	R01H2.4	sre-38	srxa-9	CELE_Y11D7A.8	CELE_Y38H6C.18	H18N23.2	insc-1	K03A11.6	nhr-161	sre-7	srx-14	Y41D4A.7	K12H4.6	srh-32	F19G12.2	CELE_Y73F8A.35	haf-8	CELE_Y105E8A.13	str-43	pho-10	F59B10.6	Y40C7B.1	srh-69	fbxa-185	npr-15	swip-10	CELE_F12A10.5	C49C8.6	CELE_C01G12.7	F35F10.5	her-1	C30E1.3	fbxa-43	str-206	sdz-20	nhr-197	C31H1.5	srsx-9	ubc-24	bus-1	C39B10.4	sri-2	math-40	CELE_F35E8.9	str-4	nas-33	srw-47
GSE45651	sre-9	CELE_B0281.8	nhr-77	CELE_Y60A9.3	CELE_E03H4.5	Y7A5A.3	F58F9.6	CELE_Y105C5A.10	CELE_F25D1.3	str-256	soc-2	him-14	Y43E12A.3	CELE_F23C8.11	CELE_W04E12.4	CELE_K09C4.7	sdz-36	sri-17	CELE_Y73F8A.35	CELE_ZK666.1	C02C2.4	C01G5.7	K10D6.3	F11G11.13	fbxa-110	CELE_T11F9.1	ilys-2	CELE_C17C3.9	T06E8.2	CELE_Y49F6C.8	stdh-4	Y17G9A.4	ceh-85	B0554.1	ferl-1	CELE_F13E9.4	C37A2.7	F58E6.8	CELE_T13F2.4	CELE_T08G3.7	eef-1A.1	fbxb-112	CELE_T28B8.4	fbxa-8	fbxa-183	C16C8.12	F21H12.3	srh-261	CELE_C13A2.11
GSE46288	prmt-7	rpl-31	Y94H6A.8	F43G9.3	rps-10	ucr-2.2	cln-3.1	ech-6	Y53G8AL.2	C09D4.4	mml-1	pmp-2	str-163	fip-2	rpl-27	F28C6.8	hgo-1	T15D6.8	srv-22	vha-10	mrpl-24	cdd-2	ntl-2	Y67D2.3	C34C12.2	tomm-20	CELE_W09G3.7	F12A10.6	F58G1.8	C10A4.2	C47A4.3	F31D4.2	C34E10.10	plpp-1.1	dld-1	rpl-5	rpl-13	F28C1.1	F17A9.2	hsp-3	CELE_R10A10.1	uev-1	srw-24	rps-27	C31G12.1	CELE_Y11D7A.10	rps-20	col-125	asp-1
GSE46289	icd-2	eef-1G	rack-1	rps-15	ndk-1	rpl-13	rpl-25.2	ant-1.2	rpl-19	fib-1	rps-27	rpl-16	rpl-31	str-28	srz-94	CELE_R09B3.3	rpl-17	rps-19	Y57G11C.1147	srz-5	rpl-12	srx-39	pab-1	far-2	rps-3	pfd-1	eef-1A.1	rla-1	rpl-24.1	acdh-3	rpl-36	rpl-5	cyn-7	rpl-7	tbc-11	eef-2	F57B10.3	ubl-1	CELE_F25D1.2	rpl-43	rpl-14	Y67D2.3	tbb-2	srh-217	frm-4	rps-5	mdh-1	eef-1B.1	aldo-2
GSE4766	srz-94	C18G1.7	fbxa-56	str-177	fbxa-118	srx-22	CELE_T19H5.2	srz-28	B0410.1	CELE_C01G10.1	ant-1.3	CELE_F36H5.9	srd-40	C32E8.1	fbxa-113	CELE_ZK795.2	srz-29	srx-20	rps-26	srz-1	srh-154	srh-23	CELE_D2062.5	CELE_Y39A1A.17	T22H6.1	math-30	CELE_C14A6.6	C27F2.6	F12A10.6	CELE_Y116A8C.11	srv-30	F56F4.4	F13A2.2	C46E10.2	CELE_K09C4.7	C36B7.2	R03G8.4	CELE_H03G16.5	gur-3	CELE_Y116A8C.37	C39B10.4	sru-40	CELE_C28D4.5	srw-77	C25A6.1	srx-93	H20J04.7	math-48	sru-2
GSE48347	thn-5	klp-17	C46C2.5	H08J19.1	B0496.2	CELE_C13A2.6	fbxa-110	C12D12.4	srab-22	C50D2.8	F41E7.6	E02C12.12	C07B5.2	srw-7	T20B12.4	CELE_C44C10.6	CELE_K02E11.5	math-17	CELE_Y116F11B.11	CELE_T28F3.9	srh-132	F54B11.10	clec-75	lurp-3	nep-25	zipt-2.2	fbxa-56	math-16	str-199	F14F7.5	CELE_W01B6.5	F32D8.8	fbxa-28	CELE_Y116A8C.25	srw-56	CELE_Y39A3A.2	dhc-3	Y47D9A.4	srbc-75	ZC190.5	CELE_F23B2.3	srsx-39	ndx-7	CELE_M162.7	zip-12	CELE_Y26G10.1	C03C10.2	srg-1	CELE_ZK354.7
GSE48499	col-93	rpl-28	CELE_C54F6.12	F19C7.3	cap-1	CELE_Y51A2B.2	F16B12.5	F41H10.12	rpl-41	rpl-10	C44B11.1	rpl-26	B0507.9	C54A12.3	CELE_F17E9.2	R151.6	ferl-1	nhr-75	rpl-7A	C07E3.8	cul-2	ops-1	CELE_Y38H6C.20	nkat-1	F20A1.4	str-88	mppb-1	srw-119	CELE_ZK1240.6	npp-18	pst-2	F45F2.10	H24K24.2	K02D10.2	F58G1.8	Y71F9AL.9	cap-2	F27C8.3	ppp-1	rps-0	cat-2	vps-22	srb-17	CELE_C13A2.9	rps-16	F08B6.1	rpl-36	F07C4.11	rps-11
GSE50513	cox-6A	cco-1	str-156	T24D8.6	CELE_W09C5.8	F36A2.7	Y71H2AM.5	F57B10.5	del-2	cah-2	Y54E5A.2	atp-2	vha-7	F44G4.2	CELE_C47E8.6	rpl-2	math-2	F26E4.6	M03C11.1	rpl-33	mrps-5	CELE_C17H1.13	H36L18.1	K10C2.6	far-2	F53A2.11	arf-3	CELE_BE10.3	srh-154	Y23H5B.12	gur-3	ZC395.11	prdx-3	R02F2.1	W07G1.5	rpl-18	let-19	C45E5.2	C03B1.1	mif-4	ymel-1	ZC434.8	CELE_C16C4.1	CELE_C13A2.9	dmsr-7	CELE_C14A11.5	lrx-1	srx-93	CELE_F25B4.5
GSE51046	hecw-1	Y62H9A.2	F35A5.5	F21C10.5	clec-213	acp-3	F29D10.1	CELE_Y26D4A.8	ZK632.12	D1007.9	srh-100	lin-46	CELE_Y39B6A.18	C12D12.4	ugt-38	C27A2.12	K08D9.4	E02H9.1	oac-26	srg-26	wht-5	hum-9	lips-3	R53.6	nstp-3	T15D6.11	CELE_C06A1.6	E02H9.2	CELE_R52.4	lact-9	srb-1	Y46H3D.4	C27F2.6	B0302.2	frpr-7	rpl-3	sru-15	fbxa-89	fbxa-8	hex-5	fbxa-131	spd-5	CELE_C32H11.6	CELE_F39E9.6	Y23H5B.12	CELE_T09E11.3	F47F6.9	K06H6.1	D2092.6
GSE51161	rps-10	rps-16	ubq-2	rpl-27	isp-1	atp-5	rps-0	rla-2	rpl-15	grd-16	rpl-19	rpl-30	rps-14	dlst-1	rps-2	rpl-16	rpl-7A	rpl-21	srd-44	rpl-11.2	CELE_ZK105.6	fbxa-183	mrpl-37	C46C2.5	rpl-23	rps-11	rps-9	rpl-26	cox-5A	rps-28	B0491.5	rpl-32	rps-19	rps-18	rps-22	rps-5	srx-26	ubl-1	F28A10.1	W08E12.9	rpl-24.1	rpl-5	rps-25	C28A5.6	rps-21	srw-12	nhr-75	C18G1.3	rps-26
GSE51162	rps-17	rps-9	rpl-27	rpl-24.1	rpl-16	rps-4	rps-2	rps-1	rpl-35	rpl-33	rack-1	rps-3	rps-19	rpl-17	rps-26	Y37E3.8	rps-0	rpl-23	rpl-29	rps-21	rpl-14	rps-6	rpl-36	rps-7	rpl-43	rpl-34	rpl-11.2	rpl-15	rpl-10	rps-5	rps-23	rpl-22	rpl-32	ubl-1	rps-14	rps-8	rpl-18	rps-16	rpl-25.2	rpl-19	rpl-13	rpl-25.1	rps-15	rps-12	rpl-30	rpl-38	rpl-21	rps-27	rla-2
GSE51691	ifg-1	Y40B1A.2	cdt-1	T18D3.6	hpo-7	rpl-43	ubc-16	T07D3.3	ZK593.2	C35E7.3	C47C12.2	srx-85	rps-26	F41C6.2	lmp-1	CELE_T27E7.3	srsx-29	VC27A7L.1	fbxb-16	str-88	T28H10.3	F43G9.8	eef-1A.1	rps-14	srsx-12	T08G11.3	fbxa-136	srx-92	srh-116	F46E10.3	CELE_C24D10.1	kin-24	ash-2	srx-7	R11.3	CELE_C34B4.5	F08G12.1	rps-23	str-56	C41C4.1	fbxb-88	fbxb-40	F54F2.7	sax-1	rps-10	pqn-13	K03H9.1	sel-9	F47B3.7
GSE52064	R08E5.4	rpl-19	rpl-22	C06B8.2	sdz-15	math-48	sre-12	T05A7.6	tag-343	Y7A5A.3	rpl-27	rps-1	rps-16	CELE_F44F1.3	rps-6	CELE_C13A2.10	fbxa-126	gpa-3	oac-58	rpl-23	rps-23	rpl-15	rpl-35	rps-17	B0207.8	fbxa-5	rla-1	rpl-13	rpl-16	R09H10.1	srx-26	rpl-41	Y73C8B.1	C54C6.5	srh-154	rpl-24.1	CELE_F23H12.5	rps-4	E02C12.9	H12I13.3	CELE_C17H1.13	nhr-127	rpl-10	rpl-3	srbc-62	math-34	cyp-33C7	rps-12	R04E5.7
GSE52747	math-30	scl-27	CELE_C33C12.1	CELE_F14H3.3	sst-20	CELE_ZK1251.3	sri-9	D1014.4	clec-164	ZK930.7	F53H4.2	srx-121	CELE_W04E12.5	tbx-33	sra-27	str-33	C18H7.13	srv-24	CELE_ZC482.2	F15B10.3	ZK355.2	srt-54	str-94	W06D11.5	sre-15	F58D5.6	srt-44	srh-180	fbxc-29	pes-10	CELE_W01B6.3	CELE_C35D6.4	srj-25	dmsr-14	T24C2.3	CELE_T17A3.12	C45G9.10	math-32	fipr-17	CELE_Y47H10A.2	T04C9.2	dlc-6	fbxb-56	CELE_C02E7.8	C04F12.7	odr-1	srbc-5	CELE_Y73B3A.20	str-171
GSE53732	rps-21	rpl-17	rpl-19	rpl-13	ubl-1	rpl-31	F44E5.1	rpl-5	rpl-36	rpl-14	rps-1	rps-27	rpl-2	eef-1A.1	rps-5	rack-1	rpl-25.1	rps-8	rpl-3	eef-1G	gipc-1	Y67D2.3	pat-10	rpl-22	col-93	rpl-7A	rpl-16	cpn-3	ril-1	rps-6	eef-2	F36A2.7	rpl-43	rpl-25.2	rpl-7	CELE_W09C5.8	Y37E3.8	unc-87	srh-134	rpl-15	rps-3	far-2	H28O16.1	atp-4	eat-4	rla-1	rps-16	rpl-12	rps-14
GSE54011	ath-1	C03C10.5	CELE_C24H12.2	CELE_E03H4.3	CELE_F15A8.1	CELE_F17E9.2	F30A10.4	F31F6.3	CELE_F36H5.13	F41H10.12	CELE_F46B3.9	CELE_F46F5.5	fbxa-184	fbxb-11	fbxb-95	K09H9.1	mab-10	nhr-75	nhr-82	nphp-1	Y37D8A.17	CELE_T08H10.4	R05C11.2	sdz-33	sdz-9	srbc-17	srbc-42	srg-47	srh-27	srj-53	srj-6	srv-11	srw-69	srx-26	srz-75	str-149	str-217	T01D1.8	T09D3.3	twk-4	ugt-42	W10D9.2	CELE_Y18D10A.2	CELE_Y40A1A.2	Y46B2A.3	CELE_Y49F6C.6	Y51H7C.12	Y53G8AR.6	CELE_Y57A10C.1
GSE54024	rpl-24.1	CELE_Y105C5B.3	H12I13.3	srbc-2	rps-16	rla-1	rpl-10	F13E6.2	grdn-1	srt-45	K10B4.1	col-93	CELE_T13F2.4	srb-11	Y55D5A.2	srh-243	C33G3.5	oac-5	srh-62	spd-5	CELE_C33D3.4	ubl-1	str-56	rps-3	rpl-17	Y7A5A.3	srx-62	C03C10.5	rpl-23	clec-161	cyp-23A1	CELE_ZK1240.6	CELE_W04G5.8	E02C12.9	C56E10.3	str-165	C18G1.8	glr-2	str-156	rpl-7	rps-0	F30A10.4	F11F1.4	sre-1	CELE_T08H10.4	CELE_Y57G11A.5	rab-37	rps-12	CELE_ZK1240.4
GSE54513	Y73B6BL.36	CELE_Y51H4A.1	T21C9.9	Y57E12B.4	F16F9.3	C54D10.14	tli-1	CELE_Y38H8A.2	CELE_F14D7.1	CELE_T16H12.9	fbxa-113	C45G9.15	cyp-13A1	del-2	twk-4	C04A11.1	C45G9.10	W03A5.6	CELE_F18E3.10	clec-55	F21C3.6	lec-7	C03E10.1	H08J19.1	C23H4.3	W08F4.10	math-19	T05B4.13	K03B8.6	ZC116.5	F21G4.5	K10C2.6	dyf-1	fbxa-118	CELE_T28F3.9	CELE_Y42A5A.1	srh-292	CELE_ZK105.6	sgca-1	Y77E11A.8	F10E9.1	T16A1.5	F59D6.2	nas-22	F23F12.3	F15D3.5	fbxb-112	CELE_F36H5.9	CELE_Y50E8A.6
GSE55422	fbxa-118	CELE_ZK105.6	W02B3.7	ule-3	srz-29	C25A6.1	vet-1	F11F1.4	F40G12.2	CELE_F44F1.3	C32E8.1	math-48	dip-2	daf-11	srz-28	C09B8.5	C47C12.2	CELE_Y106G6D.2	R11.3	Y116A8B.4	T21H3.5	F16G10.8	abt-6	fbxb-22	C25F6.7	CELE_C06A1.6	C01G5.7	srv-19	Y40B1A.2	Y71A12B.12	CELE_Y73B3B.3	sdz-16	Y38E10A.3	CELE_F59A6.4	sre-3	K08E4.7	srw-76	srbc-76	CELE_E03H4.2	str-109	str-158	col-119	ins-21	CELE_Y45F10B.12	R04D3.2	ceh-85	F13C5.3	CELE_C47A4.5	F58F12.2
GSE57664	R07B7.12	K04F1.7	CELE_Y59H11AR.3	srh-261	glb-27	C30F12.5	CELE_T22E7.2	CELE_C27D8.1	tbx-36	T22C8.1	T23G11.4	sre-48	tub-1	tsp-13	C26B2.7	tsfm-1	F40G12.10	mdt-26	glrx-3	gmd-2	CELE_Y32B12A.3	vps-22	rpl-15	F07F6.8	C03B1.5	eef-1A.1	Y19D2B.1	srb-7	arf-3	CELE_C17C3.3	F10B5.3	sdz-23	ZK154.5	mam-6	rps-3	F44E7.9	T25B6.3	CELE_Y51H4A.15	fnta-1	B0393.6	F42C5.5	Y59H11AM.4	acaa-2	F41C3.5	Y51F10.4	rpl-18	K03B4.2	T09B9.1	csb-1
GSE5793	aex-3	cah-2	fbxa-118	srh-174	clec-254	ZK418.5	npp-20	vab-15	rpl-18	C17F3.1	R53.4	T07F10.5	M03F8.5	srh-21	rps-18	rpl-33	rpl-21	srh-203	ril-1	C16D9.1	gcy-21	fbxa-35	C07A9.5	Y40C7B.1	rpl-25.2	Y6E2A.1	C44H9.5	Y54E10A.10	srh-127	F08H9.3	B0507.7	bath-42	F08H9.4	srg-25	copa-1	pro-3	F13E6.2	rpl-30	nhr-263	rps-27	str-3	rpl-17	lin-46	CELE_F36H5.9	rpl-36	tag-272	sol-1	unc-77	osm-10
GSE5801	R04B3.2	fbxa-23	frpr-5	mab-21	npr-17	F48A9.1	srh-170	ZK816.1	srh-78	CELE_Y39C12A.9	srh-88	tctn-1	fbxa-5	srt-68	srz-6	F44A2.7	nep-24	C35E7.6	CELE_T19H5.2	CELE_C06B8.3	str-188	nhr-263	CELE_F19F10.1	rps-2	npr-24	rps-1	srh-129	flp-23	C37A2.7	ZK643.7	sre-6	srh-243	numr-2	F12A10.6	srg-39	gar-1	lgc-38	ZK112.5	C25F9.9	rps-25	CELE_B0547.2	frpr-7	C03E10.1	srh-23	CELE_F10A3.1	lgc-24	C06B3.1	F47B10.8	str-140
GSE63531	ceh-2	F45D3.1	K04F1.14	CELE_T04A8.18	rpl-15	dhfr-1	got-1.1	T13F3.4	CELE_F58A4.2	B0546.2	srh-274	rps-20	best-10	clec-182	rps-24	ced-13	srh-266	rack-1	lron-13	atp-5	taf-9	rpl-27	rpl-36	CELE_ZC513.2	C25A6.1	ZK816.1	sru-27	kin-5	K05C4.10	nex-1	jbts-14	glb-30	ZC373.2	clec-126	spp-10	T27A8.5	rpl-17	rpl-3	ptd-2	CELE_C23G10.5	aagr-2	grl-1	aly-2	C02F5.13	fbxa-196	rpl-24.1	CELE_ZK380.4	H05C05.3	K11G9.1
GSE64336	eef-1A.1	ceh-7	sru-30	CELE_C13A2.11	F11F1.4	H12I13.3	sdz-34	Y23B4A.1	daf-2	ND5	ZC53.4	B0336.12	W08F4.10	fbxa-56	dhc-3	CELE_Y68A4A.10	rps-27	srh-21	C15B12.3	Y50D4B.7	F43G9.8	F58G1.8	F47F6.9	F47F2.3	F18G5.1	srx-52	CELE_F07G11.1	srz-29	ttr-19	smf-2	gcy-4	tbx-32	str-188	T23E1.1	F02E11.4	F35F10.14	srx-73	H28O16.1	sri-31	CELE_C34D4.1	F47F2.2	CELE_F40F9.8	B0286.1	str-156	CELE_F23A7.3	srv-30	srg-50	str-46	CELE_T13F2.4
GSE64973	srab-1	dnj-4	clec-55	T27A3.1	R05D3.3	CELE_Y9C9A.17	rpl-11.2	srbc-79	rpl-25.1	Y57G11C.1147	CELE_F17E9.2	F32G8.2	srh-169	F25B5.5	CELE_Y60A3A.16	C16D9.8	C12D12.3	gcl-1	Y38E10A.2	CELE_Y105C5A.10	srw-2	W07G4.2	ceh-21	pqn-59	str-118	T23F11.2	zipt-9	nhr-127	C46C2.5	srh-68	ZC443.2	srx-121	srw-144	CELE_F36A4.2	F17H10.4	Y45F10C.4	C27F2.6	srd-15	srt-17	CELE_Y39F10B.1	W06H8.4	CELE_Y37H2C.4	rpb-11	rps-4	srbc-37	rps-24	C49C8.1	srw-47	pqn-96
GSE65417	gnrr-2	CELE_ZC84.6	fbxa-190	rgs-4	T25B9.4	CELE_F55D12.1	clec-175	F52E10.2	mltn-3	CELE_R09F10.5	T15H9.4	F23F1.4	K05C4.10	ZC250.2	T08E11.8	clec-35	CELE_Y51H4A.1	gpa-1	sel-11	W04B5.2	CELE_F58E2.4	F35G12.5	F56F4.4	C40C9.3	pqn-84	C05G5.5	srh-16	F27E11.1	hlh-2	C23H4.6	R10E11.9	sea-1	T19H12.6	srv-15	T22E5.1	srd-2	aat-3	R10F2.5	ocr-4	CELE_F44D12.8	F53C3.3	C46C11.3	arrd-7	swsn-7	F55H12.3	srh-172	fbxa-74	CELE_K03H1.10	C10G11.1
GSE6547	rps-23	cox-5A	Y7A5A.3	CELE_ZK1240.6	Y82E9BR.3	rpl-23	rpl-36	CELE_C08B6.6	T11F1.6	fbxa-118	rps-25	rpl-3	CELE_F56D5.9	dad-1	srb-3	rpl-17	Y45F10C.1	rack-1	T16A1.5	R05F9.7	fbxa-56	eif-3.G	srh-135	eat-6	rpl-41	T11G6.5	CELE_F48F5.6	nhr-77	F40E12.1	ceh-7	cyc-2.1	dis-3	CELE_F44F1.3	CELE_W09C5.8	CELE_F29C4.2	srh-51	clec-39	M6.11	CELE_C04G2.11	T20B12.4	srj-57	sqv-5	clec-55	vha-10	CELE_F19B10.3	rps-24	CELE_F55C9.6	vha-17	srg-8
GSE6563	C02F5.10	ddo-1	F12E12.6	F15D3.8	CELE_Y53F4B.21	F40F8.4	lip-1	F41C3.1	gba-2	sre-2	W03D2.7	srw-101	srw-19	nipa-1	msp-142	srx-85	CELE_T27C5.8	faah-3	wago-11	C04G6.4	W02G9.5	F57A10.2	snf-6	F08A8.5	srg-61	gpa-6	CELE_W01B6.10	clec-202	twk-20	aqp-6	R03G8.1	clec-213	F58G11.4	srd-9	Y37E11AR.7	C05C12.6	srw-87	fmo-3	cyp-33D3	agef-1	F16G10.3	best-8	C12D12.3	CELE_Y17D7B.2	srv-34	paf-1	K10D2.7	CELE_Y6B3B.1	C54D10.8
GSE65851	rps-2	rps-5	rps-16	rps-0	rpl-16	eef-1A.1	rps-10	rps-3	rpl-24.1	Y37E3.8	rpl-15	rpl-17	rla-1	rps-23	rps-14	rps-11	rpl-18	rpl-10	rps-25	rpl-30	rpl-7A	C03E10.1	rpl-34	R04E5.7	srh-75	rps-26	rpl-21	rps-4	vet-1	rps-9	srx-20	dhc-3	fbxa-118	rpl-35	rpl-3	cox-5A	Y40C7B.1	rpl-36	srh-145	EEED8.15	T02H6.5	srbc-1	rps-28	Y82E9BR.3	rps-8	C46E10.2	C47C12.2	CELE_Y105C5A.10	CELE_C33D3.4
GSE68709	rpl-19	cco-1	rpl-24.1	rpl-35	rps-9	pme-5	rps-21	tat-5	clec-55	rpl-14	eef-1G	rpl-13	cyc-2.1	rps-12	hsp-1	Y76B12C.3	ZC395.10	nkat-3	fib-1	rps-19	fars-3	egl-8	F15G9.3	CELE_F14D7.3	rps-2	CELE_ZK105.6	rps-4	C44B7.10	kars-1	K08D12.3	rpl-17	sec-23	srt-45	mppb-1	rps-11	mrps-6	rps-18	pfd-5	guk-1	rps-17	C54D10.14	rps-1	Y48A6B.3	ZK829.7	ttr-16	rpl-32	C32F10.8	rpl-16	rpl-27
GSE70509	isp-1	rpl-33	rps-2	Y82E9BR.3	rps-27	rps-21	F11A10.5	iff-2	nhr-72	str-155	K04F10.7	ugt-27	asp-6	rpl-10	cox-6A	rps-26	rps-13	rpl-30	CELE_Y41E3.8	rpl-14	cyp-33E3	Y74C10AL.2	T07F10.5	R09A8.5	C03F11.4	W06B3.1	rps-23	sydn-1	rps-1	gei-8	skr-14	rps-9	F25H2.3	hot-2	rpl-34	ccr-4	ND4	ugtp-1	rps-24	C03B8.3	fbxa-214	nhr-75	rps-3	rpl-7	prdx-2	CELE_ZK105.6	C15B12.3	ppk-1	sdz-30
GSE70693	F58G1.8	srz-28	nhr-164	hlh-16	CELE_F36H5.9	K08E7.6	C56E10.3	rps-8	T05F1.7	CELE_Y113G7A.12	CELE_F22B8.3	F37D6.4	CELE_Y20C6A.4	F22G12.3	nhr-174	math-9	C47C12.2	srh-203	CELE_E03H4.5	oac-11	rps-17	rpl-23	CELE_Y59H11AR.3	srh-88	rpl-2	rps-14	srz-5	CELE_C47E8.6	Y7A5A.3	sru-2	fbxa-28	rpl-38	tax-4	rps-28	F59D6.6	CELE_T08G3.11	K05C4.3	ceh-7	sre-9	F18A12.7	rpl-17	mltn-4	nduf-5	let-60	oac-5	nhr-128	C03C10.5	acy-2	rpl-10
GSE71482	clec-137	spe-12	ify-1	srt-30	srg-40	srj-24	K12H4.6	rps-1	gop-3	glb-7	CELE_H31G24.1	gfl-1	glb-33	M01E10.3	F13A2.1	clec-87	nap-1	C50F7.9	rpl-1	sco-1	hum-9	tag-262	CELE_ZK795.3	rpl-24.1	snb-1	cct-7	H12I13.3	kin-4	rpl-3	Y49G5B.1	rpl-31	eef-2	mus-101	rps-4	CELE_K07A1.17	T09A5.5	pdi-1	vps-22	rsp-1	pfd-2	xrep-4	pqn-70	C02B10.4	rpl-23	spt-4	srx-121	rabn-5	drr-2	C18H9.1
GSE71618	srw-7	btb-8	lipl-6	srw-58	nstp-9	CELE_T24E12.13	ddo-3	fbxc-55	T28C12.1	oac-40	srg-57	sri-1	srw-100	CELE_C27C7.7	CELE_C55A1.1	F22B3.7	ZK418.8	srj-23	srw-88	F29A7.5	oac-5	sru-42	srx-14	Y48G9A.6	W10D9.1	tbx-37	CELE_Y38H6A.1	K11H3.8	C03B1.9	srt-8	CELE_F36D1.8	F16B12.5	str-39	CELE_ZK218.5	str-178	srh-174	str-130	srz-66	math-31	F42G2.5	F47B8.1	T14B4.5	srx-23	CELE_F46B3.15	srsx-8	CELE_C08E8.2	fbxa-11	C17G1.1	sri-42
GSE72029	CELE_ZK1240.8	CELE_Y68A4B.3	fbxa-118	fbxa-135	C04F1.1	str-156	math-6	CELE_C13A2.10	H13N06.2	cyp-23A1	srab-21	ceh-26	rpl-16	hlh-10	tax-2	ccep-290	CELE_D2062.5	Y54C5A.1	CELE_C04E6.8	tyra-2	rpl-2	daf-11	CELE_C06A1.6	CELE_C08H9.12	Y67D8B.1	F58F6.6	eef-1A.1	CELE_F20E11.7	CELE_F54D5.7	sdz-34	rpl-18	C28H8.8	ugt-38	CELE_C03G6.6	spt-5	tag-140	CELE_C04E12.5	CELE_C17H1.13	F37A4.1	hum-9	srbc-44	fbxa-56	rpl-5	F26E4.6	F22D3.4	F02A9.1	F59D6.6	F56C3.7	twk-4
GSE73070	atp-4	F40G12.11	CELE_C47E8.6	crld-1	CELE_ZK1240.6	fbxa-75	F49E12.1	B0507.8	rps-24	srb-1	rpl-23	dlc-1	B0212.3	R07C3.3	F54B3.1	grh-1	CELE_C08A9.8	F26D11.13	Y46H3A.5	col-121	Y62H9A.5	fbxb-43	clec-251	rnp-7	F20G4.2	attf-5	srh-130	Y38E10A.3	bbs-2	CELE_R09D1.14	srh-296	C35E7.5	ZK1290.11	fbxb-22	F13E6.2	T02G5.3	C53A3.1	CELE_T08G5.16	F55C12.6	F23H11.5	C09B8.5	rom-5	CELE_K09C4.9	nhr-230	F59B10.6	CELE_C08A9.9	T22B2.3	CELE_T08B6.5	C15B12.3
GSE73669	rpl-12	gpa-8	srx-93	Y77E11A.7	fbxa-62	fbxb-33	CELE_C08F1.10	arf-3	C53A5.9	sdz-20	fbxc-18	tbx-9	eef-2	T05A12.3	CELE_C08B6.8	rpl-30	ubl-1	srsx-6	rps-25	pqn-82	rack-1	cul-1	F42C5.3	rps-14	srbc-76	T05C12.9	K01A6.6	mut-15	T12E12.3	nhr-128	rpl-15	rpl-33	ZK643.7	srg-51	rps-19	ccdc-47	K08A2.4	T05B4.10	rpl-35	fbxc-38	K05F6.12	C31G12.3	K01A12.3	scl-14	CELE_Y46G5A.7	fbxb-35	srsx-1	rla-1	jmjd-3.1
GSE74459	ZC53.4	T15B7.15	srg-50	F18A1.1	EGAP2.2	nhr-288	srb-1	sre-20	Y23B4A.1	K04A8.10	nhr-174	H12I13.3	R09H10.1	mltn-4	CELE_C08B6.5	egas-4	CELE_C02E7.8	cyp-13A3	srx-116	F26F2.4	T11F1.6	C40A11.7	fbxa-23	C28H8.8	F26F2.5	old-2	F09C12.6	CELE_T08G3.11	gur-3	tbx-32	clec-213	CELE_Y2H9A.4	srw-119	B0507.9	CELE_E03H4.2	F54C1.1	fbxa-45	dhc-3	C46E10.2	srp-8	srh-203	C31G12.3	ceh-7	T28C12.5	K05C4.3	srt-71	CELE_F41H8.1	CELE_F48F5.6	nhr-77
GSE77109	rpl-10	F58G1.8	rpl-32	Y7A5A.3	nhr-169	fbxa-56	K04F1.13	CELE_D2062.5	C55C2.3	hlh-19	rpl-24.1	CELE_ZK105.6	rps-25	eef-1B.1	tor-1	srw-12	rpl-27	ZC395.11	R07B1.6	ZK829.3	CELE_T13F2.4	rps-26	F12A10.6	CELE_T08G3.11	K10D6.3	rps-4	F31A9.2	rps-1	H12I13.3	CELE_C04G2.11	CELE_F12A10.5	rpl-43	eef-1A.1	CELE_F19B10.3	mif-4	W02B3.7	dhc-3	Y116A8C.33	srt-45	K02F6.3	CELE_F07G11.2	str-140	glb-25	cap-2	CELE_Y49E10.21	rpl-26	srh-154	fbxa-172	tbb-1
GSE77110	ZK355.1	rpl-24.1	F22B7.3	rps-14	rps-10	rpl-16	rpl-27	rpl-30	rps-15	nhr-219	rpl-31	rps-3	rpl-23	rps-4	rps-16	F56C3.1	ubl-1	rps-23	rpl-36	nhr-216	rps-21	rpl-39	rps-1	rpl-13	clec-247	rps-9	rps-0	rpl-7	B0228.9	srh-159	ral-1	srg-50	srz-28	rps-27	rps-28	C09D4.6	math-30	K08D9.6	shc-1	ZC395.11	rpl-4	xbx-6	cutl-12	sre-20	arf-3	rps-17	rps-18	CELE_Y37A1B.9	F49C12.2
GSE8004	CELE_ZC239.13	F41C6.2	math-17	T20D4.3	F42C5.5	tli-1	nhr-174	F21C3.6	B0507.8	C06G4.4	snf-9	sru-18	math-48	ZK993.2	CELE_T24D5.5	CELE_F46F5.11	F59D6.6	str-155	ZK616.8	acr-5	CELE_R09D1.1	sdz-16	skr-6	C24A11.5	fbxb-37	T15B7.10	C39B10.4	fbxa-118	CELE_F26G1.3	M7.9	T02H6.5	nhr-26	srt-56	CELE_Y45F10B.12	str-156	CELE_C09G12.5	CELE_D2062.5	Y18H1A.10	CELE_C44C10.6	F02E11.4	sss-1	C34G6.3	nhr-77	F35F10.10	CELE_F19B10.3	srg-3	rps-0	T05A7.6	C25A6.1
GSE8159	CELE_R03D7.8	CELE_C04G2.5	cyc-2.2	srx-3	CELE_F59E11.5	C52B11.5	srv-9	E02H9.9	oac-21	H40L08.3	C34G6.3	F27C8.3	F32B4.6	Y54G9A.4	srx-20	CELE_C27D9.2	ZK185.1	H24K24.2	Y24D9A.6	ZK822.5	sri-48	CELE_K07D4.6	grl-24	H20E11.2	str-144	F49C12.4	adpr-1	cutl-28	math-9	F02C9.1	WBGene00022543	ZK643.7	CELE_T26H5.4	F27D9.7	ZK993.2	lin-12	clec-245	CELE_C52D10.3	CELE_C36C5.12	C32E8.1	F32D8.8	CELE_Y69A2AR.24	snx-6	dhp-1	ZK899.3	C03E10.1	C17B7.9	timm-17B.1	T02H6.6
GSE8231	CELE_T06E4.5	nas-13	F52E10.2	clec-242	frpr-15	F10D11.6	F15D3.6	srx-36	str-181	str-228	Y67A10A.9	C28G1.5	F59D12.3	C01C4.3	Y75B7AL.2	fbxa-118	T15B7.1	H01G02.4	CELE_Y9C9A.17	oac-51	W09B6.5	daf-2	T26C5.2	F43C11.8	Y50D7A.8	CELE_W02D7.8	rabx-5	Y7A5A.3	pgp-9	srh-92	fmo-4	srh-27	CELE_F25D1.3	Y116A8C.33	str-88	F38H4.6	srh-48	C36B1.6	H03E18.1	Y92H12BR.3	CELE_Y105E8A.27	pqn-98	F12A10.6	suro-1	CELE_Y53F4B.25	itr-1	C35C5.8	K03B4.9	srp-8
GSE83722	C06B3.1	grl-19	ZK809.3	F12A10.6	CELE_ZC239.5	CELE_T26E4.10	srh-252	sar-1	hlh-19	CELE_W05H5.2	rpl-7	grl-30	aakg-2	C04B4.5	CELE_ZC239.13	scl-18	rpl-27	rps-25	F39G3.3	fbxb-114	W08F4.10	rps-4	rps-17	rpl-32	Y39A3CR.8	nhr-197	str-232	tax-2	srh-203	F32B5.2	math-29	nep-16	C01G5.3	rla-0	R05C11.2	Y119C1B.3	R105.1	F55A4.7	cdh-12	CELE_ZK105.6	CELE_T24E12.2	M7.9	Y7A5A.3	CELE_C33C12.1	nhr-164	ser-2	fbxa-131	rps-0	F11G11.13
GSE84441	gur-3	sip-1	hen-1	eef-1B.1	rps-2	rpl-5	gcy-33	CELE_C02E7.8	rpl-25.2	ttll-15	rps-6	C03F11.4	C24A3.1	srg-50	CELE_F26G1.3	nhr-194	Y54F10AM.5	Y82E9BR.3	eef-1A.1	CELE_R08H2.10	K05C4.3	lin-46	C06B8.2	rpl-3	cey-2	T22B11.1	nhr-174	CELE_C44H9.4	rpt-3	CELE_E03H4.5	CELE_T13F2.4	ugt-3	rpl-1	hecw-1	F11F1.1	rps-4	F46A8.11	nhr-288	D1007.9	CELE_Y37A1B.8	ril-1	oac-58	eef-2	rla-0	gcy-35	CELE_F25D1.4	sre-3	C23H4.3	CELE_K02E11.7
GSE84489	2L52.1	4R79.2	abt-6	abts-2	abu-2	abu-3	AC7.3	acc-2	acc-3	acr-11	acr-23	acr-5	add-2	R06C7.5	aex-2	AH10.2	B0361.8	hpo-17	hpo-16	alh-2	aly-3	amt-2	ant-1.2	apc-10	app-1	apt-9	arc-1	arg-1	arl-6	arrd-19	arrd-9	arx-4	asfl-1	asic-1	asna-2	CELE_ZK384.6	atx-3	B0001.7	B0034.4	B0198.2	B0207.10	B0207.2	B0207.7	B0228.8	B0228.9	CELE_B0238.7	B0244.10	B0244.4	B0286.1
GSE8462	Y45F10C.1	K05F1.8	F25H2.3	math-34	kcc-2	CELE_B0281.8	CELE_C04G2.5	F37A8.2	ttr-29	CELE_T26H5.4	tbx-40	F21H12.2	W03D2.7	CELE_Y69A2AR.24	CELE_T19H5.6	C03B1.1	tag-329	nspd-9	math-14	srj-23	F15A4.10	C05D12.5	nhr-288	Y38E10A.3	CELE_F44F1.3	Y6E2A.8	CELE_T13F2.4	C49A9.3	R11.2	CELE_Y18D10A.2	M7.9	dhs-7	CELE_C01G10.1	ZC196.4	mltn-8	CELE_C08B6.6	fbxb-33	eat-17	ZK507.3	Y71G12A.4	nhr-2	F48G7.7	T16A1.5	clec-73	ilys-2	F26A1.14	CELE_Y57A10A.4	W04A4.4	C16E9.17
GSE84894	rps-26	F10D11.3	srh-116	rps-11	fbxa-159	F09E5.7	oac-9	CELE_F56D5.2	F36A2.7	atp-2	CELE_C04H5.7	Y110A7A.9	F55D1.2	F53G12.8	CELE_ZK262.4	CELE_C53D6.10	CELE_Y6B3B.5	rpl-17	B0507.9	srt-59	CELE_Y73B3B.3	Y39A3CR.8	marc-6	CELE_Y73F8A.20	C16A3.4	CELE_C13A2.9	nhr-134	Y45F10C.1	F47F6.9	C56G2.5	rps-14	CELE_ZK105.6	CELE_B0391.3	rpl-36	W10D9.2	B0554.1	CELE_B0238.7	mig-10	M01F1.8	sre-53	rps-8	fbxa-110	F15E11.5	CELE_Y68A4B.3	ZK643.6	srx-36	oac-27	srg-26	rpl-16
GSE85342	srj-14	CELE_T03F6.4	hda-1	CELE_F53B2.5	che-13	rps-3	str-148	C32F10.8	CELE_T20H9.6	perm-4	CELE_ZK105.5	C25F9.13	srw-124	alx-1	F53F10.2	R05F9.6	str-115	mxl-2	wdr-5.2	F35C8.2	sdz-14	rpl-35	CELE_Y39G8B.5	rpl-25.2	drh-1	rps-19	K09E4.3	T24D1.2	C54E10.1	kel-3	ND5	numr-2	F44E7.5	acr-16	fars-3	ndk-1	C26B2.8	lrx-1	gcy-1	eef-1B.1	fbxb-69	C24G6.8	Y17G7B.3	F55F8.3	twk-42	sad-1	pgam-5	Y37E11B.5	srw-100
GSE8659	CELE_Y73F8A.13	C10E2.4	CELE_Y116F11B.11	srt-14	CELE_F07G11.2	C34B7.1	oac-55	CELE_K07E8.6	fbxa-188	C09G1.4	srh-193	F26A1.8	rpl-23	F21H12.2	CELE_ZK795.1	srh-203	eef-1G	ubr-4	CELE_Y97E10B.1	H24K24.2	mrps-12	rps-7	B0331.2	F56A11.4	CELE_Y48A5A.1	Y18H1A.10	odd-1	rpl-5	ndk-1	str-138	dct-19	rla-2	CELE_E03H4.5	Y45F10A.7	srv-9	E02C12.6	rpl-27	F54E4.4	CELE_ZK105.6	rpl-36	usp-3	srv-14	rps-28	nmt-1	eef-2	CELE_ZC239.17	col-160	fbxa-28	W05F2.4
GSE8696	K07H8.7	eef-1B.1	F10C1.3	F35G2.3	srsx-1	rpl-24.1	T23G11.7	T16A1.4	ttr-16	srh-15	asg-2	Y73B6BL.30	rpl-3	ceh-6	srh-122	rack-1	E04F6.12	C03A3.3	srm-6	rde-11	mec-10	srz-29	CELE_Y57A10A.25	rps-26	mon-2	CELE_Y9C9A.13	gpc-2	srab-2	CELE_Y64G10A.7	elt-1	gcy-13	rps-17	CELE_Y113G7B.11	T08E11.8	rps-5	srh-187	CELE_Y116A8C.40	nhr-288	CELE_Y32B12A.5	rpl-14	T11G6.8	srt-59	rpl-19	CELE_K10F12.6	ehbp-1	Y48E1B.2	srx-43	rps-2	dmsr-4
GSE87052	oac-41	pde-6	T15H9.6	T15D6.1	arx-2	F21G4.5	CELE_C17H1.14	CELE_C38D9.8	rpl-24.1	srx-36	clec-194	F25H2.3	srbc-79	CELE_C16C4.1	kcc-2	CELE_K07A1.3	srh-240	F54E4.3	rpl-33	ZK1086.2	smr-1	Y25C1A.7	srw-144	fbxb-29	Y40C7B.1	pqn-29	srx-16	rps-19	rpl-21	F21D5.9	CELE_F41D3.11	srh-18	CELE_Y68A4A.10	C47E12.3	CELE_Y47H9C.12	ZK686.3	cyp-33C6	Y71G12B.25	C53A5.9	rpl-13	CELE_R09E10.8	ZK1290.11	math-16	C32C4.1	srw-35	CELE_B0281.8	F48G7.7	T28A8.2	C24G6.8
GSE89614	rps-26	CELE_ZK105.6	F59H6.2	srt-48	srw-142	sre-20	CELE_F41F3.1	math-17	nhr-174	CELE_F36G9.15	acdh-6	K05F1.8	CELE_Y68A4B.3	CELE_T27E7.5	C34G6.3	K04G2.7	CELE_F36H12.3	srx-90	CELE_F12A10.5	gpa-8	srh-23	srt-69	F54H12.8	sri-33	K09E3.4	F49E10.2	F59D6.4	CELE_Y73F8A.20	CELE_C13A2.4	srbc-10	srg-9	srh-134	dpf-1	srh-154	srd-7	rps-4	str-30	F56C3.4	F02D10.3	CELE_ZK666.1	rps-27	F12A10.6	C45G9.10	C03B1.5	F58G4.3	CELE_R10E8.2	ugt-10	T11F1.6	Y24D9A.6
GSE89731	C02F4.5	Y34B4A.4	lpd-5	CELE_C14A11.2	rps-17	CELE_F14E5.1	grl-18	F13A2.1	F59A2.2	cup-2	lin-5	R05D11.5	CELE_Y59H11AR.3	F36D4.4	lgc-33	hinf-1	sra-18	twk-7	CELE_C25G6.4	col-164	srd-55	bra-2	Y43F4B.5	Y53G8AM.2	clec-18	F32B6.3	C47C12.2	H04D03.2	CELE_Y40H7A.4	CELE_F07G11.2	lgc-18	pms-2	srt-12	srh-274	CELE_F11A5.7	chk-2	ZK829.3	zipt-15	C16E9.2	CELE_Y116A8C.11	ocr-4	F42G8.10	ubc-3	rpl-32	F35G2.1	Y47D3A.29	clec-257	rnf-113	CELE_ZK218.4
GSE9246	T13C5.3	B0464.6	W03F9.2	rps-4	rack-1	exos-2	rps-5	C48B4.10	snet-1	mdt-30	cco-1	tub-1	rpl-34	str-87	F46B6.9	F08G12.1	rpl-28	F44E7.4	emc-1	sec-24.1	F28H6.6	rpl-14	ZK418.2	crls-1	cids-2	CELE_Y14H12B.1	rop-1	CELE_K01D12.6	col-157	icd-2	cgp-1	T05C1.5	COX3	math-13	Y23H5B.8	rps-2	rpl-21	ubl-1	CELE_W04E12.5	M03E7.3	CELE_F58E2.5	R11D1.4	R13F6.5	rps-28	mrps-33	ari-1.3	asb-2	T22A3.6	srg-16
GSE9301	T04C10.3	rps-11	srg-25	rpl-17	K04F1.12	Y48C3A.1	rps-3	C37C3.10	srh-38	srab-8	F56A11.4	B0302.2	R03G8.4	oac-57	CELE_F39E9.6	rpl-32	ZC13.2	rps-6	CELE_F19B10.3	Y37E3.8	sar-1	CELE_F44F1.3	rpl-35	VZC374L.1	rpl-22	C47C12.2	B0507.5	ZK616.8	C02B8.1	ugt-59	rpl-27	rpl-14	B0302.4	F08B4.4	H05C05.1	nhr-225	CELE_F46F5.16	rpl-16	twk-24	dct-5	CELE_C08E8.1	rps-0	tftc-1	gpx-8	CELE_R10D12.10	ugt-27	T15B7.8	rps-25	CELE_R05A10.7
GSE94701	tpst-2	C02F5.10	F59A2.2	rps-1	R05F9.7	fbxa-35	mcm-3	srw-132	srp-8	T04C10.3	CELE_Y73B3A.3	rps-16	CELE_F38E11.6	acr-6	srx-85	C41A3.2	oac-57	C01G5.3	C28H8.8	best-4	Y55D5A.2	gpa-3	srx-90	srg-8	srb-3	dyf-2	F41H10.12	fbxa-60	gna-2	fbxa-7	Y82E9BR.3	rps-28	srb-6	C30E1.2	str-138	rpl-24.1	ocr-1	CELE_F17E9.2	F49C5.5	CELE_F33E2.4	nhr-219	rps-26	F49D11.2	C24A3.1	lbp-8	srt-8	sql-1	rps-6	H12I13.3
GSE94702	K02C4.2	T16G1.6	srj-7	K09C6.3	srsx-24	CELE_R09D1.10	srt-8	C48B4.12	fbxa-118	clec-198	CELE_F14D7.5	srh-19	nhr-192	ugt-3	srx-44	CELE_Y45F10B.3	grl-3	srd-12	CELE_C43D7.7	M28.9	srh-154	reps-1	srsx-5	kin-5	CELE_W04E12.4	CELE_F13E9.5	clec-117	cap-2	F54C1.1	F29D10.1	clec-158	CELE_Y8A9A.4	T16G12.7	CELE_M162.15	Y79H2A.4	madf-3	Y46D2A.3	fbxa-172	K12H4.4	CELE_T28A11.2	rps-0	eat-17	fbxa-62	Y45F10C.1	CELE_Y32B12C.3	nhr-199	srab-8	H08M01.1	srz-58
GSE9485	clec-159	dct-12	C52E2.2	fbxb-70	srh-141	F07C4.12	F55B11.5	spe-19	CELE_F23B2.3	srd-7	CELE_R09E10.8	CELE_C32B5.13	srt-45	R03H10.5	F26D11.13	CELE_R10A10.1	rpl-24.1	CELE_C27D8.1	srab-6	fbxa-214	col-121	K08D10.11	cutl-10	ZC504.1	F53H4.6	Y51H7C.12	ZK1128.3	T23F4.3	CELE_T10C6.2	C50D2.3	CELE_Y59A8B.21	nas-19	srh-278	nos-2	C17E7.10	srx-17	CELE_C25A1.16	math-30	R05D3.5	str-9	btb-6	srx-36	F27E5.3	F19B6.3	M195.4	srj-27	vps-32.2	fbxa-43	fbxb-18
GSE95636	T07D3.6	CELE_C13A2.9	CELE_R10E8.2	frpr-12	gst-3	F16A11.5	CELE_T26E4.3	srb-3	rpl-39	F22D3.4	str-73	Y116A8C.33	nhr-272	CELE_F25D1.4	T23E1.1	CELE_R08H2.10	C27B7.7	srh-270	rps-16	F20B6.7	K04F10.2	CELE_K08E7.4	D2045.9	K07H8.7	CELE_ZC482.3	ugt-38	F19C6.3	srx-18	Y73B6BL.36	unc-41	str-156	grl-24	CELE_C17H1.13	F19C7.3	gcy-33	CELE_F53F4.1	rps-25	Y6D1A.2	srh-22	C25F6.6	CELE_C01G10.1	cyn-3	CELE_Y51A2B.6	gpa-3	nhr-207	K03H9.1	str-41	nep-16	praf-3
GSE96068	gpx-8	rpl-16	gpa-5	CELE_F39E9.6	srw-32	rps-24	CELE_R09E10.8	ceh-7	F54D12.2	Y71G12B.13	rpl-1	ubl-1	fbxa-110	eat-17	CELE_C17C3.3	C31G12.3	C33G3.5	B0554.1	Y45F10C.1	F47G6.3	math-6	srh-203	CELE_Y116A8C.37	math-37	F44F4.10	rps-25	C29F5.5	rpl-3	dct-9	CELE_ZC239.15	C03B8.3	str-30	F59B10.6	CELE_Y45F10B.12	F49C12.2	CELE_F53F4.7	oac-15	tbx-32	ZK829.3	Y58A7A.2	C04F12.7	mltn-4	rps-14	F28A10.1	str-106	B0302.2	Y67A6A.1	F22F7.3	B0496.2
GSE9665	C06B8.2	lec-7	fbxa-118	C50F4.1	F59D6.6	nhr-75	fig-1	glb-25	E02A10.3	ace-2	T13F3.6	nlp-16	oac-59	CELE_ZK1240.4	nhr-249	F02A9.1	F19G12.4	srv-31	unc-23	Y40C7B.1	ZK512.7	daf-11	C17B7.5	scav-5	sydn-1	C16D9.1	math-14	T05A7.6	F10E9.12	T21C9.9	E02C12.8	srh-154	bbs-2	F58F9.3	CELE_ZK1225.4	H12I13.3	Y119C1B.1	srh-134	CELE_F22B8.3	C54D10.8	R03G8.4	Y119C1B.3	flp-2	ift-81	math-48	Y50D4B.4	gpx-8	Y19D10B.6	grd-16
GSE9682	rpl-34	rps-27	CELE_T13F2.4	rps-26	rps-1	Y46H3D.1	grl-24	rpl-35	F16G10.8	rps-15	ubq-2	rpl-36	CELE_C06A1.6	prdx-2	str-156	glb-25	rps-16	nhr-174	fbxa-118	rpl-24.1	rps-3	Y18H1A.8	C45E5.2	che-13	C43H6.6	rps-11	rpl-33	rpl-7	CELE_C17C3.9	M04C9.2	F37A8.2	F18A1.1	math-5	srh-154	rpl-17	rps-17	F18G5.1	rpl-14	F32B6.10	srh-88	ceh-7	Y40C7B.1	rps-8	CELE_C01G10.1	svh-1	srz-28	srx-6	nep-16	nas-36
GSE9896	rpl-19	rpl-7	rpl-28	rla-0	rps-23	rpl-27	rps-3	rpl-23	K09F5.6	rps-14	rps-9	fnta-1	del-8	eef-2	rps-17	rps-11	ubl-1	cyp-13A3	fkb-1	rpl-38	rpl-29	rps-15	str-16	CELE_M04F3.4	fbxb-99	rla-1	rpl-5	rpl-31	fkh-6	srx-73	srx-52	rps-6	T16A1.5	C35A5.5	srw-31	rps-7	clec-161	shw-1	rps-19	dnj-19	gar-3	C11H1.7	rpl-32	paa-1	rpl-16	W10C8.3	let-70	rpl-41	Y37E3.8
GSE9897	str-255	rps-26	tor-2	str-25	fbxb-112	T11F1.6	cnx-1	F18A12.7	srw-87	srh-298	F21H12.3	str-264	srxa-2	mltn-4	rps-25	rps-4	rpl-22	T21E12.3	srbc-79	rpl-4	rpl-39	rpl-16	dct-19	mop-25.2	nhr-169	C33G3.5	T15B7.10	unc-55	math-9	srab-21	rpl-3	rpl-9	rps-17	rpl-7A	srj-49	srh-174	rps-12	gnrr-7	sra-26	C27H6.8	fbxa-35	rps-0	lrk-1	dmsr-15	Y57E12AM.1	sre-47	rpl-17	glct-1	sel-9
GSE99201	rpl-5	math-44	CELE_R09E10.8	CELE_ZK105.6	CELE_Y51B9A.7	ZK354.8	ZK829.3	rpl-7	tbx-32	rps-1	hum-10	CELE_C28D4.7	C09D4.6	rpl-13	F37A8.2	CELE_C13A2.11	srh-270	B0302.2	CELE_R10A10.1	srw-31	fbxc-15	Y116A8C.33	CELE_T08H10.4	srbc-37	F10E7.1	math-14	W08E12.9	T05B4.12	rpl-3	F22G12.3	CELE_C08B6.6	rps-6	F25H2.3	F37D6.4	ceh-7	str-156	rps-26	ops-1	rps-2	eef-1A.1	T07F10.5	shc-1	Y46H3D.1	gly-14	cfim-2	CELE_K09C4.2	Y1A5A.2	srv-31	mltn-4
GSE18157	aptf-1	C01H6.8	C12D12.4	C31H2.3	C36B7.3	clec-207	CELE_F07H5.6	CELE_F31E8.4	F36H9.2	F41E7.6	F41H10.5	F42C5.6	fbxb-16	hsd-2	CELE_ZC482.4	K11H12.3	M28.2	T03G11.4	math-1	mltn-8	nas-8	oac-23	osm-12	pde-5	H32K16.1	srab-8	srg-14	srh-47	sri-36	srsx-2	srt-6	srtx-1	srw-22	sup-10	CELE_T03E6.9	T10G3.2	CELE_Y113G7A.12	CELE_Y39E4B.6	CELE_Y39G8B.5	CELE_Y45F10B.12	CELE_ZC84.1	CELE_ZK262.4	F27C1.11	C37A2.7	cat-1	CELE_Y116A8C.40	C55C2.3	cyp-34A1	CELE_F11A5.4
[truncated: 4,951 more columns]

## Sheet: MAS
	Gene-1	Gene-2	Gene-3	Gene-4	Gene-5	Gene-6	Gene-7	Gene-8	Gene-9	Gene-10	Gene-11	Gene-12	Gene-13	Gene-14	Gene-15	Gene-16	Gene-17	Gene-18	Gene-19	Gene-20	Gene-21	Gene-22	Gene-23	Gene-24	Gene-25	Gene-26	Gene-27	Gene-28	Gene-29	Gene-30	Gene-31	Gene-32	Gene-33	Gene-34	Gene-35	Gene-36	Gene-37	Gene-38	Gene-39	Gene-40	Gene-41	Gene-42	Gene-43	Gene-44	Gene-45	Gene-46	Gene-47	Gene-48	Gene-49
GSE100814	gsr-1	eef-2	pfkb-1.1	C18E9.2	F54C8.4	T28F4.5	H43I07.2	emo-1	T20D3.3	fce-1	F02E9.10	gop-3	ubq-1	K04F10.7	cco-1	pqn-53	prmt-1	ZK829.7	hel-1	T24G10.2	tbg-1	ZK632.4	coq-6	ubc-14	cyc-1	fat-1	hsp-90	mecr-1	fkb-6	C34B2.8	B0001.4	atp-4	mdh-1	F11A10.7	Y77E11A.6	Y69A2AR.18	B0491.5	C49H3.9	sax-2	let-858	dsh-2	vha-4	acdh-7	eif-3.J	T01B7.5	guk-1	hum-2	fbp-1	ima-3
GSE10787	ran-1	cct-1	nhr-46	CELE_C49C3.4	nsun-4	cnb-1	F56A8.3	rmd-2	ksr-1	pqn-96	Y74C10AL.2	CELE_T26G10.3	CELE_Y47G6A.22	CELE_Y51H4A.7	lec-12	T28D9.3	F57C9.1	R53.5	tos-1	ugt-64	F43D9.3	eftu-2	acr-18	ech-2	pgp-4	F21C10.4	usp-14	crn-2	cgt-3	Y17G7B.10	sto-1	rpt-3	sars-1	mrpl-15	gba-1	jph-1	R07B7.10	map-1	men-1	K11H12.8	his-72	CELE_Y57A10A.14	amx-3	mrps-6	C37H5.2	exc-4	Y53G8B.2	nft-1	hip-1
GSE11055	aagr-3	dnj-1	vps-45	pdr-1	wwp-1	efa-6	sav-1	num-1	tag-232	zipt-9	pkn-1	hst-1	vha-1	larp-5	arx-3	ire-1	rsd-3	paa-1	sor-1	CELE_F43D2.1	nduf-5	let-711	pptr-2	CELE_F52C6.12	mask-1	cap-1	sel-5	lir-1	chch-3	Y48G10A.3	F53H1.3	unc-11	ZC506.1	sec-8	rep-1	cdk-9	mtm-9	clr-1	F13E6.1	cap-2	etr-1	CELE_C25H3.9	dcn-1	mtm-5	Y44E3A.6	W04C9.2	paqr-2	D2085.4	let-70
GSE12298	znf-207	mppb-1	F40F8.1	sar-1	idhg-1	C43H8.2	ZK484.3	E02H1.5	mrpl-14	mecr-1	sars-2	flad-1	skat-1	R53.5	pqn-52	CELE_T16H12.4	tbp-1	C34B2.10	C33F10.14	M106.3	kin-3	cka-1	cln-3.2	Y92H12BR.2	F22B5.10	djr-1.1	W03F9.2	coq-6	kin-19	nkb-3	exl-1	lsy-2	hrp-1	C30H6.7	mrps-9	glrx-5	M01F1.4	F09G2.2	Y45G5AM.9	lgg-3	F55A12.2	Y57E12AM.1	CELE_F25H9.7	Y42H9AR.1	ensa-1	F46B6.4	fib-1	git-1	CELE_C24D10.4
GSE13258	fem-1	ksr-1	F33H2.2	vha-14	letm-1	vps-45	Y119C1A.1	tag-232	T07A9.10	dnc-1	CELE_C56A3.6	ttm-5	nhr-66	R144.6	rbr-2	ntl-2	arl-8	snt-6	pfkb-1.1	fah-1	sod-1	nmy-2	him-1	cids-2	smg-8	F02E9.10	ufd-3	Y71H2AM.20	F13E6.1	pdcd-2	nhr-49	let-70	set-3	ZK829.7	pdr-1	snb-1	imb-2	CELE_T04A8.7	lin-48	flr-1	mus-81	sar-1	cah-1	F35G12.12	hsr-9	swsn-2.1	cap-1	hsp-90	F39B2.7
GSE14649	sar-1	cul-2	emc-1	arx-2	gly-3	let-711	cfp-1	ham-1	pat-3	hmg-1.1	dpf-4	Y53G8AL.2	cey-1	F21D5.7	daf-15	ZK973.11	mep-1	copa-1	tag-304	fem-1	ppm-1.A	kin-10	iff-2	ubc-25	lpl-1	B0336.7	cap-1	CELE_C08F8.2	B0361.3	sup-46	ZK829.7	brf-1	pfkb-1.1	ehbp-1	F55F8.2	T23G5.2	atp-5	kin-19	clr-1	sqv-5	zer-1	erm-1	T23G7.2	isp-1	noah-1	act-3	ppk-1	mnp-1	ZK1248.13
GSE15016	CELE_Y73F8A.25	rpn-7	flh-3	F26A1.9	crld-1	sdpn-1	nhr-106	gei-6	scc-3	K03B4.2	Y47D3A.29	B0024.11	CELE_F54D5.15	alp-1	rpc-1	tpi-1	cyn-4	T10F2.2	ain-2	C36A4.4	CELE_Y67H2A.7	CELE_Y75B8A.16	Y19D2B.1	daf-15	ZK1128.1	K12H6.6	iglr-3	nhr-49	rpt-2	T24G10.2	unc-76	C24H10.2	srgp-1	ND4	cul-4	Y17G9B.9	K04B12.2	rps-25	C06A6.5	bre-4	apx-1	Y55F3BL.4	F49C12.12	gck-2	ikke-1	nsf-1	lmp-1	gop-3	CELE_F53C11.3
GSE15159	rps-23	cap-1	pfkb-1.1	F01F1.15	pdcd-2	sfxn-1.5	mvk-1	Y18H1A.4	acdh-3	let-70	par-6	rpl-21	F21D5.7	M01F1.4	Y42H9AR.1	lpin-1	Y45F10D.4	rps-3	T05G5.5	rps-24	Y57G11C.1147	CELE_Y60A3A.9	sec-24.2	H28O16.1	rpl-38	rbg-2	F16A11.1	arx-3	arf-3	vps-22	rpl-16	syn-16	aps-1	cgt-3	agl-1	sdhb-1	rpl-6	F26A3.1	ztf-7	nubp-1	rps-29	gex-2	kin-3	F57C9.1	F09E5.3	prdx-2	rpl-36	cap-2	nstp-4
GSE15527	pfkb-1.1	snb-1	sft-4	cap-1	trpp-11	rsp-6	gta-1	ZK829.7	CELE_Y54E10BR.5	T08B2.7	ZK1010.2	mppb-1	rer-1	CELE_C16C10.4	CELE_Y73F8A.27	ire-1	cey-4	K12H4.4	dlc-1	hse-5	ubc-20	gpd-3	psd-1	mtch-1	C30B5.2	dylt-1	mrps-16	his-72	dpf-5	aakb-1	T22F3.3	rpt-5	cdc-48.1	ZK1098.5	ubc-13	Y37D8A.2	map-1	pfd-3	pgam-5	his-6	pas-5	pat-6	vps-36	H14A12.5	glrx-3	ret-1	sdhb-1	CELE_F59B1.2	gars-1
GSE15762	xrep-4	sdhb-1	let-767	cap-1	F09E5.7	B0001.4	ceh-37	tufm-2	Y34B4A.9	lec-10	cyn-4	ZK652.6	CELE_C07D8.6	T21H3.1	F09G2.8	pqn-52	rheb-1	snt-6	art-1	coq-6	C14C10.2	W08A12.3	rmd-2	fdps-1	brf-1	F39B2.7	lmp-1	glb-3	M02E1.2	pch-2	cap-2	R05G6.7	Y56A3A.33	hrpl-1	pisy-1	F35A5.8	F09E5.3	ncr-1	F10C2.4	CELE_Y57G11A.4	B0001.2	T28B4.4	stc-1	mex-3	K02E10.1	F31D5.2	T13H5.4	Y69A2AR.18	dao-3
GSE16050	atg-13	asna-1	hmg-1.2	npp-2	F37C4.5	F33D4.4	ZC506.1	C10H11.8	rnp-1	sec-31	F58B3.6	ZK177.4	nex-1	F56A8.3	cts-1	apl-1	sli-1	sec-10	C17G10.1	ZK1098.4	atg-3	cct-4	eea-1	arf-1.2	cct-1	tba-1	mics-1	R151.6	ZK1248.11	hrpf-1	cogc-5	T28B11.1	vps-36	F39B2.7	tceb-3	T10B11.6	ztf-18	C18B12.6	tat-1	hsp-90	K02A6.3	skp-1	rpt-3	ZK686.3	Y24D9A.8	elpc-2	T07A9.10	cap-2	Y17G7B.10
GSE16405	F36D4.5	cchl-1	T16G1.2	rde-11	mes-3	T26C5.3	cap-1	F49E8.6	arf-1.2	Y66D12A.8	fat-1	atg-18	vms-1	F49E2.2	nrf-6	ctf-18	crn-3	sft-4	CELE_W02A11.1	R31.2	tag-304	ceh-58	CELE_Y54G11A.7	T19C3.2	ZK829.7	lmd-3	CELE_Y60A3A.14	rps-5	mfap-1	gfi-2	ppm-1.A	F53F10.3	C07H6.4	arx-3	ccm-3	F39G3.3	ztf-17	nhr-49	hip-1	C18A3.2	pqn-83	copd-1	R166.3	gdi-1	C06G3.6	C07A4.2	C17E4.10	sbds-1	guk-1
GSE16753	T09A5.5	sec-10	strl-1	K11H12.8	gpdh-2	mrpl-14	ZK1098.4	arf-3	F36D4.5	perm-3	K08E4.3	gsp-1	Y48E1C.2	sar-1	coq-6	C48B6.2	abce-1	cey-3	spk-1	dlc-1	B0205.6	Y48A6B.3	hum-2	ubxn-6	CELE_C01G10.8	imb-3	png-1	tars-1	Y57G11C.1147	T01H3.2	cey-4	szy-20	let-92	CELE_F52C6.2	ifg-1	dnj-13	sft-4	C14C10.4	fars-3	sars-1	arx-5	rnh-1.0	ife-2	C32D5.3	C05C8.1	cct-4	kin-3	figl-1	mrps-5
GSE16915	F25H8.2	Y71G12B.3	C06G3.9	arx-7	CELE_C49C3.4	rps-20	CELE_Y40D12A.2	pkn-1	nhr-91	wrm-1	tgn-38	K05C4.2	mek-2	Y54G2A.10	otub-1	Y42H9AR.1	xnp-1	C55C2.3	F44E7.3	Y73C8B.3	math-35	rpn-8	CELE_D2023.3	nhr-205	CELE_Y57A10A.2	fem-2	CELE_Y57G11C.3	ZK632.5	F25G6.8	R05H5.7	pdpr-1	vps-51	Y53G8AM.2	T25B9.1	Y17G9B.5	Y48E1A.1	hmg-1.1	larp-5	fbxa-22	C07A9.2	sox-2	mec-6	F59E12.11	trx-2	ragc-1	F52A8.1	mpst-3	R09H10.2	pqn-68
GSE16975	aagr-4	ced-9	mcm-7	ostd-1	nurf-1	CELE_Y106G6H.16	T08B1.1	lsm-6	C34B2.10	rpn-5	hmit-1.1	R05F9.6	toe-1	Y56A3A.22	F21F3.6	CELE_C01B10.3	unc-108	sar-1	F31C3.2	Y37E11AL.3	arx-2	puf-11	Y54G9A.7	emo-1	rpn-11	bcat-1	pkn-1	Y62E10A.14	C41G7.3	nstp-4	F54C1.8	ttr-31	D2030.2	pgl-2	ostb-1	tufm-1	rpt-2	lea-1	scav-3	K07C11.8	B0336.13	M01H9.3	Y25C1A.7	C05D2.10	Y17G7B.10	T20B12.3	let-767	dod-3	rnf-1
GSE18130	T28D6.6	K02D10.1	uig-1	vha-9	C44H4.4	Y73F4A.2	pll-1	vha-20	C02B10.5	nurf-1	zak-1	idhg-1	mrp-1	npp-19	CELE_C24H12.4	lpd-5	F09E5.7	R12E2.13	CELE_Y47G6A.4	par-5	tiar-1	kin-29	F22D3.6	lin-3	rfc-4	vha-4	gpd-2	mrpl-20	C26B9.1	tbc-16	guk-1	flp-2	F22H10.3	Y48G10A.3	mtx-2	unc-57	C50D2.6	ubc-25	mvk-1	K10G9.2	ent-2	cdr-6	T20F7.1	mdt-18	dgk-4	Y67D2.3	cct-7	cal-4	unc-38
GSE18131	pqn-53	bath-42	rpl-21	C14B1.8	rack-1	rpl-22	mcu-1	F58F12.1	rps-5	fat-2	F36A2.9	vha-6	nsun-4	perm-3	mrpl-47	F01F1.15	eef-1G	C05C12.1	lys-8	CELE_C36A4.5	rps-26	rpl-38	rps-29	ZK858.6	eef-1A.1	atp-4	Y71F9B.2	ZK813.1	CELE_F54D7.2	rps-11	mtm-3	D1037.1	C05C8.5	asp-1	rpl-24.1	sec-23	eif-6	rpl-32	prmt-1	perm-4	atg-7	F44E2.7	F40F8.1	acs-4	mtm-9	swsn-7	H24K24.3	sar-1	vit-6
GSE19138	F18H3.1	sel-10	rsp-8	dnc-2	nsf-1	Y76B12C.3	ric-19	F36D4.5	npp-6	abhd-3.1	fum-1	ZK177.2	gtbp-1	dyrb-1	cdk-5	tag-209	xbx-6	cit-1.1	sar-1	nud-2	CELE_ZK1320.3	D2085.4	dmd-4	F46C5.9	rskn-2	tag-131	hsr-9	etr-1	glo-4	mlk-1	CELE_C08B6.8	clec-93	ZK809.5	daf-19	emc-1	C37H5.6	mec-7	selt-1.1	spk-1	cey-1	sand-1	CELE_Y59A8B.10	cpz-2	cin-4	C35D10.13	tni-1	R04F11.5	rfc-4	mig-6
GSE19310	Y57G11C.1147	arf-3	Y56A3A.19	ZK809.3	fce-1	mrps-28	frm-1	idhg-1	F59E10.3	kin-3	dad-1	ZK632.9	cey-4	chch-3	C34B2.8	unc-16	sel-9	C30H6.7	prdx-2	tufm-1	pgk-1	gdi-1	dlst-1	ubh-3	sar-1	ztf-7	kin-19	lpd-9	CELE_C25H3.7	pqn-53	skr-1	CELE_F54D5.7	F44G4.2	coq-6	sec-23	CELE_F57C2.5	acdh-3	sod-1	B0205.6	T20D3.6	F01F1.15	eef-1B.1	cyn-3	dars-1	ZK686.3	mrpl-55	CELE_Y60A3A.9	CELE_F59C6.5	nra-4
GSE19922	fan-1	ani-1	F37A4.2	cfim-1	C44E4.5	R05D11.4	cyn-11	tag-250	C33F10.14	daf-18	CELE_T13F2.2	F54C8.4	rpt-3	Y48C3A.18	Y43H11AL.1	exo-1	CELE_ZK1320.9	F26F4.12	T19B10.6	nprl-2	msi-1	F46C5.9	B0303.14	R05D11.9	usip-1	nft-1	npp-11	ubc-25	nhr-70	rme-1	tag-267	K09E4.3	bca-2	C32D5.10	T23G5.2	Y65B4BL.4	cdc-48.2	rpoa-2	nhr-243	hsr-9	Y4C6B.5	C33H5.8	D2024.5	rpt-1	gon-14	T23G11.4	CELE_D1054.1	dnj-30	F37C12.1
GSE19972	ddx-17	sars-1	Y71H2AM.1	CELE_C25H3.9	Y37D8A.6	dhs-6	K11G12.5	dpf-5	ret-1	col-19	let-70	Y32H12A.4	K09G1.1	vha-4	Y57E12AM.1	ppm-1.A	orai-1	mmcm-1	marc-6	hpo-8	clk-1	CELE_R09B3.3	mecr-1	nuo-4	Y57G11C.1147	C47D12.5	glrx-10	Y53G8AL.2	CELE_F59B2.3	ntl-2	hrp-1	dhp-1	ben-1	ced-5	F23H11.5	K07C11.7	rab-5	F31D4.9	nhr-49	tos-1	arf-1.2	fkb-1	sdhd-1	CELE_C08F11.11	CELE_ZK550.3	hmg-1.1	nrf-5	prmt-1	sym-4
GSE20053	rpl-38	clec-87	CELE_T06E6.10	cpn-1	cif-1	pqn-51	ercc-1	ppp-1	Y97E10AL.2	mecr-1	CELE_F52C6.2	gei-17	K12H4.4	moma-1	apc-2	F45G2.10	F10E7.5	ivd-1	rpl-9	mtss-1	hda-6	Y71H2B.2	F26E4.6	CELE_C23G10.8	CELE_C09G9.1	dao-3	wdr-5.1	fbxa-211	gld-1	npp-20	C32E8.5	Y6B3B.9	Y22D7AL.9	CELE_F25B4.4	puf-3	CELE_Y39G10AR.9	hsp-90	CELE_M04B2.4	C18E9.2	capg-2	bath-42	suca-1	F46C5.9	T20F7.1	pbs-3	isp-1	his-37	cids-1	mrpl-18
GSE21162	M18.3	asp-1	lrp-2	dnj-13	perm-5	lex-1	col-63	CELE_ZK1320.9	T07A9.9	CELE_Y59A8B.10	gly-10	ZK652.6	ceh-88	chch-3	cpz-1	F40F8.11	nkb-1	apy-1	F52C9.3	acs-22	fem-2	C53H9.2	rpn-9	herc-1	bcat-1	sulp-2	lec-6	F37C4.5	skr-1	dnj-20	K03E5.2	CELE_F38A1.8	F22H10.3	gly-20	apm-1	dbt-1	nep-22	CELE_T20G5.9	F56A8.3	crld-1	Y32F6A.5	C41D11.3	W03F8.3	rpb-6	wdr-12	pgl-1	gss-1	dnj-11	F54C9.3
GSE21376	CELE_C30H7.2	xbx-6	R09A8.5	F25B3.6	dpy-26	tra-3	mau-2	CELE_W09C5.8	sec-5	cyk-3	ampd-1	dhs-25	E02H1.2	ZK829.7	selt-1.1	smk-1	Y34B4A.7	tbg-1	ND4	C47B2.2	ztf-7	snb-1	aakg-5	sand-1	K04A8.1	ced-4	nuaf-3	oaz-1	F09E5.7	kin-19	F40E10.6	sec-24.2	anc-1	B0361.2	cln-3.2	F26H9.4	mml-1	npp-20	let-70	CELE_C24D10.4	F19C6.2	prdx-2	Y62E10A.6	nuo-4	cerk-1	mdt-6	pes-4	nuo-2	R12C12.5
GSE21467	ZK829.7	F55C12.5	F58B3.6	atg-18	hrpu-1	Y51F10.10	F29A7.6	nubp-1	C14B9.2	hip-1	mel-11	F40F4.7	clic-1	cup-14	H06I04.1	mrpl-9	sir-2.1	eef-1G	D1007.15	Y45G5AM.9	CELE_C56A3.6	tra-3	lact-9	Y116A8C.10	tgt-1	ced-9	tag-335	rga-3	kcc-1	CELE_Y54G11A.1	T01G9.2	ret-1	mes-3	nhr-177	ctf-18	unc-69	gfi-2	thoc-2	stl-1	ZK858.5	nkb-1	drap-1	riok-3	ears-2	nhr-16	rap-1	bath-44	eef-1B.2	Y71G12B.10
GSE21591	K12H4.4	ZK265.9	C28H8.4	inos-1	lmd-3	chn-1	lsm-4	his-6	ttm-4	D2024.5	Y71H2B.2	F42A10.7	hrp-2	ani-2	CELE_M05D6.2	msh-6	lin-53	C44E4.4	vps-28	F13H8.2	hpl-2	ZK484.3	F35G12.11	tbg-1	mtch-1	nstp-10	ubq-1	parp-2	mrpl-10	CELE_F54D5.12	F32E10.5	C14B1.12	dhfr-1	CELE_C23G10.8	vha-17	dnj-21	JC8.2	K05C4.7	Y41E3.1	ubh-3	CELE_Y54E10BR.3	wdr-5.1	K07H8.1	Y43F8B.2	B0464.6	atg-7	H21P03.2	cal-5	swsn-7
GSE21747	mut-15	timm-17B.1	cpg-8	F35D11.5	imp-3	lsm-7	E02H1.5	dnc-5	R12E2.13	gsnl-1	ttll-4	sel-9	mrpl-9	F42H10.2	CELE_C24D10.6	lec-5	T23B3.2	lsm-6	pgs-1	CELE_T05H4.10	alkb-1	lurp-1	T13H5.4	pole-2	bag-1	mrpl-22	nhr-49	tpst-1	lin-37	CELE_F53F4.10	T10F2.2	nrde-1	mrpl-35	ppp-1	pcbd-1	rps-18	Y56A3A.19	F47B7.1	nxt-1	pars-1	T24G10.2	gspd-1	M02D8.1	F30F8.1	C46F11.5	aps-1	mrps-15	CELE_D1054.3	ZK688.5
GSE21784	arx-5	CELE_ZK637.14	F41E6.9	mlc-5	mlc-4	mtch-1	pfkb-1.1	piga-1	rpt-5	pbs-3	ZK1010.2	tba-1	fib-1	Y48A6C.4	rmd-2	CELE_F56H9.2	perm-3	sams-4	snr-1	ribo-1	mrrf-1	ric-7	rpt-1	rpn-8	frh-1	F49C12.11	pbs-6	ubl-5	snap-1	Y76A2B.5	pdi-1	rnp-4	Y45F10D.4	C34B2.10	T20B12.7	nhr-4	cdc-48.1	sars-1	xbp-1	syx-5	nap-1	cpi-2	dpy-30	yop-1	aly-3	ubc-18	Y54G2A.2	pas-1	pgam-5
GSE2180	Y94H6A.3	rfc-2	smu-1	CELE_C16C10.4	Y34D9A.3	csn-1	nfi-1	npp-3	tat-5	cks-1	vha-4	vrk-1	cap-2	F21D5.7	sars-2	mrpl-47	ulp-2	let-502	Y34B4A.2	hcp-2	B0336.7	dnj-23	C34C12.2	mrps-11	mtx-2	rfc-4	CELE_T04H1.5	CELE_F23C8.6	K04F10.7	pabp-2	vha-17	B0303.3	pap-1	hcp-3	ubq-1	cdc-26	rad-26	F59E10.3	F46H5.2	ceh-38	ani-1	aagr-3	tag-30	taf-5	ostd-1	pat-3	exos-9	T20H4.5	gop-2
GSE21819	ucr-1	Y39A1A.24	cyk-7	CELE_Y57E12AL.6	Y37E11B.3	npp-2	dars-1	puf-7	T26A8.4	ufd-3	F44G4.2	ZK809.3	dpf-3	rpn-2	C16C10.2	CELE_W09C5.8	M01E5.3	tpst-1	hpo-21	cyb-2.2	F44B9.5	F58F12.1	bath-42	pbs-6	perm-3	C14B1.8	hke-4.1	bir-2	cit-1.1	ufd-2	uaf-1	CELE_T10C6.6	H06I04.1	ulp-2	pph-4.1	rpn-5	vpr-1	pdhk-2	acl-2	akir-1	pgam-5	gtbp-1	dpl-1	CELE_Y59A8B.12	C44E4.4	glh-1	F25B5.6	F46B6.5	gna-2
GSE2210	pmr-1	C37H5.5	fce-1	vps-28	let-2	lipl-7	snr-2	K01G5.5	asg-1	mog-2	Y37D8A.6	toc-1	pqn-59	tag-256	nid-1	C16A3.4	let-92	C18E9.9	CELE_Y54E5B.2	eftu-2	tag-189	plp-1	mrpl-18	ztf-7	rpn-10	C24G6.8	idhg-1	tiar-1	pyk-1	attf-2	C06G3.9	sft-4	pbs-7	dnj-9	arx-3	chc-1	srpa-68	par-5	cra-1	ZK1098.5	dnj-1	ima-3	K08E4.3	CELE_Y111B2A.2	T16G12.6	tbb-2	rae-1	ddx-15	gsr-1
GSE22660	rpl-4	eif-6	ndk-1	rps-5	rps-0	F09G2.2	rla-1	rps-3	aldo-2	asp-5	rpl-15	F46B6.4	R53.4	pat-10	rpl-7	asp-6	rpl-5	eef-1B.1	rpl-18	rps-10	rps-23	eef-1A.1	sucl-2	T26E3.4	nap-1	rack-1	guk-1	rpl-7A	snap-29	rps-24	rps-1	R05G6.7	orai-1	rps-14	rpl-2	ZK418.7	rpl-3	rps-25	rpl-17	pbs-2	rpl-22	gmeb-4	rpl-10	Y37E3.8	flad-1	rpl-16	Y82E9BR.3	egl-26	rpl-13
GSE23013	brd-1	K06A5.1	abhd-3.1	rbx-1	tag-315	pbs-1	R186.3	vps-35	C30G12.6	bath-44	czw-1	zyg-9	F21D5.7	his-74	H36L18.2	set-4	lsm-1	CELE_Y75B12B.1	pfkb-1.1	rrf-3	perm-5	C32E8.5	dlc-1	CELE_ZK1320.9	C28C12.12	COX3	lpd-9	CELE_Y111B2A.3	gpc-2	age-1	qns-1	K10B2.4	Y71H2AM.11	rsp-2	CELE_Y67H2A.5	K08E3.5	Y49F6B.9	T23G7.2	T05E7.3	epg-8	Y48E1A.1	ZK418.5	F14E5.2	C39B5.6	CELE_ZK1236.9	C05C8.2	CELE_Y110A2AR.1	nra-2	fbxa-192
GSE23528	mecr-1	rars-1	vha-9	F59E10.3	C41G7.9	arf-3	gly-3	CELE_Y54E10BR.3	T23G5.2	chch-3	Y57G11C.1147	cap-1	pqn-52	srp-7	fem-1	hsb-1	CELE_Y60A3A.19	dlc-1	F33D4.4	prdx-2	nap-1	rab-5	sars-1	gsr-1	Y74C10AL.2	cey-4	fars-1	K12H4.4	uev-1	ppm-1.A	pbs-3	let-721	sar-1	pfn-1	T20D3.6	lgg-1	ttx-7	cey-1	pbs-6	eif-1.A	rpn-10	Y62H9A.5	rib-2	sucl-2	T14G10.5	fars-3	F23H11.5	abce-1	arx-7
GSE23843	sar-1	rfc-4	Y37E11AL.3	rrbs-1	fem-1	T09F3.2	CELE_K07A1.9	him-1	F10E7.5	pyp-1	eif-6	C03H5.3	vps-22	timm-17B.1	F56D2.2	C47E12.7	tag-65	wrn-1	coq-6	abhd-3.1	rnf-113	F01F1.2	mre-11	fbp-1	toca-2	wsp-1	CELE_F54D5.12	kle-2	atg-3	F09G2.2	fem-2	F09E5.8	C13G5.2	brd-1	npp-16	C18A3.3	tag-135	hsr-9	F56B3.2	F55G1.9	rba-1	pgam-5	byn-1	E01A2.2	ddx-17	hda-6	mdt-8	sec-31	CELE_Y54G11A.2
GSE24847	pssy-2	rde-12	F49E8.6	Y62E10A.6	ZC434.4	hsf-1	C27H6.8	rpb-7	plk-3	fbxa-216	ttr-21	EEED8.10	C29F9.12	fnci-1	fbxb-114	ccz-1	CELE_F25H9.7	pas-4	T07C4.3	T25D3.3	spdl-1	ril-1	CELE_R02D3.3	F49H12.2	cor-1	chl-1	haf-7	CELE_Y47H9C.7	cyn-7	math-40	arrd-7	mlc-1	K10C9.3	ahcy-1	sex-1	K02C4.3	C55C3.1	nduf-6	F55A12.10	ptr-8	gly-2	gpa-1	CELE_T02C1.1	exoc-7	fbxa-120	F25B5.6	blmp-1	F56C9.6	C44E4.4
GSE25513	F54C8.4	R05G6.4	rpoa-2	Y43H11AL.1	mrpl-47	abhd-3.1	M28.5	icln-1	snr-2	oaz-1	CELE_T13F2.2	ltah-1.1	F30F8.1	F40F4.6	CELE_T16H12.4	C16C10.2	C09E8.1	apd-3	CELE_C01F6.9	rskd-1	CELE_F25H9.6	ppfr-2	coq-3	pdpr-1	rsp-5	T11G6.2	gly-20	xbx-6	C08B11.9	ife-3	nprl-2	CELE_F17C11.7	CELE_Y57A10A.29	nap-1	sand-1	dpf-7	swsn-2.2	atp-3	F16B12.6	selt-1.1	CELE_T04A8.6	C07A9.2	R07B7.8	dnj-15	his-74	kin-10	CELE_Y39G10AR.20	exos-2	unc-87
GSE25633	parg-1	R31.2	nhr-49	CELE_W01A8.5	nhr-3	R151.2	T28F4.1	gstk-1	npr-21	nra-3	nuo-4	ifb-1	clp-7	gly-7	D2024.5	C18A3.4	cka-1	adr-2	Y106G6A.5	C30H6.7	pdr-1	nac-2	erm-1	F45G2.7	enpl-1	alkb-1	mrpl-30	F44B9.2	C30B5.2	idhg-1	K08B5.1	CELE_D2023.4	K04G2.9	H25P19.1	lact-9	rga-1	sar-1	kin-3	K02D10.1	C18E9.10	Y71G12B.10	lpl-1	F59F4.3	W01F3.1	nhr-32	M01F1.3	Y57G11C.1147	CELE_T20G5.9	eps-8
GSE25831	nuo-5	T07A9.10	epg-6	lpl-1	mtm-9	smg-8	strl-1	fbp-1	mrck-1	Y25C1A.5	R107.2	nuo-2	F33D4.5	klc-2	syx-5	fcho-1	F41E6.9	F19C6.2	T04F8.6	lonp-1	F21D5.7	F08G12.3	Y71H2B.5	C24G6.8	gly-4	dkf-1	F53F10.3	cil-1	gst-13	mrpl-50	chd-1	CELE_M04B2.2	hint-3	dhs-30	C16C2.4	F55A12.5	pag-3	nhr-78	cls-2	F46B6.12	bre-1	mtx-2	F31D4.8	Y48E1B.3	ZK809.3	C04F5.8	attf-3	F26H9.2	Y55B1AR.2
GSE27401	T28B11.1	F45H10.2	sel-2	abts-1	idhg-1	fbxa-210	fce-1	W02D9.2	lag-1	plk-1	let-92	gsr-1	ceh-38	let-607	exo-3	mat-1	epg-4	pgam-5	tat-5	ptc-1	acaa-2	rpn-2	mlc-4	ikke-1	F42G8.10	copa-1	sod-1	smp-1	pas-6	tag-256	clr-1	rps-20	Y45G5AM.2	ubc-20	T01H3.2	wago-1	msh-5	rpn-3	CELE_R11H6.2	unc-32	hpo-18	K12H4.5	ran-3	ZK829.7	cdh-4	uba-1	CELE_R10D12.13	atp-4	gld-1
GSE27677	nol-56	pabp-2	K12C11.1	Y94H6A.3	guk-1	icln-1	dif-1	cif-1	K12H4.3	mrpl-11	rpn-10	arx-3	vha-14	dpy-11	cdc-48.2	CELE_C09G9.1	timm-17B.1	cap-1	C02B10.4	Y71H2AM.1	homt-1	air-2	dap-3	nars-1	eif-6	R02F2.1	K07B1.4	cri-3	CELE_Y60A3A.9	rab-5	nubp-1	gsr-1	Y73E7A.1	pfd-1	rib-2	hrp-1	atp-2	dnc-2	vha-17	Y43F4B.5	acaa-2	elb-1	pars-1	rpb-5	tag-135	rab-10	elpc-4	map-1	uev-1
GSE27867	prmt-1	ZK809.3	T20H4.5	CELE_Y54F10AR.2	fib-1	Y56A3A.19	cap-1	vha-9	ostd-1	mtm-1	dhs-22	Y53C12B.2	nst-1	T22D1.3	B0024.11	idhg-1	CELE_F42F12.4	mfn-1	chch-3	let-70	dlc-1	lpd-9	pdcd-2	pqn-53	mtx-2	rpl-11.1	B0334.3	alh-1	pyk-2	B0205.8	alh-11	clec-1	tpi-1	eat-6	btbd-10	Y57G11C.1147	Y18H1A.4	nex-1	sec-24.1	ppk-1	ostb-1	F28B3.6	hrp-2	zer-1	F37C12.3	hyl-1	tbc-3	sdhd-1	aha-1
GSE28494	pign-1	gpdh-2	K04F10.7	ZK858.6	let-767	rab-5	isp-1	Y55F3AM.5	set-15	F22D6.2	toc-1	Y20F4.4	cap-1	bec-1	F11G11.5	kin-10	C27C12.1	rsp-3	pole-2	lis-1	Y63D3A.8	H18N23.2	F59G1.8	pabp-2	akir-1	Y25C1A.7	T27E9.6	pph-4.1	tpi-1	coq-1	tbc-20	tra-3	F26F2.7	srt-45	F07C4.6	crh-2	nhr-172	imp-3	Y76A2B.5	C32E8.9	faah-4	CELE_Y47G6A.9	dnj-16	sdhb-1	dif-1	CELE_Y73B3A.3	F55A11.1	Y87G2A.13	aat-9
GSE28856	tdp-1	eef-1B.1	aipl-1	mpk-1	gtbp-1	ltah-1.1	skr-1	rps-2	hpo-9	E01A2.2	W04D2.4	R05D11.4	fzo-1	T07C4.3	rpt-3	sas-6	C13F10.5	eef-2	aldo-2	mxl-2	cdc-6	Y65B4BR.8	raga-1	mrps-16	tkt-1	sna-2	CELE_C49C3.6	pssy-2	glrx-3	orc-5	T23B12.6	cct-6	tbb-2	mrps-23	rsp-4	yars-1	lin-37	vha-19	isp-1	T26A5.4	ZK930.1	C37C3.9	F01F1.11	stl-1	kup-1	teg-4	acaa-2	ZC434.8	toc-1
GSE29951	ZK809.3	CELE_C16C10.4	rpl-21	cts-1	fcho-1	F36A2.7	aakg-2	ceh-38	K12H4.7	parg-1	C26F1.3	asp-6	F46H5.3	vha-20	tag-131	rps-5	F54D1.6	fat-4	lid-1	isp-1	gas-1	CELE_F32A11.1	tads-1	rsu-1	miro-1	coq-6	CELE_Y54E5B.2	vps-29	cls-2	C41G7.9	fat-1	zipt-9	C43H8.1	nra-4	C35B1.5	fem-1	eef-1B.1	sbds-1	spt-16	vha-9	fah-1	arx-7	Y97E10AR.6	ant-1.1	CELE_T13F2.2	F49C12.12	gop-3	rps-17	rpl-11.2
GSE30505	eef-1G	Y71F9AL.9	ndk-1	Y73E7A.1	rps-3	ogdh-2	Y48G10A.1	K10B2.4	rpl-15	CELE_Y54E10BR.5	F49C12.11	rpl-7	rpl-6	copd-1	tct-1	vps-36	rack-1	eef-1B.1	rpl-39	rpl-35	F57C9.1	T08G11.1	unc-60	stc-1	rps-29	pab-1	rpl-3	clp-7	C28H8.4	coq-6	rps-28	rps-4	C18E9.2	rps-25	rpl-4	F53F1.2	Y62E10A.10	hsb-1	aps-1	rps-24	rps-26	snap-29	emc-2	ttx-7	rps-14	nap-1	F08F8.7	Y42H9AR.1	rps-1
GSE32031	gap-2	mev-1	lin-45	moma-1	dlc-1	oaz-1	cts-1	lonp-1	dct-6	ppm-1.A	nlp-36	CELE_C25A1.5	ttm-5	rpl-25.2	larp-5	CELE_R11H6.5	mrps-15	F53F10.1	mtr-4	nlp-9	rpia-1	iff-2	abce-1	gst-1	ckb-1	C30H6.7	H05C05.2	pab-1	cct-1	egl-15	R02F2.1	aagr-3	snr-3	rpb-6	T20B12.7	chd-1	R186.7	mlc-2	him-17	unc-69	rpt-1	vps-20	C18E9.9	R07E5.7	cwp-5	mrpl-14	sir-2.2	znf-207	peli-1
GSE32339	gop-3	F11G11.5	K02B12.7	idhg-1	helq-1	tag-340	arx-3	F53F4.11	K10C3.5	abhd-3.1	snb-1	cul-5	cct-2	coq-6	paqr-2	dnj-13	T20D3.6	pro-2	C25G4.3	CELE_Y106G6D.5	sel-1	riok-3	rars-1	lpd-9	dpf-4	swt-4	orai-1	nfi-1	crn-2	lmn-1	odr-4	C14C10.4	dnj-25	yif-1	ZK637.2	ZK856.8	mrpl-9	plc-4	Y57G11C.1147	C17H11.2	Y62E10A.10	qars-1	crls-1	T08A11.2	iglr-2	mrpl-55	cyk-3	Y50C1A.1	W09D10.1
GSE32467	rpl-22	rps-21	txl-1	icd-1	gpd-2	sod-1	rps-1	ari-1.4	rpl-1	rps-28	rps-4	CYTB	rps-22	ril-1	usp-14	rpl-15	rpl-19	rla-1	tap-1	F37B12.3	rps-6	rps-13	rpl-25.2	feh-1	thoc-3	rpl-36	rps-12	rps-23	rpl-10	ubl-1	rpl-5	CELE_W09C5.8	C36E8.1	prp-4	CELE_W09G3.6	atl-1	eef-1A.1	C37A2.7	rpl-32	Y32H12A.7	F23H11.5	rmd-2	rps-9	prdx-2	atp-5	par-5	rpl-34	dep-1	rpl-31
GSE32521	K10B3.5	CELE_K03H1.11	F44E5.1	cul-5	ZK1128.1	cyc-1	dcn-1	ccf-1	sphk-1	CELE_F54D10.4	K12H6.6	ubc-25	vha-14	lin-29	nhr-62	sqst-1	Y69A2AR.18	smu-1	pdi-1	mlc-3	gcs-1	T22C1.3	C14C10.4	C33G3.4	fkb-2	T09A5.4	vha-4	T28F4.5	pch-2	twk-18	B0393.5	T01E8.1	ser-1	endu-2	sun-1	Y71H10B.1	rrf-3	ret-1	gop-1	sacy-1	Y73E7A.1	rib-1	COX3	T24G10.2	ZK546.2	tag-89	Y32H12A.6	mec-15	tba-9
GSE32942	trxr-2	lpl-1	nuaf-1	CELE_F59A6.5	alp-1	bre-3	arx-3	cey-1	fmo-3	vps-25	alh-11	F45F2.9	xbp-1	csk-1	dnj-1	T05G5.1	CELE_Y57A10A.27	F49C12.11	clpf-1	mtch-1	elo-4	F10B5.2	rsu-1	act-4	W06D11.4	Y41E3.1	C37H5.6	tag-281	Y54G2A.4	pme-1	gcs-1	mrps-11	F43G9.3	W09D10.5	F46B6.5	CELE_Y37H2A.1	lin-49	sqd-1	idh-1	elo-6	C53B7.3	figl-1	fat-1	T01H3.2	ogdh-2	mrpl-38	sel-11	snr-3	pig-1
GSE32949	C30B5.7	casy-1	F07E5.5	pbs-4	T07F12.4	ZK822.4	sar-1	F52H2.5	pme-5	CELE_Y39G10AR.9	deg-3	tads-1	CELE_Y39G10AR.8	hum-5	sesn-1	ssr-2	B0336.5	rars-2	scd-2	syx-2	clr-1	ztf-7	CELE_C25H3.9	hsp-110	CELE_Y116A8C.30	R06F6.12	daf-3	ads-1	ZK1290.5	ifa-1	mdt-27	F41C3.8	swt-7	eef-1A.2	tsp-13	pqn-97	B0303.3	nhr-256	F53H4.6	swp-1	rsks-1	D2024.5	lron-10	hipr-1	pabp-2	dpf-4	M57.2	gar-1	arl-8
GSE34026	C46G7.2	eif-1.A	rsp-1	rpb-4	F40A3.3	rer-1	ubc-12	hrp-1	F42G8.10	mtx-2	erm-1	CELE_F58A4.2	tam-1	F33D11.10	ZK1128.1	mtss-1	glrx-21	D2030.4	ostd-1	kin-3	otub-1	nduf-5	chch-3	F40F8.1	mrpl-14	CELE_F38E1.9	CELE_F54D5.11	B0261.7	his-37	ftt-2	K12H4.5	snr-2	upb-1	T24D1.2	B0035.11	cyn-4	rpb-7	C10G8.8	F02E9.10	mev-1	mdh-2	ccg-1	cyn-10	tomm-7	F01G4.6	map-1	pat-3	sdhb-1	smu-2
GSE34113	CELE_C47G2.3	wwp-1	F26F4.12	CELE_ZK1236.9	ZK484.3	asna-1	pes-9	mnat-1	imb-3	mrpl-54	mdt-29	dnj-1	chd-1	F33E11.2	M05B5.4	CELE_F54D5.11	CELE_Y51H4A.7	CELE_C01G10.7	ZK370.4	C50E3.13	rpt-1	ZK177.8	CELE_C23G10.2	tag-124	lin-5	nhr-57	rpb-9	ril-2	CELE_C53D6.4	msh-2	dpy-26	C45B2.6	Y48G10A.2	ZK1248.11	srp-6	pgl-3	rop-1	aho-3	pqn-53	szy-20	mrpl-50	CELE_B0238.10	C34B2.10	col-160	trpp-11	F36D4.5	CELE_Y54G11A.9	his-32	mib-1
GSE34471	cul-2	mek-1	nap-1	dhs-22	rpt-3	K04C2.2	larp-5	CELE_Y105E8A.11	C16A3.4	cct-4	COX2	scpl-4	kin-25	lin-23	num-1	npl-4.1	lec-12	nos-3	unc-16	tbb-2	swsn-7	Y48C3A.18	glrx-5	daf-5	Y67D2.3	rbm-7	pdcd-2	Y54G2A.2	fars-1	lin-5	pgam-5	lin-53	Y94H6A.8	rhi-1	CELE_Y18D10A.16	imb-3	smu-2	T24B1.1	tni-3	K08E3.4	sel-11	hum-2	F09E5.7	cey-4	ncbp-1	CELE_D1054.3	F35F11.1	CELE_C01G10.8	wwp-1
GSE35354	arf-3	arx-7	coq-6	mrpl-14	isp-1	CELE_C01F6.9	atp-4	arf-1.2	CELE_F53F4.3	mlc-2	F36A2.7	cpn-1	spt-5	pdcd-2	nex-1	C50D2.5	snr-5	mup-2	abts-1	atp-3	ostd-1	cyn-3	sar-1	fat-4	R74.6	let-858	F35G2.2	drr-2	CELE_F59C6.5	cyn-5	lbp-9	sdhd-1	H24K24.3	Y69A2AR.18	ddl-3	nuo-2	Y54E10A.10	CELE_F38E1.9	kin-18	cpn-3	ubh-3	hipr-1	mvk-1	CELE_F54D5.11	rap-1	CELE_W09C5.8	CELE_Y75B8A.31	F54A3.5	sars-1
GSE35360	CELE_F14H3.6	clec-88	srp-7	hop-1	C34C12.8	rpl-6	tsfm-1	rpl-19	rps-5	rpl-9	pdcd-2	hsp-90	rpl-28	lin-52	let-60	tag-131	arx-7	rpl-5	pal-1	icd-1	ttx-7	Y57E12AM.1	pas-3	cyc-1	pfd-2	CELE_Y43F8C.7	clec-1	rpa-2	gst-7	rps-30	D1007.10	CELE_F59C6.5	ZK813.3	C07A9.2	rla-1	rps-11	nstp-10	rpl-35	tag-96	abhd-3.1	raga-1	rps-6	CELE_ZK1307.9	aly-3	ubh-3	pars-1	C37C3.9	F21D5.7	par-5
GSE36358	hipr-1	F45H10.2	F22B5.10	cTel55X.1	gob-1	nuo-1	W03F8.3	D2013.6	mig-38	T19B10.8	vha-4	D2030.4	CELE_F54D7.2	B0416.5	sdhb-1	crml-1	dnc-3	vps-2	srv-1	ZK637.2	rars-1	apd-3	mep-1	F21D5.6	clr-1	pas-4	T16G1.9	tat-5	let-70	B0303.3	K07E3.4	Y54E5A.7	Y71H2AM.5	lst-1	C06G4.1	ZK512.2	pabp-2	pdhk-2	rab-8	tads-1	gly-13	sar-1	rpn-12	F10E7.5	ttx-7	ztf-3	CELE_Y75B8A.18	lap-1	sec-23
GSE37266	nhr-49	CELE_Y43B11AR.3	B0228.7	atg-18	C28H8.4	CELE_C01F6.9	F25G6.8	CELE_C17E4.4	rpn-12	C16C2.4	ads-1	fce-1	eif-1.A	CELE_Y54E10BR.5	F35G12.7	Y106G6A.5	R11D1.10	otub-1	ugtp-1	raga-1	C28H8.1	pbs-3	tbx-9	mmaa-1	dnj-1	CELE_C34D4.13	cap-1	dcn-1	suco-1	cks-1	F57A10.4	vps-25	C29A12.1	daf-1	acs-20	fzy-1	tag-131	C26B9.1	rpt-2	C25A8.4	F59E12.11	T28B11.1	R05D3.2	C50D2.5	strl-1	C07A9.2	isp-1	kin-10	ZK637.2
GSE37303	rpl-28	T03F1.1	rpl-30	rpl-22	rps-30	enpl-1	hpo-18	pdhb-1	Y54G2A.2	eef-1G	rpl-11.1	pdi-1	aagr-3	CELE_D2023.4	srp-7	ubq-1	rps-29	egl-4	rps-15	ipla-1	vps-36	F26H9.5	sdpn-1	C32E8.3	gly-3	ola-1	gars-1	dad-1	T21B10.3	C41D11.3	fli-1	rpl-39	rmd-2	acdh-12	rps-16	snb-1	C52E12.1	rbc-1	rhi-1	let-60	dlst-1	CELE_F38E1.9	ZK829.7	T05H10.1	snx-14	F47G9.1	alx-1	golg-2	nduf-5
GSE37432	ostd-1	F13E6.1	vha-14	npp-20	fars-1	his-35	C30B5.2	K12H4.4	hsp-1	npl-4.2	ran-1	gdi-1	F42A10.5	vha-1	vha-9	mecr-1	unc-108	nud-1	Y57E12AM.1	cdgs-1	kin-3	ZK1098.4	fat-6	vha-8	ari-1.1	ZK265.9	arx-5	rars-1	agt-1	iars-1	CELE_C16C10.4	rpn-9	sec-24.1	skr-19	srp-7	C05D2.10	cap-1	F01F1.15	eif-3.K	CELE_B0238.10	CELE_W04G3.5	K07B1.4	uba-1	C18E9.10	C53D5.1	pas-4	wwp-1	R07H5.8	coq-3
GSE38196	CELE_F32A11.1	kin-19	sec-12	map-1	Y55B1AL.2	let-92	ife-1	pmr-1	sar-1	suox-1	unc-60	wwp-1	C32F10.8	stc-1	B0361.3	rab-7	CELE_Y47G6A.18	vha-4	vha-9	CELE_ZK1307.8	cogc-3	C56G7.3	pas-3	C34B2.10	sax-7	drap-1	K12H4.4	ima-3	mrpl-23	fem-1	mdh-2	fce-1	pfkb-1.1	tceb-3	D2085.3	gon-2	idha-1	C14C10.4	mon-2	gfi-2	rnf-121	ZK858.6	pqn-53	cey-4	C16A3.4	sms-3	C11D2.7	app-1	tag-173
GSE38997	cerk-1	guk-1	hip-1	arx-3	F36D4.5	fce-1	selt-1.1	arx-2	CELE_F43D2.1	F46C5.2	pdr-1	CELE_F18A11.3	EEED8.10	arl-8	hmg-11	cap-1	Y39A1C.1	F49C12.12	tat-5	ND4	M01E5.4	aps-1	cey-1	gdi-1	T24G10.2	F28B3.6	uev-1	F59E10.3	dpy-30	F23H11.5	let-70	uig-1	letm-1	CELE_W02D7.6	coq-6	lmp-1	R07E5.7	Y54G2A.2	F36A2.7	sel-1	C14A11.9	bath-38	prdx-2	cul-2	gop-3	F26F4.12	vha-20	ras-2	atp-4
GSE39012	htz-1	T16G12.4	K07H8.1	nmy-2	eif-1.A	CELE_Y57A10A.29	rps-29	cec-4	F44E2.8	parp-2	nra-2	CELE_Y54H5A.1	tct-1	COX3	R12E2.13	idhg-1	rpl-34	mppb-1	rps-30	prx-14	Y25C1A.13	sna-1	rps-18	F44E2.3	skr-2	icd-2	F49E2.2	CELE_C17H12.13	cap-1	pqn-53	rpl-4	yif-1	imb-3	F49C12.9	rap-1	F10E7.5	col-71	bre-1	COX1	CELE_Y105C5A.24	rpl-43	nars-1	rpl-21	F53F1.2	rps-22	Y51H7C.1	fat-4	dpf-7	F59E10.3
GSE39145	F33D4.4	idhg-1	F01G4.6	scav-1	tpi-1	fce-1	dnj-1	gdh-1	tat-4	vps-32.1	T11G6.8	ccdc-47	epg-8	unc-76	ZK484.3	F36D4.5	Y69A2AR.18	cdl-1	idha-1	kin-3	sup-46	dpy-30	hmg-1.2	kdin-1	sams-4	rab-1	imb-3	tram-1	ubq-1	F22D6.2	rab-5	C44E4.4	gdi-1	pqn-53	skr-1	nduf-7	dbt-1	ddx-17	sand-1	hum-2	cus-2	prg-1	Y57G11C.9	mcm-3	C34C12.2	oaz-1	coq-3	F49C12.12	K11H12.8
GSE39252	rpl-19	rab-1	asna-1	rpl-17	rps-0	Y82E9BR.3	ZK418.5	rps-15	F59E10.3	eef-1G	wwp-1	stt-3	oaz-1	rpl-35	mrpl-14	dnj-19	F36A2.7	ubh-3	lbp-6	rpl-5	vpr-1	nex-1	Y41E3.1	atp-4	rps-28	rpl-9	vha-9	hsp-1	CELE_R09B3.3	rpl-16	ZK637.2	eef-2	tomm-7	vha-4	qdpr-1	CD4.3	rps-11	fce-1	C18E9.10	CELE_Y67H2A.5	rps-1	nars-1	CELE_C23G10.2	sar-1	byn-1	rps-23	rps-5	rps-10	lpd-9
GSE40127	hmp-1	spr-2	T06D8.9	pdcd-2	F23B12.4	CELE_W02D7.6	mom-4	somi-1	clu-1	col-97	F18G5.6	sdhb-1	orc-2	W05B5.1	hsp-25	ttn-1	Y54E5A.5	T01H8.2	acs-1	dph-3	col-157	M01E5.3	mtm-3	mbl-1	CELE_C07D8.6	pyp-1	kin-18	haly-1	crml-1	C34C12.8	col-113	cyc-1	CELE_Y44A6D.3	F30A10.9	ucr-2.1	CELE_F29C4.2	ndk-1	F19C7.1	rpc-1	scpl-2	vps-20	tct-1	W02G9.4	ddl-3	mus-81	rcn-1	math-33	gsk-3	W01F3.1
GSE40371	adr-2	C15H9.9	eri-9	ipla-7	F37A4.1	arf-3	arx-3	ret-1	C05G5.1	aex-6	ZK829.7	sfxn-2	rpn-10	tam-1	raga-1	CELE_F43D2.1	hpo-34	C56G2.7	chat-1	CELE_Y110A2AR.3	dyrb-1	zfp-1	C49H3.6	ZK484.3	iars-1	F20D1.1	gop-1	mtch-1	asp-6	rde-11	pitr-1	K12H6.6	coq-6	B0361.4	let-418	F57F5.1	tap-1	byn-1	arl-8	cdd-1	F53E10.1	tag-298	T14B4.2	cka-1	unc-32	erd-2	set-30	C52E12.1	hpo-5
GSE41056	sar-1	F44G4.1	atp-5	sir-2.1	cln-3.2	sem-5	zhp-3	vps-36	riok-3	pdhk-2	C50B8.1	idh-1	zipt-7.2	sars-1	CELE_W09C5.8	sft-4	fbp-1	snap-1	eef-2	ubc-16	T01B7.5	arf-1.2	pdcd-2	F33D4.4	arf-3	nap-1	tag-131	otub-1	ZK829.7	cts-1	pqn-53	sdhd-1	nuo-2	cap-1	gpdh-2	cct-5	dpyd-1	oaz-1	ostd-1	cyn-5	elo-1	CELE_Y52B11A.2	obr-1	ZK1127.5	gop-3	atp-3	emc-2	Y37D8A.4	vha-8
GSE41366	clpp-1	coq-6	dars-1	cct-2	cct-5	ztf-7	gsr-1	qars-1	nap-1	R107.2	nol-58	rpn-10	eif-3.D	cct-1	let-70	idhg-1	fars-3	cey-4	gmps-1	ZK858.6	wwp-1	dao-5	cap-1	cct-6	sar-1	T08B2.7	B0303.3	dlc-1	cpi-2	ubql-1	C18E9.10	CELE_C01F6.9	nol-56	imb-3	mrps-5	cls-2	sca-1	cap-2	Y76A2B.5	kin-3	drr-2	fars-1	nars-1	cdc-48.2	let-92	mrpl-14	kin-10	mrps-18B	hrpl-1
GSE42192	eef-2	CELE_C25A1.16	icd-2	C41G7.9	Y57G11C.1147	F28B3.6	pbs-7	dars-1	prdx-2	ztf-7	kin-10	copd-1	eef-1B.1	plk-1	ndk-1	rps-23	rpl-36	pptr-2	imb-3	M28.5	vps-35	ZK632.2	gop-3	rsd-3	acdh-3	cyn-3	rpc-2	B0041.5	C34C12.8	mask-1	lin-13	abcf-1	pbs-3	rpl-5	vit-6	sars-1	eif-1.A	spk-1	sco-1	vps-54	C14C10.4	T23G5.2	ubh-3	F58B3.4	B0001.2	T09A5.5	ostb-1	rpt-1	eef-1G
GSE42592	mdt-27	F37A4.1	ret-1	ran-3	cap-2	wwp-1	T16G12.6	CELE_C01G10.7	Y25C1A.7	cls-2	zipt-9	cul-1	tdp-1	adr-2	F20A1.9	plp-1	Y41E3.1	F35F11.1	dnj-20	rad-51	C43H8.2	fgt-1	CELE_Y14H12B.1	pqn-59	cap-1	coq-6	R53.5	rap-1	idhg-1	ath-1	CELE_F29C12.4	npp-3	raga-1	smp-1	W09C3.4	unc-1	CELE_C24D10.4	R05H5.5	cnb-1	flad-1	rpl-11.1	C37H5.13	fkh-9	fce-1	sto-4	pfd-5	CELE_Y41C4A.9	cul-2	C04F5.8
GSE42689	rnh-1.0	nstp-10	tgt-2	plk-1	T14B4.19	Y66D12A.9	CELE_Y59A8B.12	lin-5	C16A3.1	T05F1.4	R186.3	nuaf-3	K08E4.3	unc-61	mig-23	mai-2	wdfy-2	lid-1	mdh-1	elpc-3	C14B1.2	dnc-3	T09A5.9	CELE_Y39B6A.36	syx-17	ztf-23	rep-1	rde-4	pdi-1	sphk-1	Y38F1A.2	pdcd-2	F44E2.7	ftr-1	ZK418.5	CELE_F53F4.3	sar-1	R74.8	CELE_W02F12.4	nduf-5	F21D5.6	crn-1	clp-2	C35D10.1	CELE_Y57E12AL.1	F58G1.2	Y71H2AM.1	his-74	CELE_Y41E3.7
GSE42703	rme-2	CELE_B0238.11	orc-5	pas-1	rab-21	puf-5	mrps-10	C28C12.12	F08F3.6	sgt-1	Y48G10A.2	mex-6	fum-1	skr-1	pptr-2	sas-4	gla-3	nduf-7	ZK930.1	Y48C3A.16	syn-16	cdc-48.1	teg-4	ZK973.9	rpb-5	tam-1	F30F8.1	Y48G1C.1	F49C12.9	CELE_F31E8.4	R09H10.3	T12G3.6	ubc-25	daz-1	CELE_F43D2.1	T01B7.5	nbs-1	ZK1058.9	F55A4.8	prp-4	dpff-1	F32D1.6	glb-18	zip-2	trap-4	F52A8.5	mes-4	acbp-5	C18A3.3
GSE43952	byn-1	cyn-13	pdcd-2	mrpl-47	sur-6	Y67D2.3	ubq-2	cri-3	eat-16	rps-8	ZK809.3	phb-2	M28.5	CELE_C25H3.9	mtr-4	let-60	drh-3	mrpl-10	dnj-19	chp-1	icd-1	Y32F6A.5	pdi-6	vha-9	nuo-2	csn-1	par-5	kin-3	xpg-1	ZK430.7	nhr-65	C18A3.2	snb-1	icd-2	CELE_C46C2.2	rars-1	T21B10.4	dis-3	F45H10.2	kgb-1	nap-1	F46B6.6	F41C3.5	ubc-7	nst-1	nck-1	F21D5.7	ttll-12	pgam-5
GSE43953	kin-3	pmk-1	cyn-1	chch-3	nap-1	T07A9.8	cap-2	CELE_D1046.2	T23D8.3	M28.5	pas-7	pas-5	tbb-2	CELE_B0334.4	F21D5.6	fce-1	gpi-1	F25H8.1	ZK637.2	mrpl-28	CELE_B0285.4	K07H8.10	gop-3	F10E7.5	dhs-6	CELE_ZK1320.7	rab-1	F33D11.10	tram-1	ndk-1	icd-2	T04F8.6	B0228.7	rab-11.1	K07G5.6	sars-1	sar-1	pgl-2	T22G5.3	sars-2	spt-4	C43E11.9	CELE_B0238.11	T01G5.7	xpa-1	CELE_ZK795.3	C05D11.9	F55F8.2	T14B4.2
GSE43954	trap-4	fars-3	F57B9.1	atp-3	pqn-53	F53F10.2	atp-4	tram-1	mvk-1	sdhd-1	gop-3	sams-1	C34B2.8	phb-2	ZC395.10	Y24D9A.8	trap-1	dhs-9	tbb-2	catp-8	W09D10.1	unc-116	F21D5.7	gcs-1	kin-3	let-767	cct-2	alh-1	cct-6	cah-5	F58B3.4	glh-1	ppm-2	kin-10	har-1	idhg-1	nhr-49	F18C12.3	cey-4	arf-3	hint-1	eif-3.D	sar-1	rpt-1	abcf-2	R151.6	ZK512.2	eif-3.I	erfa-1
GSE44318	plp-1	ttr-46	daf-18	mev-1	aldo-2	T12A2.7	CELE_Y57A10A.16	rpb-7	R07E5.11	ard-1	par-5	clec-87	copd-1	mrpl-47	lsm-1	CELE_F58A4.2	kin-18	taf-5	F31C3.5	rpt-2	F08B4.7	bir-1	hel-1	atp-2	ZK632.10	exos-2	his-2	clec-88	pabp-2	ZK265.6	rfc-4	C50F2.3	W03F9.2	T08G11.1	R08D7.5	mxl-2	gsr-1	CELE_C39E9.8	ZK430.7	vit-6	csn-5	eftu-2	cir-1	F33A8.4	dpy-11	ugt-62	mop-25.3	perm-2	K07B1.4
GSE45292	art-1	Y97E10AR.6	set-21	Y45G5AM.9	C27C12.1	K12H4.4	ragc-1	C03H5.3	CELE_F56D5.5	CELE_Y46G5A.20	C36B7.6	sym-2	tads-1	mtx-1	F46F11.9	pas-4	C46C2.5	lin-56	aos-1	Y106G6A.5	pdi-2	C34C12.2	Y71H2AM.1	tag-65	klp-12	CELE_Y57A10A.29	dnc-5	C16A11.2	F25H8.2	Y65B4BL.4	B0495.5	T12A2.1	F36A2.2	hlh-2	cls-1	nhr-12	K02A6.1	npr-2	stl-1	alfa-1	aakg-2	CELE_F53F4.14	F35A5.1	CELE_Y110A2AR.3	gcst-1	nfya-1	apb-3	dut-1	pbs-7
GSE45651	fmo-4	CELE_Y54E5B.2	ZK686.2	nhr-49	dph-2	tag-123	gip-1	ZK632.9	K10D6.2	T01G9.2	iars-1	C01H6.4	C15H11.8	ckb-4	cpf-1	ttll-12	F20D1.1	Y92H12A.2	clc-5	chn-1	C35E7.4	F35H10.10	F39B2.3	M163.1	K09E4.3	srp-7	spe-15	sfxn-5	trm-1	npl-4.1	plpp-1.1	ZK829.7	T27A3.6	atg-18	zip-4	tbcd-1	unc-78	Y110A7A.7	somi-1	T16G12.6	C27C12.1	Y40B10A.9	nhr-134	dct-18	CELE_F38E11.9	jmjd-2	sucg-1	CELE_W01A8.5	vps-29
GSE46288	gop-3	erfa-1	cct-6	F54D5.3	drr-2	drsh-1	repo-1	R04F11.2	K01C8.7	F25H8.2	C50F2.2	sec-22	dars-1	xpg-1	spt-4	bam-2	swsn-2.1	pdi-6	zak-1	ddx-19	gcn-1	cwc-15	R05G6.7	snr-1	ccdc-47	gst-27	H10D18.5	cyn-7	pqn-83	asp-6	E04D5.1	ekl-4	T06A10.3	CELE_M117.1	F01G4.6	ZK418.5	dap-3	asp-4	B0464.6	T01E8.1	snb-1	prmt-1	F35C11.4	selt-1.1	Y56A3A.22	CELE_F19F10.3	ZK899.1	R02D5.8	gss-1
GSE46289	F57B10.3	Y57G11C.1147	mrps-14	inf-1	tbb-2	acdh-3	K02D10.1	ostb-1	prdx-6	cyn-1	mdh-1	Y18H1A.4	cey-4	let-754	chch-3	pdcd-2	F37C12.3	fars-3	Y59A8B.8	fce-1	cgt-3	eif-3.K	clic-1	C30H6.7	dars-1	ttx-7	ubc-13	C01A2.4	ZK809.3	ned-8	rpt-5	lpd-5	F32B6.2	fln-1	vps-20	emc-2	clk-1	F59E12.6	C32F10.8	cap-1	mrps-10	mrpl-11	arx-4	Y75B8A.24	hip-1	tos-1	mrpl-14	T02G5.7	rab-5
GSE4766	hpo-12	crls-1	wip-1	C35B8.3	nhr-243	Y57E12AM.1	CELE_F52C6.12	fce-1	let-70	sos-1	T04G9.4	T01G9.2	coq-6	pbs-5	R12B2.2	elt-3	sqv-2	gdi-1	ragc-1	ehbp-1	K12H4.4	M03A8.3	npr-12	CELE_Y106G6H.8	E01G6.2	hlh-4	F47G9.1	F22B5.10	C18B12.6	enpl-1	inx-12	Y4C6B.5	C18E9.10	arc-1	eef-1B.2	C36B7.5	CELE_C17H12.13	T20D3.5	icd-1	arf-3	npr-31	F45G2.10	CELE_Y45F3A.1	Y48C3A.5	CELE_Y57A10A.16	Y48G10A.1	R01H10.5	CELE_F23C8.6	ctg-1
GSE48347	dylt-1	arc-1	plc-4	lrp-1	cyc-1	dgk-2	F21F3.6	pfkb-1.1	nstp-10	vps-22	F16B12.6	atl-1	F09A5.4	scpl-3	rab-5	mrpl-28	gop-3	F20D6.11	cku-80	glh-2	ret-1	Y32H12A.7	cdd-2	ccch-3	sca-1	nmy-1	hrdl-1	nos-3	nuo-6	R05G6.7	erm-1	T28F2.2	ltd-1	H28G03.1	nuo-4	tag-256	F54B11.10	Y66D12A.7	dpf-7	nuaf-1	mtk-1	ZK792.5	nrde-1	hmgs-1	gst-42	dhs-22	dnj-16	rgs-1	D1007.10
GSE48499	hars-1	rpn-10	CELE_Y54G11A.11	COX1	CELE_Y41C4A.13	tct-1	lpd-9	sco-1	hsp-90	tag-250	T05A12.3	T03F1.1	rpl-43	ant-1.1	stc-1	ZK858.6	K04G7.11	pbs-1	imb-3	T10F2.2	abcf-3	C53D5.1	Y48E1B.3	F36A2.7	ttc-7	rpl-24.2	K01A11.2	Y57G11C.1147	cchl-1	alh-4	CELE_F25B4.4	npp-18	rpl-29	mif-3	R05H10.3	CELE_T05H4.10	csn-1	CELE_C47G2.3	ND4	pqn-59	F26F4.12	pph-4.1	dhs-30	rpt-3	rps-14	ada-2	rps-0	rpt-2	R74.7
GSE50513	chc-1	pitr-1	K11H12.8	ZK686.3	kin-19	H05C05.2	K12H4.3	gop-3	dylt-1	ile-1	abts-1	rer-1	ngp-1	vpr-1	cey-4	CELE_C09G9.1	sel-9	guk-1	F43G9.3	ran-3	tufm-2	ZK512.2	CELE_F38E1.9	sar-1	let-858	mrpl-9	unc-60	hpo-32	rme-1	rsp-2	dars-1	kin-3	eif-3.I	ZK858.6	dpm-1	inos-1	imp-2	F21D5.7	cka-1	arf-3	ostd-1	cap-2	zipt-7.2	aakg-5	CELE_Y54E10BR.5	emc-2	tat-5	ubql-1	F49C12.11
GSE51046	plk-1	nuo-4	cdc-48.2	ran-3	R53.6	F44E2.6	F09E5.7	mai-2	ubq-1	mcm-6	spn-4	R53.2	CELE_ZK1307.8	rnp-2	ZK418.5	mdt-29	cri-3	lin-37	xpg-1	F13G3.6	ZK632.12	gln-6	vps-22	T24D1.2	pbs-3	mrps-6	F57B10.3	Y48G9A.11	F01F1.11	ire-1	CELE_F43E2.1	T26C5.3	icln-1	cpg-1	acdh-12	pot-2	tkt-1	xbp-1	F31C3.2	C03H5.3	R151.8	zhit-1	CELE_D1054.14	fars-3	C03C10.4	mif-3	trap-4	gsr-1	dnc-3
GSE51161	kin-3	cct-7	isp-1	ubq-2	rpl-9	spr-2	CD4.3	ubq-1	gdh-1	mop-25.2	dpy-23	C05D9.7	par-5	Y69A2AR.18	F23H11.5	rab-1	asp-5	rpl-22	lact-9	H28O16.1	dlst-1	C34B2.8	prdx-2	C24G6.8	T24G10.2	rps-30	W04D2.4	tct-1	let-502	fgt-1	B0041.5	arl-8	T20B12.7	atp-4	D2085.4	tag-322	imp-1	pat-10	rps-16	gex-3	mdt-8	pgrn-1	F45H10.3	arx-2	cco-1	dlat-1	ZK930.1	T24H10.4	asg-2
GSE51162	atp-5	arl-8	dlst-1	sand-1	sdhd-1	par-5	CELE_F29C4.2	Y57G11C.1147	C09E8.1	asg-2	F23H11.5	nuo-2	Y44E3A.6	F45H10.2	C34B2.8	sdhb-1	vha-17	W04D2.4	lmp-1	vps-39	F45H10.3	CELE_C33A12.1	W03F8.4	immt-1	lsy-2	mrps-14	cco-1	gex-3	COX3	rpl-9	snap-1	emb-9	cox-6A	hrpl-1	R05D7.4	his-72	T20B12.7	moma-1	Y67D2.3	ogdh-1	Y51H1A.3	rnf-5	hsp-25	ZK809.3	dpf-5	rsu-1	rps-22	kin-3	F29B9.11
GSE51691	vha-17	T06D8.9	rpt-1	Y74C10AL.2	ttr-5	abhd-3.1	C39D10.7	pfd-3	CELE_Y60A3A.19	lbp-6	dylt-1	wwp-1	mtk-1	dlc-1	CELE_Y105C5B.19	C30B5.2	C50D2.5	pfkb-1.1	C17G1.2	cpt-1	Y57G11C.1147	cap-1	ZK632.9	arl-8	gop-3	Y56A3A.19	ppm-2	F45D3.4	T01G9.2	pbs-3	lmp-1	aipr-1	apb-1	gly-2	arf-3	ula-1	ZK856.8	inx-9	C31H5.4	atn-1	alh-3	rmd-2	exl-1	eif-3.C	Y97E10AL.2	K04F10.7	ran-4	dnj-1	lgg-2
GSE52064	nprl-3	hyls-1	cfim-2	nars-1	mspn-1	CELE_C08F8.2	M18.8	unc-132	inx-22	acdh-3	cwc-15	F44B9.5	rpt-5	div-1	rpt-1	ragc-1	ZK686.3	hda-3	pcn-1	sun-1	smu-1	efl-1	T12A2.7	otub-1	dnj-1	rgr-1	ZK1127.3	C41G7.3	npp-2	Y54G2A.18	ubxn-4	gop-3	npp-19	F57B10.4	swd-2.2	F21D5.5	pabp-2	C53B4.4	cgt-3	pfn-1	CYTB	T15H9.2	dpff-1	haf-2	prdx-2	his-6	pri-1	rpt-2	bet-1
GSE52747	zyg-11	Y69A2AR.18	cey-1	rmd-2	skp-1	nas-11	dcar-1	fars-3	sph-1	F58B3.7	eri-9	ZK809.3	ppm-1.A	ZK858.5	pdha-1	rsp-7	lin-37	dnj-20	F46G10.1	dpf-4	F59E10.3	K12H4.6	C32D5.3	tmem-131	T07A9.9	CELE_C56A3.5	ZK177.8	B0035.3	cfz-2	pde-2	prx-12	hip-1	pkg-2	F47G4.4	CELE_Y105E8B.5	pct-1	cpi-1	ZK1067.3	cku-70	T04F3.4	CELE_F58A4.9	acbp-5	imb-3	ant-1.1	Y45F10D.4	idha-1	dpy-23	F25H2.12	hpo-12
GSE53732	K07F5.15	cey-4	Y57G11C.1147	unc-87	mlc-3	eef-2	F22D6.2	sdhb-1	pab-1	rps-2	mtch-1	atp-4	F01G4.6	F36A2.7	mdh-1	Y82E9BR.3	T20D3.2	rps-8	vps-20	rps-22	eef-1A.1	rps-14	rps-20	eef-1B.1	CELE_Y67H2A.5	CELE_W09C5.8	ttr-16	F23H11.5	F57B10.3	rpl-34	rpl-9	rps-30	rpl-18	rps-0	Y69A2AR.18	ZK809.3	CELE_R09B3.3	rps-3	atp-3	lmd-3	unc-15	rpl-5	ltah-1.1	fkb-1	rpl-10	rps-11	asp-3	K02F3.9	T28F4.5
GSE54011	prx-10	rpl-1	rnf-5	gss-1	sdz-26	Y55F3AM.9	CELE_K07A1.9	rps-27	rpl-39	C15H9.9	gei-6	rpl-41	fzo-1	arx-7	spr-4	rme-8	rpl-13	uba-1	W10D9.6	idhg-1	pfkb-1.1	glc-2	let-363	F40F8.1	nhr-131	F44G4.2	eef-1G	F01F1.15	nep-19	dlst-1	ZC373.5	tat-5	H28O16.1	gex-3	tba-2	sel-10	arl-8	T23G7.2	ttx-7	rps-22	nubp-1	hmgs-1	CELE_Y60A3A.19	T01H8.2	T22B11.1	soap-1	rps-12	F27C1.13	herc-1
GSE54024	Y97E10AR.7	Y37E3.11	pdcd-2	pqn-53	EEED8.10	gsr-1	map-1	rme-1	rop-1	emc-2	tag-231	CELE_Y37H2A.1	W04C9.2	Y54G2A.2	fem-1	stt-3	alkb-1	Y62E10A.10	qns-1	C27H6.8	F21D5.7	cif-1	CELE_Y60A3A.9	arf-3	sftb-2	gly-3	eif-3.D	bre-4	cyn-3	rpn-10	mecr-1	frm-1	C50D2.5	smg-3	ZK829.7	ehbp-1	T23G5.2	C06G3.9	dli-1	Y48E1C.2	glrx-21	cyn-13	rnh-1.0	ppm-1.A	H14E04.2	ran-3	vha-9	T08G11.1	wwp-1
GSE54513	ZK1128.4	hsp-110	F33H1.3	hsp-90	cpg-2	ubxn-4	sac-1	cyp-44A1	ceh-44	dlc-1	T06A10.3	tomm-7	F09E5.7	T08G11.1	F42H10.6	nars-1	clu-1	clr-1	F44E2.9	sun-1	F58G11.3	cyb-3	F26F4.5	lmd-3	Y97E10AL.2	unc-132	C25H3.11	pdcd-2	R144.6	esyt-2	ltah-1.1	otpl-1	C37H5.5	ctl-2	T05H10.7	CELE_ZK550.3	mex-5	mre-11	dnj-9	arf-3	ddl-3	his-6	egg-1	sel-1	acbp-1	cal-5	F44E2.10	cdh-3	F09F7.4
GSE55422	iglr-2	eif-1.A	catp-8	cir-1	C18B2.4	sfxn-1.5	dpf-3	ajm-1	pisy-1	gly-3	Y71H2AM.5	W08F4.3	clp-7	gfi-2	sedl-1	arf-3	CELE_Y57G11C.3	pfd-4	CELE_F53F4.12	Y62H9A.5	F13B12.2	nrf-5	ZK813.7	W04C9.2	ZK813.3	zer-1	ZK930.1	K07H8.3	F39H12.3	F26E4.6	F44G4.2	arx-4	sqv-8	srp-6	vps-35	CELE_C01F6.9	CELE_Y67H2A.5	ND4	rbx-1	fce-1	snx-14	dnj-1	W02D9.2	vha-9	Y62H9A.3	cyn-5	ttr-2	CELE_T02C12.2	CELE_F29C4.2
GSE57664	ubq-1	Y66D12A.10	arf-3	sna-2	pat-6	pcn-1	R06F6.12	ZK643.5	czw-1	vps-41	tps-2	T07A9.9	ZK430.7	CELE_Y116A8C.27	T27A1.5	syx-5	Y48G10A.2	zipt-9	F32B6.3	F54C8.4	plk-1	rpt-1	prpf-4	sin-3	riok-2	inx-14	B0464.2	nduf-2.2	pes-5	B0001.4	fib-1	Y37E3.8	aap-1	Y73E7A.1	T04D3.5	letm-1	cct-4	glod-4	F33G12.2	ltah-1.1	K11H12.8	sir-2.1	cct-5	ire-1	sftb-2	hsp-90	ccdc-55	pbs-7	rfc-4
GSE5793	bath-42	crn-1	F37A4.1	akir-1	cnih-2	uev-1	ile-1	rpt-2	gss-1	copa-1	rsd-2	gdi-1	Y53C12B.2	usip-1	C35A5.8	ostb-1	pgam-5	prp-4	bli-4	hpo-21	CELE_C24H12.5	dpy-30	eif-1.A	pqn-52	ZK686.3	ufd-2	F55A11.1	K03B4.2	CELE_T02C12.3	puf-7	gop-3	npp-20	pst-2	CELE_C56A3.6	dars-1	C30B5.2	ari-1.4	Y110A7A.9	smo-1	C50D2.5	CELE_C25H3.9	rde-4	CELE_D1054.14	F01F1.15	unc-60	isw-1	eea-1	ZK688.9	ufd-3
GSE5801	Y53C12B.2	CELE_C25H3.9	asg-1	rab-10	F45H10.3	F44G4.2	eif-3.K	ztf-7	icd-1	C18E9.10	EEED8.10	rps-16	eef-1A.1	D2030.4	CELE_C09G9.1	F31D4.9	ksr-1	lpd-5	Y57G11C.1147	CELE_F59C6.5	CELE_Y69A2AR.3	mrpl-41	rps-2	cyn-1	tin-9.1	rpl-18	fib-1	ND4	tomm-7	gdh-1	rps-1	rps-25	CELE_R09B3.3	hrp-2	nduf-5	rpl-27	ymel-1	rpl-35	rpl-22	rpl-38	mev-1	rps-23	mrps-33	ZK856.8	nap-1	ant-1.1	F53F1.2	CELE_Y57G11C.15	chch-3
GSE63531	aly-2	eea-1	rpl-1	ZK177.4	C23H3.5	lpl-1	lron-10	eak-7	R119.3	far-6	pas-5	cey-4	unc-27	Y59E9AL.36	mxl-2	CELE_F25H9.6	fkb-6	swsn-7	rps-13	F46H5.3	hil-4	lact-3	crn-1	acly-1	har-1	CELE_Y57G11C.15	dnc-3	trap-4	K04G7.11	rab-10	ZC395.10	F44E5.1	arf-3	eef-1A.2	rpn-10	otub-1	Y45G5AL.1	dif-1	sar-1	R74.8	ubh-3	vgln-1	mtrr-1	F21C10.10	F37H8.5	rps-22	CELE_Y54H5A.1	msh-2	icd-2
GSE64336	CELE_F23C8.6	sucl-1	cap-1	H28O16.1	gsr-1	nsf-1	atp-2	M28.5	C09D4.4	hsp-90	nuo-2	idhg-1	ran-1	aakg-5	copd-1	F11A10.6	Y71H10B.1	tag-322	cey-1	pfd-5	COX3	Y71H2AM.5	dad-1	Y25C1A.7	F19B6.1	gdi-1	mlc-5	ivd-1	sip-1	cif-1	rer-1	tufm-1	glrx-3	F41E6.9	tram-1	CELE_F29C12.4	gop-3	nuo-4	lap-2	pfd-1	jamp-1	ATP6	rab-5	cco-1	vha-4	R151.6	mon-2	dyci-1	misc-1
GSE64973	cap-1	dbl-1	clec-243	rhgf-2	par-5	gex-3	coq-6	pqn-59	C33H5.8	W06H8.5	aakg-2	let-92	rpl-28	ric-7	pfd-3	mtm-3	nex-1	brp-1	brf-1	atp-2	rpl-7A	rde-1	T28F4.5	tsp-8	sel-10	M03F8.3	cah-3	islo-1	F25B5.6	rla-1	nfyb-1	ret-1	skr-16	EEED8.10	F16B4.4	nhr-130	vbh-1	W02C12.2	rpl-6	cua-1	T09A5.7	mog-4	spt-4	W09D6.5	Y37E11B.1	rpl-18	CELE_R119.5	snr-7	his-24
GSE65417	CELE_Y17D7B.4	got-1.2	nmy-2	rpb-5	mdt-8	CELE_Y69A2AR.1	lsm-1	mag-1	hel-1	ztf-7	CELE_F52C6.2	gcst-1	lin-13	slx-1	nlp-10	tufm-1	T09A5.9	C16C2.4	hpo-3	CELE_F46F5.6	T08B2.7	cyp-33C8	ife-3	nars-1	CELE_C56A3.5	ztf-15	somi-1	F33H2.5	F37H8.5	usip-1	C30H6.7	ttr-16	ran-2	orc-4	suf-1	ND1	ZK1098.12	lonp-1	fbxa-101	prp-31	ZK686.2	F49E2.2	clr-1	cdc-48.2	fum-1	CELE_T02C12.2	agt-1	D2024.5	eftu-2
GSE6547	dis-3	pdcd-2	toc-1	lmp-1	ubq-1	tag-123	F11A10.7	drr-2	ostd-1	nol-58	K10B2.4	let-70	vps-29	coq-6	suco-1	clh-5	eif-3.G	sel-9	rpb-2	gss-1	pcca-1	pqn-85	snr-5	ears-1	F49C12.12	C27B7.2	CELE_T13F2.2	pqn-59	W07E6.2	sqv-5	stc-1	cyn-5	F52A8.1	C24G6.8	srpa-68	figl-1	hmgs-1	ufd-1	ran-1	wwp-1	aagr-3	gly-7	F01F1.15	vha-1	ZK418.9	sel-1	arx-4	mrps-11	F25G6.8
GSE6563	sars-1	C05D9.7	abts-4	B0261.1	T08G11.4	nra-2	swsn-7	lgg-2	arr-1	nath-10	aman-2	C45G9.7	coq-6	apm-3	unc-101	nra-4	pab-2	pdi-3	Y10G11A.1	fgt-1	acl-5	taf-12	rpl-38	tbc-2	igcm-3	pap-1	lmd-3	F20D1.1	spk-1	sec-8	CELE_K09H11.1	emb-5	mct-6	ech-4	C45G9.5	siah-1	cco-1	gly-20	nfya-1	C42D8.1	cdf-2	K02F2.5	rpl-35	ins-35	vab-23	cids-2	phb-1	ccr-4	F25G6.9
GSE65851	idhg-1	eef-2	rps-30	rla-2	cyn-5	cey-4	cco-1	pfkb-1.1	rps-22	F26E4.6	snr-2	eef-1G	isp-1	rpl-9	par-5	F36A2.7	dlc-1	CELE_Y67H2A.5	Y71H2AM.5	rpl-19	ucr-1	rsp-2	dpf-4	rpl-22	hpo-18	ubq-2	fce-1	arf-3	sod-1	fars-1	ostb-1	fars-3	F33D4.4	tct-1	rps-10	dnj-1	trm-1	tag-231	T27E9.2	ntl-2	T20D3.2	vha-1	perm-3	atp-5	prdx-2	F29B9.11	F02E9.10	rps-15	nap-1
GSE68709	fars-3	vha-9	Y48A6B.3	T02G5.7	rps-18	Y76B12C.3	gop-3	brp-1	nuo-2	atp-4	mppb-1	hgo-1	K01G5.5	B0024.13	lpd-9	cox-6A	ife-1	idhg-1	Y71H2AM.11	pfd-3	cey-4	hpo-18	ubh-3	lpd-3	fars-1	arf-3	H28O16.1	tba-2	eif-1.A	R02F2.1	sod-2	fkb-2	prmt-1	hars-1	sec-24.2	sdhb-1	ran-3	nol-58	Y73E7A.1	sar-1	lron-7	T20D3.6	C53B4.4	lmd-3	Y57G11C.1147	ath-1	CELE_Y60A3A.9	ddx-17	cct-7
GSE70509	Y40C5A.4	K10C9.3	gpi-1	pbs-6	glb-33	B0041.3	mtm-3	vps-35	K04F10.7	K02D10.4	C30A5.3	lmp-1	ragc-1	dpy-23	K04G7.11	K07C11.7	mrpl-15	byn-1	arx-2	har-1	clip-1	atp-4	mrpl-50	T22C1.3	tat-5	spp-8	CD4.3	nhr-10	sur-6	syx-5	F09B12.3	snap-29	CELE_Y51A2D.14	atg-18	C16H3.3	ZK930.1	F18F11.1	ubql-1	W06H8.5	trpp-11	nnt-1	atp-3	K01C8.7	CELE_F20D1.3	nduf-7	pbs-3	arl-8	mrp-5	gop-2
GSE70693	Y57G11C.1147	lpd-7	frm-4	coq-1	CELE_Y105E8A.11	F28B3.10	hip-1	nsun-4	timm-17B.1	vha-17	cdr-6	ubxn-6	gsr-1	hyl-1	mboa-6	hum-2	rme-8	bath-1	pars-1	unc-57	Y17G7B.20	abcf-2	vha-9	glrx-3	fce-1	ifg-1	ostd-1	xbx-6	Y55F3BR.6	cdc-42	Y62E10A.10	sel-1	fem-1	F55A11.1	cct-4	CELE_W02D7.4	CELE_F38E1.9	cap-2	uba-1	ztf-7	tap-1	F53E4.1	eif-1.A	ZK858.6	F07C6.4	pdpr-1	cnih-2	C06G3.9	ddb-1
GSE71482	K04F10.7	B0228.7	bath-43	Y53C12B.2	mrpl-14	isp-1	mex-6	CELE_F29C4.2	Y41E3.1	atp-5	aho-3	C48B6.10	akt-1	nduf-6	R02F2.4	hcp-6	patr-1	clec-88	col-143	lmn-1	hrp-1	mrps-10	ran-3	CELE_Y57E12AL.1	calu-1	npp-11	dylt-1	aakg-5	chat-1	gpd-2	gly-3	F58B3.4	sna-1	T20H4.5	uev-1	kin-3	gtbp-1	top-2	cyn-10	T20D3.8	dnj-13	cco-1	sur-6	ZC308.4	CELE_F38E1.9	pam-1	Y71H2B.2	cey-4	kin-18
GSE71618	nhr-274	CELE_Y54E10BR.5	hex-3	B0546.2	rps-30	rnp-4	dpy-11	W04C9.2	cco-1	rps-3	cnb-1	C33F10.14	rpl-12	wwp-1	icd-1	ntp-1	cyn-5	rpl-34	cnt-2	Y24D9A.8	aly-1	T15B12.1	rps-23	hosl-1	rpl-19	rps-5	eef-2	npp-4	vig-1	pgal-1	CELE_B0334.5	rpt-5	Y54F10AM.5	ndk-1	ogdh-1	C05C10.3	prdx-2	qdpr-1	etr-1	chat-1	CELE_C01G10.9	art-1	miz-1	klp-11	Y17G7B.10	F19B10.1	CELE_Y54E10BR.3	puf-9	Y76A2B.5
GSE72029	zyg-11	ubxn-4	Y22D7AL.7	parp-2	lap-1	W03F8.3	srpa-68	atp-4	set-3	wrn-1	isp-1	atp-3	tsfm-1	cey-4	Y71G12B.10	faah-4	idhg-1	vps-39	strd-1	B0495.2	B0205.6	CELE_F54D5.7	CELE_R11H6.2	lpd-9	CELE_Y67H2A.5	F23H11.5	T20B12.3	CELE_F59C6.5	let-49	ZK370.8	tbc-9	B0336.7	rmd-2	plc-4	F45H10.3	atg-5	F23H11.4	CELE_C47G2.4	nasp-2	Y82E9BR.3	cul-4	eme-1	C34C6.4	crn-1	emb-8	F48F7.6	orai-1	nuo-2	ubq-1
GSE73070	arf-3	let-70	snr-6	pgk-1	F53F10.3	rpb-10	timm-23	T10B11.6	mrps-11	Y71H2AR.1	nuaf-1	ZK1248.11	cap-2	djr-1.1	B0303.3	ola-1	sco-1	hrp-1	Y76B12C.3	tomm-7	M106.3	CELE_C25A1.16	pdcd-2	dpy-30	mpst-1	mrpl-32	W08E12.7	Y77E11A.6	lpd-9	C16A3.5	rsp-8	R04F11.5	T12B3.3	K12H4.5	xbp-1	rpl-24.2	T26C12.1	C48B6.10	ZK688.5	mars-1	K10B2.4	R04F11.2	Y92H12BR.2	F23H11.5	wrb-1	C42C1.12	mrps-16	F45H10.2	trap-4
GSE73669	men-1	ubl-5	F45F2.9	tag-123	R08D7.4	nars-1	pyp-1	K12H4.4	attf-2	ftt-2	ubql-1	T08A11.2	ndx-2	CELE_Y57G11C.3	B0041.5	skr-1	mrps-33	ND4	cln-3.2	Y54F10AL.1	hpl-2	rab-5	rpb-7	F46C5.6	CELE_B0285.4	pfn-3	aph-2	Y76B12C.3	snr-3	K04F10.7	sdhb-1	H14E04.2	Y57G11C.9	F31D4.9	CELE_C55A6.12	W02D9.2	CELE_F43D2.1	CELE_C49C3.8	B0379.1	znf-207	F36D4.2	aman-2	usp-14	mrp-1	CELE_Y43F8C.7	rab-6.1	CELE_Y111B2A.13	dnc-3	mrp-3
GSE74459	oaz-1	twk-1	mrpl-23	asg-1	hmg-1.1	Y73E7A.1	CELE_Y53F4B.14	F40F4.7	nsun-4	CELE_F54D10.3	mvk-1	CELE_C30H7.2	let-607	cyn-7	CELE_Y116A8C.27	fem-1	K09E4.3	dlc-1	F22D3.6	tra-3	nhr-32	CELE_Y60A3A.19	F01F1.15	glod-4	F46B6.6	ksr-1	prx-2	pgp-4	cutl-8	CELE_Y61A9LA.11	ule-3	dsc-1	tomm-7	CELE_Y67H2A.7	B0334.3	T10B11.6	pab-2	Y42H9AR.1	ubc-12	vps-20	nuo-1	CELE_C38D4.9	nhr-49	mrpl-10	mrps-10	snr-6	cdk-12	ubq-1	twk-14
GSE77109	cap-2	unc-108	lgg-2	ddx-17	snr-5	mdh-1	rps-30	rps-14	rps-10	rps-17	cco-1	ubq-1	rpl-18	rab-1	rpl-43	ubq-2	rpl-34	rps-22	fbp-1	CELE_Y60A3A.9	rpl-9	arf-3	F52A8.1	R31.2	sar-1	rpl-17	M28.5	hpo-18	rpl-30	R53.4	vps-37	emo-1	rpl-35	C34B2.10	eif-1.A	mmab-1	oaz-1	Y37E3.8	T01G9.2	F53F10.3	atp-5	cox-6A	qdpr-1	rps-0	rpl-22	F45H10.3	CELE_F29C4.2	atg-13	dylt-1
GSE77110	ddx-17	dlc-1	ostb-1	hsp-90	Y73E7A.1	hmg-1.1	gsr-1	ubc-20	ZK858.6	fum-1	cey-4	Y71F9AL.9	mtch-1	dpy-11	nstp-2	uba-1	pfd-5	xbx-6	guk-1	rpn-12	cts-1	CELE_F59C6.5	pas-1	rab-1	hsp-1	rpn-3	Y57G11C.1147	ubh-3	rer-1	T02G5.7	acaa-2	cytb-5.2	iff-1	ucr-1	M28.5	tpst-1	nuo-1	CELE_C17H12.13	let-70	rpl-29	asna-1	mlc-5	sms-1	R53.4	R05G6.7	C44E4.4	isp-1	cox-6A	unc-116
GSE8004	fce-1	bca-2	set-17	T22C1.3	Y41E3.1	F28C6.4	cln-3.2	vps-33.1	T23G5.2	rsd-3	C17H11.6	hpo-9	zipt-9	T20B12.7	arc-1	exoc-7	kin-3	pfkb-1.1	Y55B1BR.2	fbxl-1	vps-41	CELE_T09E11.9	adm-4	pdcd-2	C18A3.1	CELE_Y54E10BR.5	Y42H9AR.1	kin-10	CELE_W01A8.5	flad-1	hsp-60	nhr-122	C02B10.5	T09B4.2	sli-1	tbck-1	K07F5.15	thoc-3	Y62E10A.2	rme-6	K06A9.2	ZK1098.4	eif-3.F	T05E7.3	rpn-10	pqn-83	dcap-1	gtbp-1	exos-2
GSE8159	fbxa-97	kle-2	C36B7.6	C14E2.4	timm-17B.1	ced-1	fbxa-137	pmt-2	hpo-31	rep-1	ZK1290.5	swd-2.2	selt-1.1	thk-1	sgt-1	imp-3	B0035.11	best-26	pqn-36	CELE_C25H3.9	cand-1	vps-33.1	K12H4.3	ifta-1	ran-3	pabp-2	mdt-11	pfkb-1.1	T16G1.2	Y54G2A.4	F36D4.5	CELE_C08F8.2	F42A10.5	sli-1	nep-21	Y45G5AM.3	Y42H9AR.1	CELE_B0238.11	T14G10.5	dars-1	acc-3	Y38A10A.2	W01B11.6	CELE_B0294.1	Y39A1C.1	C15H9.5	F37A4.1	R166.3	H18N23.2
GSE8231	tos-1	smn-1	lgg-2	ubxn-4	let-70	R06F6.12	nstp-10	srpa-68	set-17	B0361.2	chn-1	nsun-4	C26E6.12	B0495.9	tag-30	T14B4.3	CELE_F27D4.4	ragc-1	rib-1	ZK1128.4	C56G2.15	C44H4.4	bath-43	tads-1	zfp-2	Y41D4A.6	ztf-8	Y73E7A.1	rad-26	F37D6.2	unc-18	snpn-1	swp-1	dnj-30	B0361.3	acl-9	dnc-1	memb-2	JC8.2	suf-1	CELE_Y54E5B.2	mel-26	M28.5	CELE_Y43F8C.7	asp-4	rgr-1	vha-17	T25G3.1	syn-16
GSE83722	D2013.6	sars-1	sar-1	K07B1.4	F09E5.3	acaa-2	ZK809.3	C34B2.8	dlc-1	acl-2	F59E10.3	orai-1	eef-1G	sft-4	mrps-5	lap-1	Y54E5A.5	tag-173	ubc-7	mdh-1	B0491.5	nft-1	CELE_C09G9.1	pqn-53	prmt-1	cpt-2	rps-4	vps-28	CELE_F32A11.1	Y82E9BR.3	pfd-5	nuo-1	sel-9	Y62E10A.10	pgam-5	CELE_F23C8.6	Y57G11C.1147	C37H5.13	R05G6.7	ZK180.3	mbf-1	Y53C12B.2	rps-0	C02F5.3	skr-1	dlat-1	Y73E7A.1	F02A9.10	W04C9.2
GSE84441	F37A4.1	pdcd-2	T20D3.6	T02G5.7	timm-17B.1	F59E12.11	fzy-1	mrps-6	clpp-1	ruvb-2	lpd-7	csn-5	CELE_F32A11.1	mcu-1	fntb-1	Y54G2A.2	Y87G2A.7	CELE_C24H12.4	tufm-1	vps-32.1	M01F1.3	idh-1	ZK418.5	E01A2.5	tbp-1	pas-7	F44E2.8	cand-1	Y97E10AR.7	F44G4.2	tag-179	klp-7	C05C10.5	orc-2	ebp-2	CELE_F42A6.6	Y46E12BL.2	Y54F10AM.5	lst-1	C05D11.1	tat-4	T16G12.4	prx-14	cif-1	F22B5.10	C06A6.4	H43I07.2	eif-3.K	metr-1
GSE84489	D2021.4	alx-1	rps-16	math-13	pccb-1	apc-10	nhr-48	dpf-2	tre-4	cox-5A	sqv-5	C32E8.5	atf-7	gld-1	F56F11.4	F57B1.5	rab-5	rpl-36	W10D9.6	T22E5.1	rpl-35	CELE_T09E11.10	chn-1	C48B4.7	C05C8.8	glod-4	B0303.3	rpl-22	D1005.4	eef-1B.1	rpl-24.1	CELE_R09B3.3	str-97	sra-14	C27H6.8	daz-1	E02H9.1	B0495.7	cbs-1	zim-2	C02B10.5	cyn-7	CELE_Y39B6A.36	Y48G10A.2	rps-19	lact-1	rps-15	K07H8.1	T12A2.7
GSE8462	nhr-256	cids-2	T01C3.2	crn-2	F48B9.8	mdt-8	pdr-1	T05H10.7	B0336.5	ced-1	ppm-2	F54D11.4	nhr-96	K07H8.1	M02B7.2	sqv-5	B0511.6	ard-1	F25G6.8	fat-1	T02G5.7	fbxc-23	rer-1	sec-22	zipt-9	him-1	C44H4.4	CELE_B0334.4	timm-17B.1	kin-10	ifet-1	mdt-27	art-1	F40F4.7	cfap-36	Y32H12A.2	C16A3.4	T11G6.5	nac-1	C44C1.2	fkb-3	unc-76	sms-1	T27F7.4	Y34B4A.2	F10D7.5	CELE_C36A4.5	Y40B1B.8	F55A12.5
GSE84894	nhr-20	sec-12	T04B8.5	sec-10	K10D6.2	idhb-1	mrps-10	atg-18	imb-2	CELE_Y37H2A.1	epg-4	F53E10.1	F13E9.1	ipla-7	nhr-46	aak-2	ensa-1	T23D8.3	srj-7	dnj-14	cap-1	F20D1.1	ire-1	ZK858.7	R74.7	D2030.3	F53F1.2	C24G6.2	W03F9.2	M05D6.5	gsnl-1	T09F3.5	sec-24.1	iars-1	B0491.1	cash-1	CELE_Y60A3A.8	C06E1.9	mrpl-4	W07E6.2	gsp-2	C18F10.7	ola-1	taf-10	CELE_W09C5.1	ret-1	tag-322	vps-54	CELE_W01A8.5
GSE85342	ZK512.2	arx-2	coq-6	ril-2	icd-1	mspn-1	ucr-1	cpf-1	orc-5	msh-2	D1007.5	apb-3	chp-1	CELE_Y39E4B.5	nst-1	ND4	dbt-1	C26B9.5	pgam-5	CELE_F43G6.8	C28A5.1	M110.3	F34D10.3	mrps-5	coq-8	nasp-2	deps-1	rsp-5	nduf-7	C37A2.8	sars-1	ctg-1	tbg-1	prmt-1	isp-1	klc-1	mtrr-1	snr-2	tat-5	CELE_Y106G6H.8	swsn-6	ran-1	F18A1.8	T01B7.5	Y41E3.1	Y71H2AM.5	nprl-2	C16A3.10	K06H7.2
GSE8659	chdp-1	dpy-30	cey-4	coq-6	unc-15	trap-1	Y62E10A.23	cap-1	fem-2	cnnm-1	hpo-18	hsp-110	M01F1.3	K08E4.6	ZK418.5	mars-1	asg-1	CELE_B0334.5	CELE_C04E6.11	ears-1	CELE_F59E11.5	F33D4.4	dnj-16	vps-54	F10E7.6	rpt-1	W09D12.1	T01H3.2	sec-10	snfc-5	tct-1	tre-1	ztf-7	faah-3	larp-5	kin-19	pbs-4	Y48C3A.14	mrpl-18	Y24D9A.8	hel-1	unc-94	ile-1	mdh-1	CELE_T10C6.6	taf-4	C30B5.2	W09D10.1	jac-1
GSE8696	lsm-3	ragc-1	ain-2	rpt-1	isp-1	tufm-2	rps-8	W08E12.7	arf-3	atp-2	idhg-1	hel-1	icd-2	mec-7	pgam-5	ril-1	pas-3	tba-4	ZK524.4	kin-4	CELE_C33A12.1	nuo-6	eri-6	aho-3	B0024.13	dim-1	csn-3	ears-1	idha-1	scpl-4	gen-1	F08F8.7	rpl-3	daf-16	rpa-2	his-72	nduf-7	sun-1	dlc-1	lpd-9	gas-1	nst-1	K09E4.3	asp-5	cks-1	B0261.1	F22B5.10	CELE_ZK1073.2	ZK688.9
GSE87052	nuo-4	F28A12.4	pqn-53	CELE_C25A1.16	elpc-3	Y71H2AM.5	hsp-4	set-3	rpl-29	idhg-1	F29B9.11	Y69A2AR.18	mtch-1	ire-1	CELE_C16C10.1	mtrr-1	rpl-6	smr-1	ubl-1	C18A3.3	paqr-2	vha-4	F57B10.3	F58G11.3	Y106G6A.1	orai-1	rps-5	C24G6.8	C07H6.4	C09E7.7	efk-1	mms-19	hsp-90	ZK1067.3	CELE_Y54F10AR.1	F46H5.3	D1043.1	ZK1010.2	K09E4.3	mut-15	T20B12.3	C28H8.4	R148.3	figl-1	kcc-1	cdk-9	sfxn-1.5	aakg-5	ZK430.7
GSE89614	Y24D9A.8	npp-14	F40F8.11	cey-1	rpl-1	gpdh-2	pas-1	rpl-9	xbx-6	immt-2	sar-1	F59E12.11	rpl-4	CELE_Y52B11A.9	dhs-6	rpl-22	npp-19	rpl-6	Y48C3A.14	F44E2.7	prdx-3	cey-4	CELE_F27D4.1	eef-1A.1	pmr-1	npp-16	sip-1	rps-11	copb-2	rps-0	T24D1.2	eef-1G	prdx-6	rpl-16	C35D10.7	T26A8.4	CELE_Y54E10BR.3	rpl-7	nap-1	rpl-18	alh-1	F01F1.15	bath-42	pho-5	C32D5.11	CELE_F54D5.11	CELE_Y37H2A.1	rps-27	cap-1
GSE89731	gmps-1	ppp-1	rap-1	sft-1	CELE_C16C10.4	klp-18	nuo-2	F25B5.6	C16C8.11	hil-4	nuo-5	Y32H12A.2	gln-6	T10B10.4	ogdh-1	H27A22.1	fum-1	egg-2	pkc-3	fog-2	ZK688.5	klc-1	C29A12.1	trpp-11	F46C5.9	pat-3	lpl-1	wdr-5.3	acl-6	rpn-10	cey-4	CELE_C27C7.1	btb-20	ZK930.1	F23H11.5	mdt-29	CELE_F43D2.1	CELE_Y53F4B.9	K05C4.2	C56A3.4	sto-4	T19H12.2	gop-2	bir-1	dlc-1	gip-1	rps-15	hcf-1	lsm-7
GSE9246	M28.5	cgr-1	mcm-6	T16G1.2	sar-1	cap-1	C28C12.4	Y61A9LA.1	par-5	casy-1	air-2	dre-1	uba-1	ran-1	F08G5.6	F58F12.1	C16A3.4	ltd-1	erm-1	his-31	F39G3.5	cyn-4	iff-2	W08F4.3	jkk-1	C18F10.7	alh-3	lec-10	C04A11.1	F25G6.8	faah-4	ttr-35	gly-8	B0395.3	ZC506.1	pars-1	CELE_Y95D11A.1	Y57G11C.1147	somi-1	mdt-22	aagr-3	Y69H2.3	sng-1	dnj-19	erd-2	T27E9.2	asb-2	inx-17	calu-1
GSE9301	timm-17B.1	nhr-46	CELE_Y47H9C.7	sar-1	phb-1	ubql-1	cyk-3	ttr-15	pdha-1	pdhk-2	pak-2	snr-2	F37A4.1	K07A12.4	bath-41	F57B10.3	C10G8.4	byn-1	uev-1	Y62E10A.10	CELE_C01G10.8	aldo-2	ubh-3	K12H4.4	C41G7.9	T20D3.6	ddx-17	sco-1	stam-1	Y71H2AR.1	npl-4.1	pme-5	apb-1	CELE_Y60A3A.9	F48F7.6	rab-8	F30A10.3	lec-4	djr-1.1	suf-1	T26A5.4	msh-2	Y20F4.4	nstp-10	K12C11.1	ZK809.3	pbs-3	hsp-43	hpo-3
GSE94701	T19C3.5	qars-1	F26H9.4	vha-14	vha-16	F52D10.2	act-4	atg-18	D2030.4	nhr-35	K03B4.1	H01M10.2	CELE_T26E3.5	ndx-4	vha-10	flp-7	R151.6	aqp-2	C18E9.8	B0416.5	cey-1	C18E9.4	F41C3.8	fbxa-153	lin-53	gna-2	F49C12.12	vha-17	mcm-3	num-1	kin-3	C29F9.1	R186.3	F40G9.2	suox-1	T23G5.2	fbxb-43	sop-3	Y46E12BL.2	C39F7.5	gur-4	lgg-1	F57F4.1	ife-4	H14E04.2	exc-4	noah-1	pat-10	ges-1
GSE94702	nuo-4	K02B12.7	K12H4.4	cap-2	lgg-2	asna-1	ttyh-1	mtx-2	ubq-1	F54C8.7	CD4.3	Y39A3CL.1	ceh-20	C03C10.5	nstp-10	T28F4.1	etr-1	F21D5.7	ero-1	dhs-28	cutc-1	spk-1	C36A4.4	chdp-1	F46B6.6	atg-9	T19A6.1	CELE_C46C2.2	sec-12	noah-1	Y57G11C.1147	CELE_R02D3.3	aqp-2	F13E6.1	skr-20	Y82E9BR.3	R53.4	B0001.6	K02D10.1	ddx-17	hmg-1.1	cyb-3	fard-1	plp-1	pro-1	F22D6.2	gst-1	C01F1.6	clec-266
GSE9485	ret-1	lsm-7	gas-1	let-70	K12H4.5	pitr-1	cdc-48.2	gpd-2	copa-1	hsp-90	swsn-7	tct-1	ain-2	T14B4.1	F13E6.1	CELE_C25H3.9	gpd-3	F42G8.10	epn-1	hrg-3	moma-1	hel-1	arf-1.2	let-607	rlbp-1	egl-8	glit-1	CELE_C25A1.16	F36A2.7	mdh-2	kdin-1	ran-1	mrps-33	F23H11.5	fars-3	har-1	pfd-1	cct-5	cct-7	eat-6	ubc-12	rsp-4	ZC247.1	thoc-2	ndk-1	stl-1	rla-1	mca-2	cki-1
GSE95636	cpn-1	glrx-5	pbs-7	plp-1	hpo-21	dlc-1	W02D9.2	mecr-1	C32F10.8	CELE_C25H3.9	arx-5	faah-4	pbs-3	ath-1	F40F4.7	vps-29	snap-29	glod-4	eif-1.A	pfd-3	pbs-6	R151.2	cka-1	rpl-11.1	B0491.5	CELE_Y116A8C.30	icd-1	mlc-5	alkb-1	let-60	rpn-7	icd-2	ribo-1	F35A5.8	pas-6	ubq-1	nuo-1	wwp-1	fkb-2	F11G11.5	arf-3	CELE_Y43F8C.7	F40F8.1	ZK632.10	arx-4	Y55F3AM.13	ostd-1	rpl-1	nars-1
GSE96068	cct-4	vha-4	pqn-59	R02F2.1	F36D4.5	akt-1	eef-1G	F21H12.6	tag-173	B0454.9	snx-14	unc-76	kin-3	ZK829.7	dnj-1	nfi-1	tat-5	vha-16	spr-4	C41D11.3	R05D3.2	sel-12	E02H1.1	qars-1	sams-4	rps-15	rpl-21	T26C5.3	rps-9	cyn-7	hsp-90	rps-5	lpd-5	mpk-1	clr-1	mrpl-10	nuo-5	C41G7.9	szy-20	asna-1	C37H5.13	C37C3.2	F59E12.9	K11H12.8	unc-27	rps-17	hrpf-2	nstp-2	C56G7.3
GSE9665	dpy-30	F13E6.1	F49C12.12	skp-1	htz-1	lgg-1	arf-3	snb-1	chaf-1	ttr-50	selt-1.1	ubql-1	arf-1.2	rpb-6	lin-53	CELE_B0285.3	cox-6A	pdi-6	zen-4	rmd-2	CELE_Y59A8B.10	icd-1	CELE_Y67H2A.5	ain-2	ND4	COX1	attf-2	rpl-10	his-24	him-1	sup-46	dnc-1	dpy-27	K07E3.1	rps-10	cyn-5	mog-2	skr-1	CELE_C55A6.9	cey-1	cyn-13	ubr-5	EEED8.15	ril-1	nars-1	COX3	erd-2	cks-1	fib-1
GSE9682	htz-1	cpn-1	ZC395.10	chn-1	C34B2.10	rpn-10	rba-1	perm-3	cyn-3	dkf-1	CELE_Y106G6H.14	cey-3	mlc-5	rab-10	Y55B1AL.2	emo-1	acdh-11	C50D2.5	inft-2	hpo-19	F38H4.10	pfkb-1.1	vha-14	tct-1	Y48A6B.3	COX1	clic-1	npl-4.2	F09E5.7	ltah-1.1	vha-10	F53F1.2	F26H9.5	F45H10.3	rfc-4	C14A11.9	F37A4.1	ZK632.10	Y17G7B.17	rpa-2	F39B2.3	F01F1.15	C56C10.9	mxl-1	rpt-1	ccm-3	mvk-1	CELE_Y57E12AL.1	C32F10.8
GSE9896	ztf-7	sar-1	riok-3	dnj-17	pdhk-2	moag-4	C06A5.8	T20D3.8	cdl-1	ZK484.3	tin-9.1	gpdh-2	usip-1	unc-16	mrpl-14	fzy-1	ZK20.4	dnj-21	skr-1	mon-2	umps-1	Y55F3AR.1	T10F2.2	ZK177.8	kin-3	dnj-1	tam-1	Y62E10A.13	mlc-4	atg-13	rpb-10	pod-1	clic-1	tkt-1	nlt-1	kel-3	mrpl-11	CD4.3	CELE_C24D10.4	uev-1	ztf-8	asg-1	thoc-2	abcf-2	snr-6	mrps-2	mrps-33	C16C10.2	hsp-1
GSE9897	rpl-9	elb-1	nhr-46	CELE_Y43F8C.7	cnx-1	apb-1	upp-1	rpl-39	T24F1.3	Y76B12C.3	eef-2	D2030.1	sel-1	Y57E12AM.1	rpn-3	lmp-1	yop-1	cpt-2	aman-2	C34C6.4	F54D11.4	ubc-7	pak-1	hrp-1	rpc-2	stt-3	rpb-10	K12H4.4	rps-29	prdx-2	lmn-1	par-5	emc-1	ttr-16	eef-1G	lpl-1	unc-116	sec-3	gcs-1	rae-1	cap-2	mrps-17	sar-1	arf-3	C32D5.8	rpl-21	dis-3	imb-2	tat-5
GSE99201	C31E10.5	kbrl-1	C29F9.1	F38H4.10	nkb-3	cfim-2	F49C12.12	vha-9	pptr-2	sqv-2	tra-4	nstp-1	pkn-1	lap-2	M106.3	swan-2	rnf-5	F11A10.6	lec-1	msp-59	nsf-1	wwp-1	mut-16	trcs-2	cdk-9	C17E4.6	COX1	F22H10.3	Y61A9LA.3	lir-1	C45B2.6	vha-20	T12D8.9	madd-3	CELE_Y60A3A.19	lsy-2	kin-19	C26B9.1	dnj-1	ark-1	R10E12.2	fut-3	cey-1	arx-3	Y79H2A.3	gap-2	T27F6.6	tag-131	ntl-4
GSE18157	Y34B4A.2	CELE_Y53F4B.36	F12B6.2	M05B5.4	idhg-1	vha-10	eat-6	aman-2	epg-4	nhr-66	fars-3	prdx-2	cdc-42	cap-1	gcst-1	CELE_C56A3.6	cnx-1	F14E5.2	ZK512.2	CELE_R09B3.3	uggt-1	amx-1	CELE_C30H7.2	R01B10.4	Y57E12AM.1	pqn-59	CELE_C01G6.4	pqn-83	Y17G7B.17	Y57G11C.1147	F47D12.9	tag-30	ensa-1	rab-5	alh-11	cka-1	F49C12.11	K02B12.7	akt-1	cey-4	bra-1	dph-1	CELE_Y47G6A.18	Y73E7A.1	bath-43	tag-267	unc-116	F48E8.2	Y54G2A.2
[truncated: 4,951 more columns]

## Sheet: GCRMA
	Gene-1	Gene-2	Gene-3	Gene-4	Gene-5	Gene-6	Gene-7	Gene-8	Gene-9	Gene-10	Gene-11	Gene-12	Gene-13	Gene-14	Gene-15	Gene-16	Gene-17	Gene-18	Gene-19	Gene-20	Gene-21	Gene-22	Gene-23	Gene-24	Gene-25	Gene-26	Gene-27	Gene-28	Gene-29	Gene-30	Gene-31	Gene-32	Gene-33	Gene-34	Gene-35	Gene-36	Gene-37	Gene-38	Gene-39	Gene-40	Gene-41	Gene-42	Gene-43	Gene-44	Gene-45	Gene-46	Gene-47	Gene-48	Gene-49
GSE100814	aat-7	abch-1	abf-3	abf-4	abt-6	AC7.3	acc-1	acc-4	acdh-5	acp-3	acr-19	acr-20	acr-24	acr-5	acs-10	acs-18	CELE_R09E10.4	ador-1	aex-2	CELE_AH6.3	T22B3.2	alh-2	apc-17	aqp-5	arl-6	arrd-12	arrd-15	arrd-21	arrd-5	arrd-6	asic-1	CELE_Y39B6A.22	CELE_ZK384.6	F59D6.2	atm-1	B0041.1	B0205.5	B0207.1	B0207.5	B0207.7	B0218.5	B0228.9	CELE_B0238.7	B0244.11	B0244.15	B0244.4	B0261.5	CELE_B0281.1	CELE_B0281.6
GSE10787	aat-3	aat-7	abch-1	abf-3	abf-4	abt-6	acc-1	acc-2	acc-3	ace-3	acl-8	acp-3	acr-10	acr-11	acr-12	acr-14	acr-20	acr-24	acr-5	acr-7	CELE_R09E10.4	acy-2	ador-1	adpr-1	aexr-1	aexr-3	AH9.4	alh-2	amt-2	W02G9.5	anoh-2	apc-17	aptf-1	aqp-5	arg-1	arl-6	arrd-15	arrd-2	arrd-21	arrd-4	arrd-5	arrd-9	asic-1	CELE_Y39B6A.22	F59D6.2	atm-1	B0207.8	B0222.1	B0228.8
GSE11055	abf-1	F32B4.6	abt-6	CELE_AH6.3	T22B3.2	CELE_Y39B6A.22	B0228.8	CELE_B0281.4	CELE_B0294.3	B0302.4	CELE_B0391.3	B0416.2	B0524.2	B0524.5	B0554.2	bath-13	bath-23	best-20	best-26	btb-7	C01A2.6	C03B1.1	C03B1.9	C03C10.2	C04F12.7	CELE_C04H5.7	C05D11.8	C05E11.2	CELE_C06C6.7	CELE_C08B6.6	C09D4.6	C09E7.5	C10A4.6	C10G11.10	C11E4.7	C12D12.4	CELE_C12D8.23	CELE_C14C6.13	C16D6.3	C17B7.3	C17B7.5	C17B7.9	C18H2.1	C24A11.5	C25F9.8	C27F2.6	C31G12.3	CELE_C32B5.6	C32E12.1
GSE12298	6R55.2	aakb-2	F32B4.6	acc-1	acd-4	acp-3	acr-20	acr-5	ador-1	adpr-1	AH9.4	W02G9.5	arg-1	arl-6	arrd-2	asic-2	CELE_Y39B6A.22	atm-1	CELE_F28D1.2	B0207.8	B0228.9	CELE_B0238.7	B0244.11	CELE_B0281.5	CELE_B0281.8	CELE_B0294.3	B0302.4	B0348.1	CELE_B0391.3	B0393.7	B0416.2	B0432.7	CELE_B0457.4	B0507.4	B0507.5	B0524.3	B0546.3	B0554.4	B0554.7	B0563.8	bath-23	bath-30	bath-9	btb-10	btb-11	btb-5	C01A2.6	C01F1.4	CELE_C02E7.8
GSE13258	6R55.2	abch-1	abf-3	F32B4.6	abt-1	abt-6	AC7.3	acbp-4	acbp-6	acdh-5	acdh-8	acp-3	acs-18	adpr-1	adt-1	AH10.4	CELE_AH6.3	T22B3.2	W02G9.5	apc-17	arrd-1	arrd-2	arrd-9	asfl-1	asic-1	CELE_Y39B6A.22	CELE_ZK384.6	F59D6.2	atf-8	B0205.10	B0205.4	B0205.5	B0207.1	B0207.8	B0218.5	B0228.9	CELE_B0238.7	B0244.15	B0244.9	B0252.1	B0252.5	B0261.5	CELE_B0281.1	CELE_B0281.4	CELE_B0281.5	CELE_B0294.3	B0302.2	B0302.4	B0304.2
GSE14649	6R55.2	aat-7	abf-4	F32B4.6	abt-1	abu-2	AC7.3	acd-1	acdh-5	acr-5	acs-18	ador-1	adpr-1	adt-1	aex-4	CELE_AH6.3	T22B3.2	apc-17	arrd-21	arrd-5	asic-1	asm-3	CELE_Y39B6A.22	CELE_Y39B6A.24	CELE_ZK384.6	F59D6.2	B0207.1	B0218.5	B0228.8	B0228.9	CELE_B0238.7	B0244.15	B0252.5	B0261.5	CELE_B0281.4	B0302.4	CELE_B0334.10	B0348.1	CELE_B0391.3	B0416.2	CELE_B0457.4	B0496.2	B0507.4	B0507.5	B0507.9	B0524.2	B0524.3	B0524.4	B0524.5
GSE15016	2L52.1	6R55.2	aat-7	abch-1	abf-1	abf-3	abf-4	F32B4.6	abt-1	abt-5	abt-6	abu-2	AC7.3	acbp-4	acc-2	acd-4	acdh-5	acdh-8	acl-13	acl-8	acp-3	acr-11	acr-14	acr-18	acr-20	acr-23	acr-24	acr-3	acr-5	acr-6	acr-9	acs-10	acs-15	acs-18	CELE_R09E10.4	acs-6	acy-2	ador-1	adpr-1	adt-1	aexr-1	AH10.2	AH10.4	CELE_AH6.3	AH9.4	T22B3.2	alh-2	amt-1	W02G9.5
GSE15159	acdh-5	F59D6.2	B0207.1	B0244.11	best-25	CELE_C08F11.7	C10G11.10	CELE_C17A2.7	CELE_C17F4.2	CELE_C24H12.6	C30G4.2	C33H5.16	C39B10.5	CELE_C44C10.6	C45B2.3	C46E10.2	C46E10.3	C56G2.3	cal-1	ceh-85	clec-130	clec-231	clec-239	clec-261	clec-38	W04A4.4	col-163	cyp-25A6	D1079.1	F52C12.4	ent-3	CELE_F01G10.5	CELE_F07H5.7	F08F1.4	F09C12.6	F11A1.2	F11C1.4	F13A2.2	CELE_F13A7.7	F14H8.5	F16G10.6	CELE_F16H6.9	CELE_F19B10.3	CELE_F21E9.6	F27D9.4	F28F9.3	CELE_F29C12.6	CELE_F29C4.4	F40E12.1
GSE15527	2L52.1	6R55.2	aakb-2	aat-7	abf-1	abf-3	F32B4.6	abt-6	abu-3	acbp-6	acc-1	acc-2	acd-4	acp-3	acr-10	acr-17	acr-2	acr-20	acr-5	ador-1	adpr-1	adt-1	aexr-1	AH10.2	AH9.4	hpo-16	amt-1	amt-2	W02G9.5	ant-1.2	aptf-1	Y62E10A.17	aqp-5	arg-1	arid-1	arl-3	arl-6	arrd-1	arrd-16	arrd-2	arrd-21	arrd-23	arrd-28	arrd-3	arrd-4	arrd-5	arrd-9	asic-1	CELE_Y39B6A.22
GSE15762	2L52.1	4R79.2	6R55.2	aakb-2	CELE_Y111B2A.9	aat-4	aat-6	aat-7	aat-8	abf-1	abf-3	abf-4	F32B4.6	abt-1	abt-5	abt-6	abtm-1	abu-2	AC7.3	acbp-4	acc-2	acc-3	acd-4	acdh-4	acdh-5	acl-13	acp-3	acr-10	acr-16	acr-18	acr-20	acr-21	acr-24	acr-3	acr-5	acr-9	acs-10	acs-18	CELE_R09E10.4	acs-6	acy-2	ador-1	adpr-1	adt-1	aex-4	aexr-1	D2024.2	AH10.2	CELE_AH6.3
GSE16050	6R55.2	aat-6	abf-4	F32B4.6	abt-1	abt-6	acd-4	acdh-5	acl-8	acp-3	acs-18	CELE_R09E10.4	adpr-1	aex-4	CELE_AH6.3	alh-2	W02G9.5	apc-17	aqp-3	arrd-11	arrd-2	arrd-9	CELE_Y39B6A.24	CELE_ZK384.6	F59D6.2	B0205.10	B0207.8	B0228.9	CELE_B0238.7	B0244.15	CELE_B0280.17	CELE_B0281.8	CELE_B0294.3	B0302.5	B0348.5	CELE_B0391.3	B0416.2	B0524.2	B0524.3	B0524.4	B0554.1	B0554.4	B0554.7	B0563.5	B0563.8	bath-23	bath-40	bath-47	CELE_BE10.1
GSE16405	6R55.2	aat-3	aat-7	abch-1	abf-3	abf-4	F32B4.6	abt-6	abtm-1	abu-2	abu-6	AC7.3	acc-1	acd-4	acl-8	acp-3	acr-10	acr-11	acr-16	acr-17	acr-2	acr-20	acr-3	acr-7	ador-1	adt-1	AH10.2	AH9.4	alkb-8	W02G9.5	apc-17	aqp-5	arg-1	arl-3	arl-6	arrd-15	arrd-2	arrd-4	arrd-9	asic-1	asic-2	CELE_Y39B6A.22	CELE_ZK384.6	F59D6.2	atf-2	atm-1	attf-3	B0034.2	B0034.5
GSE16753	6R55.2	aat-7	aat-8	abch-1	abf-1	abf-4	F32B4.6	abt-1	abt-5	abt-6	abts-2	abu-3	AC7.3	acbp-4	acc-1	acc-2	acc-4	acd-4	acdh-5	acdh-8	acl-13	acp-3	acr-11	acr-12	acr-14	acr-18	acr-19	acr-2	acr-20	acr-24	acr-5	acr-6	acr-9	acs-15	acs-18	CELE_R09E10.4	acy-2	ador-1	adpr-1	aex-2	aexr-1	aexr-3	AH10.2	AH10.4	AH9.1	AH9.4	T22B3.2	amt-1	amt-2
GSE16915	2L52.1	4R79.2	6R55.2	aak-1	aakb-1	CELE_Y111B2A.9	aat-1	aat-7	abch-1	abf-1	abf-3	abf-4	F32B4.6	Y97E10AL.2	abt-1	abt-5	abt-6	abtm-1	abu-2	abu-3	AC7.3	acbp-4	acbp-6	acc-1	acc-2	acd-1	acd-5	acdh-5	ace-3	acl-13	acl-7	acl-8	acp-3	acr-10	acr-11	acr-15	acr-17	acr-18	acr-20	acr-21	acr-24	acr-3	acr-5	acr-6	acr-9	acs-10	acs-15	acs-16	acs-18
GSE16975	6R55.2	abf-3	F32B4.6	abt-6	acc-2	acc-4	acd-4	ace-3	acl-8	acp-3	acr-11	acr-14	acr-16	acr-17	acy-2	ador-1	adpr-1	aexr-1	ahr-1	amt-2	W02G9.5	apc-17	arg-1	arl-6	arrd-15	arrd-3	arrd-5	asd-2	CELE_ZK384.6	F59D6.2	B0041.1	B0198.3	B0207.5	B0207.8	B0222.1	B0222.11	B0228.9	B0244.15	B0244.5	B0302.2	B0302.4	B0348.1	CELE_B0391.3	B0410.1	CELE_B0457.4	B0507.5	B0507.9	B0524.3	B0524.4
GSE18130	2L52.1	6R55.2	aat-7	abch-1	abf-1	abf-4	F32B4.6	abt-5	abt-6	abu-13	abu-2	abu-3	AC7.3	acdh-5	acdh-6	acdh-8	acr-5	acs-18	adpr-1	adt-1	AH10.2	CELE_AH6.3	T22B3.2	hpo-16	ant-1.4	arl-6	arrd-3	arrd-9	asfl-1	CELE_Y39B6A.22	CELE_Y39B6A.24	CELE_ZK384.6	F59D6.3	atm-1	CELE_F28D1.2	B0024.4	B0041.1	B0205.10	B0205.5	B0207.5	B0207.8	B0207.9	B0218.5	B0228.8	B0228.9	CELE_B0238.7	B0244.15	B0244.9	B0252.5
GSE18131	6R55.2	aakb-2	aat-1	aat-2	aat-6	aat-7	aat-9	abf-3	F32B4.6	abt-6	abu-11	acc-1	acd-4	ace-3	acl-8	acp-3	acr-10	acr-16	acr-17	acr-5	acr-7	acr-9	acy-2	ador-1	adt-1	agr-1	AH9.1	AH9.4	alh-13	alkb-8	amt-2	W02G9.5	ant-1.2	apc-17	aptf-1	aqp-5	arl-3	arl-6	arrd-1	arrd-21	arrd-22	arrd-7	arrd-9	asic-1	asna-2	CELE_Y39B6A.22	CELE_ZK384.6	atg-16.1	athp-3
GSE19138	6R55.2	aat-3	aat-7	abf-1	abf-3	abf-4	F32B4.6	abt-6	abu-2	acc-1	acc-2	acd-4	acdh-5	acl-8	acp-3	acr-10	acr-18	acr-3	acr-5	acr-6	acs-18	CELE_R09E10.4	ador-1	aexr-1	AH9.4	amt-2	W02G9.5	aqp-5	arg-1	arl-6	arrd-1	arrd-12	arrd-2	arrd-9	CELE_Y39B6A.22	CELE_ZK384.6	F59D6.2	atm-1	B0034.2	B0034.5	B0198.3	B0205.5	B0207.10	B0207.5	B0207.8	B0228.8	B0228.9	CELE_B0238.7	B0244.11
GSE19310	aat-7	abch-1	abt-6	ace-3	acr-20	acr-24	ador-1	aex-2	ant-1.2	arg-1	CELE_Y39B6A.22	CELE_ZK384.6	F59D6.2	B0034.5	B0207.5	B0207.8	B0228.9	B0244.15	CELE_B0391.3	B0496.6	B0524.4	B0546.5	B0554.4	B0563.8	C01A2.6	C01B7.5	C01F1.4	C03B1.4	C03E10.1	C04B4.5	C05D11.8	CELE_C06C3.8	C06E4.6	C07F11.2	C08G9.2	C09D4.6	CELE_C12D8.23	CELE_C13A2.2	CELE_C14A11.2	CELE_C14C6.6	C15B12.3	C15C8.6	C16D9.3	CELE_C17A2.7	C17B7.3	C18A11.4	CELE_C18B10.6	C18H7.1	C24A11.5
GSE19922	6R55.2	aat-7	abch-1	F32B4.6	abt-6	acc-2	acd-4	acr-10	acr-14	acr-17	acr-18	acr-2	acr-24	acr-3	acr-7	ador-1	adpr-1	adt-1	aex-2	aexr-1	aexr-3	AH9.4	W02G9.5	apc-17	aqp-3	aqp-6	arrd-12	arrd-23	asic-1	asm-3	CELE_Y39B6A.22	CELE_ZK384.6	F59D6.2	F59D6.3	atm-1	axl-1	B0024.15	B0034.5	B0207.10	B0207.5	B0207.8	B0222.1	B0222.11	B0228.8	CELE_B0238.7	B0244.4	B0244.5	CELE_B0281.6	B0302.2
GSE19972	6R55.2	aakb-2	CELE_Y111B2A.9	aat-3	aat-7	abch-1	abf-4	F32B4.6	abt-6	abu-2	acc-1	acc-2	ace-3	acl-8	acp-3	acr-10	acr-12	acr-14	acr-2	acr-20	acr-21	acr-24	acr-3	acr-5	acr-7	acy-2	ador-1	adpr-1	aex-2	aexr-1	agr-1	AH10.2	AH10.4	AH9.1	AH9.4	amt-2	W02G9.5	ant-1.2	aptf-1	F28C6.1	aqp-3	aqp-5	aqp-6	arg-1	arid-1	arl-6	arrd-1	arrd-12	arrd-15
GSE20053	6R55.2	aat-7	abch-1	abf-3	abf-4	F32B4.6	abt-1	abt-5	abt-6	abts-2	abts-3	abu-2	AC7.3	acc-1	acc-2	acc-3	acc-4	acdh-4	acdh-5	acdh-6	acdh-8	ace-3	acp-3	acr-11	acr-12	acr-14	acr-15	acr-19	acr-2	acr-20	acr-21	acr-23	acr-24	acr-3	acr-5	acr-6	acr-7	acr-8	acr-9	acs-10	acs-15	acs-16	acs-18	CELE_R09E10.4	acy-2	ador-1	adpr-1	adt-1	aex-2
GSE21162	aat-7	abch-1	abf-1	abu-2	abu-3	acd-4	acp-3	acr-23	acr-3	acr-7	aexr-3	arrd-3	arrd-8	CELE_Y39B6A.22	F59D6.2	B0207.8	B0244.15	CELE_B0281.8	CELE_B0285.6	B0302.4	B0511.11	B0524.3	B0554.2	B0563.1	bath-23	bath-25	bath-3	bcmo-1	CELE_BE10.4	F22F7.6	CELE_F21H7.10	F56H6.6	btb-10	btb-6	btb-8	bus-12	C01A2.6	C01C4.2	CELE_C01G12.5	C01G5.7	C02B8.1	C02B8.7	CELE_C02E7.8	C02F4.5	C02G6.2	C03B1.4	C03B1.9	C03C10.5	C04B4.4
GSE21376	2L52.1	6R55.2	aat-7	aat-8	F32B4.6	abt-1	abt-6	abu-2	AC7.3	acdh-5	acdh-8	acl-8	acp-3	acr-5	acs-10	acs-15	acs-18	CELE_R09E10.4	acs-6	adpr-1	AH10.2	CELE_AH6.3	hpo-16	alh-2	W02G9.5	ant-1.4	Y62E10A.17	aqp-3	aqp-5	arg-1	arid-1	arl-6	arrd-1	arrd-12	arrd-2	CELE_Y39B6A.22	CELE_ZK384.6	F59D6.2	athp-3	attf-3	B0034.2	B0041.1	B0205.10	B0205.5	B0207.1	B0207.10	B0207.5	B0207.7	B0207.8
GSE21467	6R55.2	abf-3	abf-4	F32B4.6	abt-6	abtm-1	abu-2	AC7.3	acc-1	acl-8	acp-3	acr-10	acr-17	acr-3	acr-5	acr-7	CELE_R09E10.4	adpr-1	adt-1	AH10.2	CELE_AH6.3	AH9.4	alh-2	W02G9.5	apc-17	aqp-5	arg-1	arl-6	arrd-15	arrd-2	arrd-21	arrd-28	arrd-9	asd-2	asic-2	CELE_Y39B6A.22	CELE_ZK384.6	F59D6.2	atm-1	attf-3	B0034.5	B0041.1	B0205.5	B0207.5	B0207.8	B0218.5	B0222.11	B0228.8	B0228.9
GSE21591	6R55.2	abch-1	abtm-1	abu-2	acbp-6	acc-3	acd-4	acl-8	acr-12	acr-2	acr-20	acr-24	Y71D11A.3	aex-4	AH10.4	AH9.4	W02G9.5	apc-17	aqp-6	arrd-2	arrd-23	arrd-4	F59D6.2	B0024.15	B0207.10	B0207.2	B0228.9	B0244.11	CELE_B0281.8	CELE_B0334.6	B0403.3	B0416.2	CELE_B0457.4	B0507.4	B0524.2	B0524.3	B0546.3	B0554.5	B0563.8	bbs-2	bcmo-1	best-25	best-5	T15D6.4	bus-1	C02H6.1	C03A3.1	C03B1.4	C03B1.9
GSE21747	2L52.1	4R79.2	6R55.2	aakb-2	CELE_Y111B2A.9	aat-4	aat-6	aat-7	aat-8	abch-1	abf-3	abf-4	F32B4.6	abt-1	abt-5	abt-6	abu-2	abu-3	AC7.3	acbp-4	acc-1	acc-2	acc-3	acd-3	acd-4	acdh-5	acl-13	acp-3	acr-11	acr-12	acr-14	acr-15	acr-16	acr-17	acr-19	acr-2	acr-20	acr-21	acr-24	acr-5	acr-6	acr-9	acs-15	acs-18	CELE_R09E10.4	acs-9	acy-2	ador-1	adpr-1
GSE21784	6R55.2	F32B4.6	abt-6	acc-4	acr-3	acr-5	acr-6	ador-1	aex-2	aexr-1	AH10.2	AH9.4	alh-2	aqp-5	arl-6	CELE_Y39B6A.22	F59D6.2	C11D2.2	B0207.5	B0207.8	B0228.8	B0228.9	CELE_B0238.7	B0244.11	B0244.15	B0244.4	CELE_B0281.1	CELE_B0281.8	CELE_B0294.3	B0302.2	B0302.4	B0348.1	CELE_B0391.3	B0410.1	B0507.4	B0507.5	B0511.11	B0524.3	B0524.4	B0546.3	CELE_B0547.2	B0554.1	B0554.2	B0554.4	B0554.7	B0563.1	bbs-2	CELE_BE10.3	F22F7.6
GSE2180	col-45	scl-20	CELE_Y52B11A.4	CELE_Y54E2A.7	rsef-1	F39H12.3	cyp-34A4	CELE_T24E12.3	ador-1	W07G1.1	unc-43	clec-234	srh-181	CELE_ZK666.8	F32B5.3	srx-16	gst-28	rga-6	T22B3.2	str-168	F28E10.4	dhs-15	Y71G12B.31	kin-1	col-172	ifc-2	nas-37	F49E12.7	tftc-1	nlp-21	twk-42	C06E4.6	K05F1.1	C10A4.6	osm-9	adt-1	ttn-1	sygl-1	F40E12.1	Y45F10A.7	gst-3	col-49	C44B9.1	CELE_Y73F8A.35	oac-38	C14E2.5	ceh-28	F54D12.1	sra-38
GSE21819	4R79.2	6R55.2	aat-7	abch-1	F32B4.6	abt-1	abt-6	abts-2	abu-2	abu-6	AC7.3	acbp-4	acc-1	acc-2	acc-3	acc-4	acd-4	acdh-5	acdh-8	acr-11	acr-14	acr-15	acr-2	acr-23	acr-24	acr-3	acr-5	acr-6	acs-15	acs-18	CELE_R09E10.4	acy-2	ador-1	adpr-1	adt-1	aex-2	aexr-1	AH10.2	AH10.4	CELE_AH6.3	AH9.4	ahr-1	T22B3.2	ant-1.2	ant-1.4	aqp-5	arg-1	arl-13	arl-6
GSE2210	2L52.1	4R79.2	6R55.2	aakb-2	CELE_Y111B2A.9	aat-7	aat-8	abch-1	abf-1	abf-3	abf-4	F32B4.6	abt-6	acc-1	acc-2	acc-3	acd-4	ace-3	acp-3	acr-10	acr-12	acr-14	acr-17	acr-18	acr-19	acr-20	acr-21	acr-24	acr-3	acr-5	acr-6	acr-7	acr-9	ador-1	adpr-1	adt-1	aex-2	aex-4	aexr-3	AH9.4	ahr-1	hpo-16	amt-1	amt-2	W02G9.5	ant-1.2	apc-17	aptf-1	F28C6.1
GSE22660	6R55.2	abch-1	F32B4.6	acc-1	acd-4	acp-3	acr-12	acr-14	acr-17	acr-20	acr-5	ador-1	aex-2	aexr-1	aexr-3	AH9.4	W02G9.5	apc-17	aptf-1	aqp-5	arg-1	arl-6	arrd-21	arrd-9	asic-1	CELE_Y39B6A.22	CELE_ZK384.6	F59D6.2	B0034.2	B0034.5	B0198.3	B0205.5	B0207.5	B0228.8	B0228.9	CELE_B0238.7	B0244.15	CELE_B0281.8	CELE_B0294.3	B0302.4	B0348.1	CELE_B0391.3	B0416.2	B0432.7	B0507.4	B0507.7	B0524.2	B0546.3	B0546.5
GSE23013	2L52.1	4R79.2	6R55.2	CELE_Y111B2A.9	aakg-3	aat-7	abch-1	abf-3	abf-4	F32B4.6	abt-6	abtm-1	abu-12	abu-2	abu-3	AC7.3	acbp-6	acc-1	acc-2	acc-3	acc-4	acd-4	acdh-5	acdh-6	acl-8	acp-3	acr-10	acr-11	acr-12	acr-15	acr-16	acr-17	acr-2	acr-20	acr-21	acr-23	acr-24	acr-5	acr-6	acr-7	acr-9	acs-15	CELE_R09E10.4	Y71D11A.3	ador-1	adpr-1	adt-1	aex-2	aex-4
GSE23528	aat-7	F32B4.6	abt-6	AC7.3	acp-3	acr-24	acr-5	acs-18	ador-1	aex-2	T22B3.2	arl-6	CELE_Y39B6A.22	F59D6.2	B0207.1	B0207.8	B0228.8	CELE_B0391.3	B0496.6	B0507.4	B0524.2	B0524.3	B0554.1	B0554.4	B0563.8	bath-13	best-11	best-25	C01F1.5	CELE_C02E7.8	C02G6.2	C02H6.1	C03A7.2	C03B1.1	C03E10.1	C04B4.4	C04B4.5	CELE_C04E12.10	CELE_C04E6.4	CELE_C04E6.5	CELE_C05B5.11	C06B3.1	CELE_C06C6.1	C07B5.6	CELE_C08B6.6	C08G9.2	C09D4.6	C12D12.4	CELE_C12D8.23
GSE23843	6R55.2	CELE_Y111B2A.9	aat-7	abch-1	abt-6	acc-3	acc-4	acd-4	acr-20	acr-3	ador-1	adt-1	aex-2	aexr-1	aexr-3	AH9.4	amt-1	apc-17	aqp-6	arrd-28	arrd-5	arrd-9	asic-1	CELE_Y39B6A.22	CELE_ZK384.6	F59D6.2	B0222.1	B0228.8	B0228.9	CELE_B0238.7	B0244.4	B0244.5	CELE_B0281.8	B0302.4	B0348.1	CELE_B0391.3	B0410.1	CELE_B0457.4	B0524.6	B0554.2	B0554.4	B0554.5	bath-13	bath-23	best-15	CELE_C54C8.2	btb-5	bus-1	bus-2
GSE24847	2L52.1	4R79.2	6R55.2	aagr-1	aakb-2	CELE_Y111B2A.9	aat-1	aat-7	aat-9	abcf-1	abch-1	abf-3	abf-4	F32B4.6	abt-6	abts-2	abu-2	abu-3	AC7.3	acc-1	acc-2	acc-3	acd-3	acd-4	acd-5	acdh-4	acdh-5	acl-13	acl-6	acl-7	acl-8	acp-3	acr-10	acr-12	acr-15	acr-16	acr-17	acr-19	acr-2	acr-20	acr-21	acr-23	acr-24	acr-3	acr-5	acr-6	acr-7	acr-9	acs-15
GSE25513	6R55.2	aat-7	aat-8	abf-3	F32B4.6	abt-6	acc-1	acr-11	acr-2	acr-20	acr-21	acr-3	acr-5	ador-1	adpr-1	AH10.2	AH9.4	alh-2	alkb-8	apc-17	aqp-3	arg-1	arid-1	arl-3	arl-6	arrd-15	arrd-2	arrd-21	arrd-28	arrd-3	arrd-5	arrd-6	asic-1	CELE_Y39B6A.22	CELE_ZK384.6	F59D6.2	C11D2.2	atm-1	CELE_F28D1.2	B0207.8	B0228.9	CELE_B0238.7	B0244.15	CELE_B0281.1	CELE_B0281.4	CELE_B0281.5	CELE_B0281.8	CELE_B0294.3	B0302.4
GSE25633	6R55.2	aat-7	AC7.3	acdh-5	acdh-8	acl-13	acp-3	acs-18	adpr-1	T22B3.2	hpo-16	amt-1	W02G9.5	apc-17	aqp-3	arg-1	arrd-2	arrd-21	arrd-9	asfl-1	CELE_Y39B6A.22	CELE_Y39B6A.24	CELE_ZK384.6	F59D6.2	attf-3	B0205.10	B0207.1	B0207.8	B0207.9	B0228.8	B0228.9	CELE_B0238.7	B0252.5	B0261.6	CELE_B0280.17	CELE_B0281.6	CELE_B0294.3	B0302.4	B0348.1	B0410.1	B0416.2	B0432.11	B0432.8	B0496.1	B0496.2	B0507.4	B0524.2	B0524.3	B0524.4
GSE25831	6R55.2	aat-7	F32B4.6	abt-1	abt-6	abu-2	AC7.3	acdh-5	acdh-8	acr-11	acs-10	acs-18	adpr-1	CELE_AH6.3	T22B3.2	alh-2	W02G9.5	ant-1.4	apc-17	aqp-3	arg-1	arrd-21	arrd-9	CELE_Y39B6A.22	CELE_Y39B6A.24	CELE_ZK384.6	F59D6.2	atm-1	attf-3	B0041.1	B0205.10	B0205.5	B0207.1	B0207.5	B0207.7	B0207.9	B0218.5	B0228.8	B0228.9	CELE_B0238.7	B0244.15	B0252.5	B0261.5	B0261.6	CELE_B0280.17	CELE_B0281.1	CELE_B0281.4	CELE_B0281.8	CELE_B0294.3
GSE27401	2L52.1	6R55.2	aakg-3	aat-3	aat-7	abch-1	abf-3	abf-4	F32B4.6	abt-6	abts-2	abu-2	AC7.3	acc-1	acc-2	acc-4	acdh-6	ace-3	acp-3	acr-11	acr-12	acr-14	acr-15	acr-16	acr-18	acr-19	acr-2	acr-20	acr-21	acr-24	acr-3	acr-5	acr-7	acr-8	acr-9	CELE_R09E10.4	acy-2	ador-1	adpr-1	adt-1	aex-2	aexr-1	aexr-3	agr-1	AH10.2	AH10.4	AH9.1	alh-2	amt-2
GSE27677	abch-1	acd-4	acr-5	ador-1	AH9.4	apc-17	arl-6	CELE_Y39B6A.22	F59D6.2	B0218.5	CELE_B0281.8	CELE_B0391.3	B0454.8	B0496.6	B0507.9	B0524.2	B0524.3	B0554.1	B0554.4	bath-30	best-25	btb-5	bus-2	C03E10.1	C04B4.5	CELE_C04E12.10	C04F5.2	C06B3.1	C07B5.6	C08G5.1	C08G9.2	C09D4.6	C09E7.5	C09F5.3	CELE_C09G9.3	C10E2.1	C10G11.1	C12D12.4	CELE_C12D8.23	CELE_C13A2.7	CELE_C14A11.2	CELE_C14C6.6	C14E2.4	C14E2.6	C15C6.3	C16D6.3	C16E9.12	CELE_C18B10.6	C18G1.7
GSE27867	4R79.2	6R55.2	aat-7	abf-1	abf-3	F32B4.6	abu-2	acc-4	acd-4	acr-10	acr-14	acr-17	acr-20	acr-21	acr-3	acr-5	acr-7	acs-9	acy-2	ador-1	adpr-1	aex-2	aexr-1	aexr-3	AH10.2	AH9.1	AH9.4	ahr-1	hpo-16	alh-2	amt-1	amt-2	W02G9.5	ant-1.2	apc-17	apt-9	aptf-1	aqp-3	aqp-5	arg-1	arid-1	arl-3	arl-6	arrd-1	arrd-15	arrd-2	arrd-21	arrd-26	arrd-3
GSE28494	6R55.2	CELE_Y111B2A.9	aat-6	aat-7	abf-1	abf-2	abf-3	abf-4	F32B4.6	abt-1	abt-4	abt-6	AC7.3	acc-2	acd-1	acl-13	acp-3	acr-10	acr-2	acr-24	acr-6	acs-18	ador-1	adt-1	aex-2	aex-4	aexr-1	D2024.2	CELE_AH6.3	AH9.4	T22B3.2	alh-2	amt-1	W02G9.5	ant-1.2	aqp-3	CELE_F44G3.2	arl-6	arrd-22	arrd-23	arrd-26	asic-1	asm-2	asm-3	CELE_F21F8.4	CELE_Y39B6A.22	CELE_ZK384.6	F59D6.2	F59D6.3
GSE28856	6R55.2	aat-1	aat-7	aat-8	abch-1	abf-1	abf-3	abf-4	F32B4.6	C37H5.2	abt-1	abt-6	abts-3	abu-12	abu-13	abu-15	abu-2	AC7.3	acc-1	acc-2	acc-4	acd-1	acd-4	acdh-5	acdh-6	acdh-8	ace-3	acp-3	acr-11	acr-14	acr-15	acr-16	acr-17	acr-19	acr-2	acr-21	acr-23	acr-5	acr-6	acr-7	acr-8	acs-10	acs-15	acs-18	CELE_R09E10.4	ador-1	adt-1	aex-2	aexr-1
GSE29951	acr-5	adpr-1	adt-1	aqp-3	arl-6	arrd-2	arrd-9	CELE_Y39B6A.22	F59D6.2	atm-1	B0205.5	B0244.11	B0244.15	CELE_B0391.3	B0416.2	B0507.5	B0546.3	bath-30	bath-9	CELE_BE10.3	best-20	T15D6.4	btb-13	btb-15	C01A2.6	C02F4.5	C03B1.3	C03E10.1	C04B4.2	CELE_C05B5.11	CELE_C06C6.1	C06E4.6	C07C7.1	CELE_C07D8.5	CELE_C08B6.6	C08D8.1	CELE_C08E8.11	CELE_C08F1.6	C08G5.1	C09D4.6	CELE_C09G9.3	C10A4.1	C10E2.4	C12D12.4	CELE_C12D8.23	CELE_C13A2.7	CELE_C14C6.6	C15C6.3	C16C8.19
GSE30505	acr-5	ador-1	AH9.4	apc-17	CELE_Y39B6A.22	F59D6.2	B0228.9	B0244.15	CELE_B0281.8	CELE_B0294.3	B0302.2	B0302.4	CELE_B0391.3	B0524.3	B0554.1	B0563.8	bath-30	bbs-2	bbs-9	CELE_BE10.3	best-2	btb-5	C01A2.1	C01G5.7	CELE_C02E7.8	C02F4.5	C03B1.4	C03B1.9	C03E10.1	C04B4.1	C04B4.4	C04C3.6	CELE_C04E12.10	C06E1.11	C07A9.5	C07B5.6	C07C7.1	CELE_C08B6.5	CELE_C08B6.6	CELE_C08E8.11	C09D4.6	C09F5.3	CELE_C09G12.5	CELE_C09G9.3	C10A4.1	C10E2.1	C10G8.2	CELE_C12D5.10	CELE_C12D8.23
GSE32031	6R55.2	aakb-2	CELE_Y111B2A.9	aat-7	aat-8	abf-1	abf-3	F32B4.6	abt-1	abt-5	abt-6	abu-2	abu-3	AC7.3	acbp-4	acc-1	acc-2	acc-3	acd-4	acdh-5	acdh-8	acl-13	acp-3	acr-11	acr-24	acr-5	acr-6	acs-10	acs-15	acs-18	adpr-1	adt-1	aex-2	aexr-1	aexr-3	AH10.4	CELE_AH6.3	AH9.4	ahr-1	T22B3.2	W02G9.5	ant-1.2	ant-1.3	apc-17	aqp-3	arg-1	arid-1	arl-6	arrd-1
GSE32339	6R55.2	abf-3	F32B4.6	abt-6	acr-20	acr-3	acr-5	adpr-1	AH10.4	ant-1.2	aqp-5	arrd-28	asic-1	CELE_Y39B6A.22	CELE_ZK384.6	B0205.5	B0207.8	B0228.8	CELE_B0238.7	B0244.11	B0244.15	CELE_B0281.1	CELE_B0281.4	CELE_B0281.8	CELE_B0294.3	CELE_B0391.3	B0410.1	B0416.2	B0524.6	B0546.3	CELE_B0547.2	B0554.1	B0554.2	B0554.4	B0563.8	bath-23	CELE_BE10.3	best-10	best-11	best-2	best-25	best-6	CELE_F21H7.10	btb-13	btb-5	C01A2.6	CELE_C01G12.5	C01G5.3	C01G5.7
GSE32467	2L52.1	6R55.2	aakb-2	CELE_Y111B2A.9	aat-7	aat-8	abch-1	abf-1	abf-3	F32B4.6	abt-1	abt-6	abtm-1	AC7.3	acbp-6	acd-1	acdh-4	acdh-5	acdh-8	acl-8	acp-2	acp-3	acp-7	acr-10	acr-11	acr-16	acr-18	acr-5	acr-7	acs-10	acs-18	CELE_R09E10.4	acs-6	adm-2	ador-1	adpr-1	adt-1	aex-4	D2024.2	AH10.2	CELE_AH6.3	AH9.4	air-2	T22B3.2	amt-1	amt-2	W02G9.5	ant-1.2	apc-17
GSE32521	6R55.2	aat-7	abch-1	abf-3	abf-4	F32B4.6	abt-1	abt-6	abu-2	AC7.3	acbp-6	acc-2	acd-4	acdh-5	acl-8	acp-3	acr-20	acr-5	acr-6	acr-9	acs-15	acs-18	ador-1	adpr-1	AH10.2	AH10.4	AH9.4	ahr-1	hpo-16	amt-2	W02G9.5	ant-1.2	Y62E10A.17	F28C6.1	aqp-5	arg-1	arid-1	arl-6	arrd-1	arrd-12	arrd-16	arrd-2	arrd-5	arrd-9	CELE_Y39B6A.22	CELE_Y39B6A.24	CELE_ZK384.6	C11D2.2	athp-3
GSE32942	6R55.2	aakb-2	aakg-4	aat-1	aat-4	aat-6	aat-7	abch-1	abf-1	abf-3	abf-4	F32B4.6	abt-4	abt-6	abtm-1	abts-2	abu-2	acc-1	acc-2	acc-3	acc-4	acd-4	ace-3	acl-8	acp-3	acr-10	acr-12	acr-14	acr-15	acr-16	acr-17	acr-2	acr-20	acr-24	acr-5	acr-7	acr-9	acs-7	acs-9	Y71D11A.3	C15B12.6	adm-2	ador-1	adt-1	aex-2	aexr-1	aexr-3	D2024.2	AH10.2
GSE32949	aat-4	aat-6	aat-7	abch-1	abf-4	F32B4.6	abt-1	abu-2	abu-3	AC7.3	acbp-4	acc-2	acc-4	acd-4	acdh-5	acdh-6	acdh-8	ace-3	acl-8	acr-16	acr-17	acr-24	acr-3	acr-5	acr-9	acs-15	acs-18	ador-1	adpr-1	adt-1	aex-4	aexr-1	AH10.2	AH9.4	W02G9.5	F42A10.3	apc-17	aqp-3	aqp-4	arg-1	arl-6	arrd-1	arrd-12	arrd-2	arrd-21	asd-2	asm-3	CELE_Y39B6A.22	CELE_ZK384.6
GSE34026	6R55.2	abf-3	F32B4.6	abt-6	acc-1	acc-2	acd-4	acdh-5	acl-13	acr-11	acr-20	acr-5	acr-9	acs-15	aex-2	AH9.4	ant-1.2	Y62E10A.17	aqp-3	aqp-5	aqp-6	arl-6	arrd-1	CELE_Y39B6A.22	CELE_ZK384.6	F59D6.2	B0228.8	B0228.9	CELE_B0238.7	B0244.11	B0244.15	CELE_B0281.4	CELE_B0294.3	B0302.2	B0302.4	B0348.1	B0416.2	B0496.6	B0507.4	B0524.2	B0524.3	B0524.5	B0546.3	B0546.5	B0554.1	B0554.7	B0563.5	B0563.8	bath-10
GSE34113	2L52.1	6R55.2	CELE_Y111B2A.9	aat-7	abch-1	abf-3	F32B4.6	abt-1	abt-5	abt-6	abtm-1	abts-2	AC7.3	acc-1	acd-4	ace-3	acl-8	acp-3	acr-11	acr-14	acr-16	acr-17	acr-18	acr-2	acr-20	acr-23	acr-24	acr-5	acr-7	acs-15	acs-21	acy-2	adm-2	ador-1	adt-1	aex-2	aexr-3	AH10.2	CELE_AH6.3	AH9.1	AH9.4	alh-2	amt-2	W02G9.5	ant-1.2	apc-17	aptf-1	aqp-3	aqp-5
GSE34471	abt-6	abu-2	acr-5	adpr-1	AH10.2	AH9.1	W02G9.5	aqp-3	arl-6	arrd-2	arrd-5	arrd-6	arrd-9	asd-2	B0228.8	B0228.9	CELE_B0238.7	B0244.11	CELE_B0281.5	CELE_B0281.8	CELE_B0294.3	B0302.2	B0302.4	B0348.1	CELE_B0391.3	B0403.3	B0410.1	B0416.2	B0507.4	B0524.3	B0524.4	CELE_B0547.2	bath-23	CELE_BE10.3	CELE_F21H7.10	T15D6.4	M02B7.5	btb-10	btb-12	btb-15	C01A2.6	C01F1.6	C01G5.3	C01G5.7	CELE_C02E7.8	C02F4.5	C03B1.1	C03B1.3	C03B1.4
GSE35354	F32B4.6	acd-4	acr-5	AH9.4	CELE_Y39B6A.22	B0207.8	B0228.9	B0244.15	CELE_B0281.8	B0302.4	B0507.5	B0524.3	CELE_BE10.3	btb-5	bus-1	bus-2	C01A2.6	C03B1.9	C03E10.1	C04B4.1	C04B4.4	C04B4.5	CELE_C04E12.6	C07B5.6	C09D4.6	C09E7.5	C10E2.5	C12D12.4	CELE_C12D8.23	CELE_C13A2.5	CELE_C13A2.7	C15B12.3	C16D6.3	C16D9.3	CELE_C17A2.4	CELE_C17A2.7	C17B7.5	C17B7.9	CELE_C17H1.2	C18B12.1	CELE_C18D4.3	C24A11.5	C24A8.5	C24H10.4	C25A6.1	C25F9.2	C31E10.1	C32A9.1	CELE_C33C12.1
GSE35360	aat-7	abch-1	abf-4	F32B4.6	acr-2	acr-20	acr-5	ador-1	AH9.4	arl-6	asic-1	CELE_ZK384.6	F59D6.2	B0034.5	B0207.8	B0228.8	CELE_B0238.7	B0244.11	B0244.15	CELE_B0281.6	CELE_B0281.8	B0348.5	B0496.2	B0496.6	B0507.5	B0524.3	B0554.4	B0563.5	bath-23	bus-1	bus-2	C01B7.5	C02F4.5	C02G6.2	C02H6.1	C03B1.4	C03B1.9	C03E10.1	C03H5.4	C04B4.4	C04B4.5	C04C3.6	CELE_C05B5.11	CELE_C05E4.7	CELE_C06C6.1	CELE_C06C6.7	C06E4.1	C06E4.6	C07C7.1
GSE36358	2L52.1	6R55.2	aakb-2	aat-2	aat-4	abch-1	abf-3	abf-4	F32B4.6	abt-6	abu-3	acc-1	acdh-5	acp-3	acr-10	acr-11	acr-20	acr-24	acr-3	acr-5	acs-15	CELE_R09E10.4	acs-9	adpr-1	adt-1	aex-4	aexr-3	AH10.2	AH10.4	AH9.1	AH9.4	W02G9.5	aptf-1	aqp-5	arg-1	CELE_F44G3.2	arid-1	arl-6	arrd-15	arrd-2	arrd-21	arrd-9	asna-2	CELE_Y39B6A.22	CELE_ZK384.6	F59D6.2	atm-1	B0024.15	B0041.1
GSE37266	2L52.1	6R55.2	aakg-3	aat-3	aat-7	aat-8	abch-1	abf-1	abf-3	abf-5	F32B4.6	abt-1	abt-6	abts-2	abu-13	abu-2	AC7.3	acbp-4	acc-1	acc-2	acc-3	acc-4	acd-4	acdh-5	acdh-6	ace-3	acl-13	acp-3	acr-10	acr-11	acr-12	acr-14	acr-15	acr-16	acr-19	acr-2	acr-20	acr-23	acr-24	acr-3	acr-5	acr-7	acr-9	acs-10	acs-18	CELE_R09E10.4	acy-2	ador-1	adpr-1
GSE37303	aat-7	abch-1	abf-4	abt-6	acl-8	acr-11	acr-2	acr-23	acr-5	ador-1	adpr-1	adt-1	AH9.4	apc-17	arl-6	arrd-5	asic-1	CELE_Y39B6A.22	CELE_ZK384.6	atm-1	attf-3	B0034.1	B0205.4	B0205.5	B0207.8	B0228.9	CELE_B0238.7	B0244.11	B0244.15	CELE_B0281.1	CELE_B0281.6	CELE_B0281.8	CELE_B0294.3	B0302.2	B0302.4	B0348.1	CELE_B0391.3	B0410.1	B0454.8	B0507.5	CELE_B0547.2	B0554.4	B0554.7	B0563.8	bath-23	bath-30	bbs-8	best-2	T15D6.4
GSE37432	2L52.1	6R55.2	CELE_Y111B2A.9	abf-1	F32B4.6	abt-6	abts-2	abu-3	acbp-4	acc-1	acc-2	acd-2	acd-4	acdh-5	ace-3	acl-8	acp-3	acr-12	acr-18	acr-2	acr-23	acr-24	acr-3	acr-5	acr-9	acs-15	acs-18	CELE_R09E10.4	acy-2	ador-1	aex-2	AH9.4	T22B3.2	alkb-8	amt-1	amt-2	W02G9.5	ant-1.2	apc-17	aptf-1	F28C6.2	F28C6.1	aqp-3	aqp-5	arl-6	arrd-1	arrd-2	arrd-21	arrd-23
GSE38196	6R55.2	abt-6	acr-5	ador-1	adpr-1	AH10.2	AH9.4	alh-2	amt-2	apc-17	arl-6	arrd-2	arrd-21	arrd-28	CELE_Y39B6A.22	CELE_ZK384.6	F59D6.2	B0207.8	B0228.9	CELE_B0238.7	B0244.15	B0244.4	CELE_B0281.1	CELE_B0281.8	CELE_B0294.3	B0302.2	B0348.1	CELE_B0391.3	B0410.1	B0507.9	B0511.11	B0546.3	CELE_B0547.2	B0554.1	B0563.8	bath-23	bath-25	bath-30	CELE_BE10.3	best-2	CELE_F21H7.10	btb-1	btb-11	btb-13	btb-5	C01A2.6	C01C4.2	C01F1.4	CELE_C01G12.5
GSE38997	F32B4.6	AC7.3	acdh-5	acs-18	CELE_AH6.3	T22B3.2	apc-17	arrd-1	arrd-2	arrd-9	CELE_Y39B6A.22	B0205.10	B0228.9	B0244.15	CELE_B0280.17	CELE_B0281.4	CELE_B0281.8	B0302.4	B0348.1	B0416.2	B0496.6	B0524.2	B0524.3	B0524.5	B0554.4	B0563.8	bath-21	bath-23	bath-3	bath-30	CELE_BE10.3	best-11	best-20	C18G1.3	btb-1	btb-10	btb-13	btb-6	C01A2.6	C02F5.2	C02F5.5	C02G6.2	C03A7.2	C03B1.1	C03C10.2	C03E10.1	C04B4.5	CELE_C04E12.10	CELE_C04E6.4
GSE39012	6R55.2	CELE_Y111B2A.9	abf-1	abf-3	F32B4.6	abt-6	abtm-1	abu-2	acc-1	acc-2	acc-3	acd-1	acd-4	ace-3	acl-8	acr-11	acr-19	acr-20	acr-3	acr-5	acr-6	acr-7	ador-1	aex-2	aexr-1	AH9.4	alh-2	amt-2	amx-2	W02G9.5	ant-1.2	apc-17	aptf-1	F28C6.1	aqp-5	arl-3	arl-6	arrd-1	arrd-2	arrd-28	arrd-5	arrd-6	arrd-9	asna-2	CELE_Y39B6A.22	CELE_ZK384.6	F59D6.2	atm-1	attf-3
GSE39145	6R55.2	CELE_Y111B2A.9	aat-7	abch-1	abf-3	abf-4	F32B4.6	abt-1	abt-6	abu-2	abu-3	AC7.3	acc-1	acc-2	acd-4	acdh-5	acp-3	acr-10	acr-11	acr-14	acr-16	acr-18	acr-2	acr-20	acr-21	acr-23	acr-3	acr-5	acr-6	acr-7	acr-9	acs-18	CELE_R09E10.4	ador-1	adpr-1	adt-1	aex-2	aexr-1	AH10.2	AH9.1	AH9.4	T22B3.2	hpo-16	alh-2	amt-2	W02G9.5	ant-1.2	apc-17	aptf-1
GSE39252	abt-6	acr-5	ador-1	adt-1	AH9.4	W02G9.5	arl-6	arrd-21	arrd-8	asic-1	CELE_Y39B6A.22	CELE_ZK384.6	F59D6.2	atm-1	B0205.5	B0207.5	B0207.8	B0222.1	B0228.8	CELE_B0238.7	B0244.15	CELE_B0281.6	B0302.2	B0302.4	CELE_B0334.10	B0348.1	CELE_B0391.3	B0496.6	B0507.4	B0524.2	B0524.4	B0546.3	B0554.1	B0554.4	B0563.8	bath-23	CELE_BE10.3	best-10	best-11	F56H6.6	T15D6.4	M02B7.5	btb-13	btb-5	C01A2.6	C01G5.7	C02F4.5	C02G6.2	C03A7.2
GSE40127	abf-1	abu-2	acs-15	ador-1	arl-6	arrd-11	arrd-3	asic-2	CELE_Y39B6A.24	B0034.4	B0207.1	B0207.8	B0244.15	B0244.4	CELE_B0281.5	B0302.4	B0416.2	CELE_B0457.4	B0496.2	B0546.3	B0554.4	B0554.7	B0563.5	B0563.6	bath-20	bath-23	bath-24	F22F7.6	bir-2	C01A2.6	C02B8.1	C02F4.5	C03B1.14	C03B1.4	C03C10.2	C03E10.1	C04B4.6	CELE_C04E12.10	CELE_C04E6.7	CELE_C04H5.7	CELE_C05B5.1	C05C10.5	CELE_C05E4.7	C06A12.3	CELE_C06C3.3	C06E2.2	C06E4.8	CELE_C07D10.1	C07E3.9
GSE40371	6R55.2	aat-7	abch-1	abf-4	F32B4.6	abt-6	abu-2	abu-3	AC7.3	acbp-4	acdh-5	acdh-6	acdh-8	acs-10	acs-18	CELE_R09E10.4	adpr-1	adt-1	T22B3.2	hpo-16	alh-2	W02G9.5	apc-17	arl-6	arrd-1	arrd-2	arrd-3	arrd-9	asfl-1	CELE_Y39B6A.22	CELE_Y39B6A.24	CELE_ZK384.6	atf-8	atg-10	atm-1	attf-3	CELE_F28D1.2	B0024.4	B0034.2	B0205.10	B0205.5	B0207.5	B0207.8	B0207.9	B0218.5	B0228.8	B0228.9	CELE_B0238.7	B0244.15
GSE41056	6R55.2	CELE_Y111B2A.9	aat-7	abch-1	F32B4.6	abt-6	acdh-5	acp-3	acr-14	acr-20	acr-5	acr-6	acr-9	acs-18	adpr-1	AH10.4	T22B3.2	alh-2	W02G9.5	ant-1.2	apc-17	aqp-3	arg-1	arl-6	arrd-21	asic-1	CELE_Y39B6A.22	CELE_ZK384.6	F59D6.2	atm-1	B0207.7	B0218.5	B0228.8	B0228.9	CELE_B0238.7	B0244.11	B0244.15	CELE_B0294.3	B0302.4	B0348.5	CELE_B0391.3	B0416.2	B0432.7	CELE_B0457.4	B0496.1	B0496.2	B0496.6	B0507.4	B0524.2
GSE41366	6R55.2	abf-4	ador-1	adpr-1	AH9.4	W02G9.5	arg-1	arl-6	CELE_ZK384.6	B0244.11	B0302.4	B0348.1	CELE_B0391.3	B0554.1	B0554.4	B0554.7	bath-23	btb-5	C01A2.6	C03A7.2	C03E10.1	C04B4.4	C04B4.5	CELE_C04E12.10	C05C8.8	C05D11.8	C05E11.2	C06E4.6	C07G1.7	C09D4.6	C10E2.4	C12D12.4	CELE_C12D8.23	CELE_C13A2.7	CELE_C14A11.2	C15B12.3	C15C6.3	CELE_C16C4.1	C16D6.3	C16D9.3	CELE_C17A2.7	C17B7.3	secr-2	C23H4.2	C24A3.1	C24H10.4	CELE_C24H12.1	C25F9.8	CELE_C27C7.7
GSE42192	6R55.2	acc-1	acc-3	acr-2	acr-20	ador-1	aexr-1	AH9.4	aqp-5	CELE_ZK384.6	F59D6.2	B0205.4	B0218.5	B0222.1	B0228.9	B0244.11	B0244.15	B0310.3	B0348.1	B0507.5	B0554.4	bath-23	bbs-2	best-6	btb-5	bus-2	C01A2.6	C02H6.1	C04B4.5	CELE_C04E12.10	CELE_C06C6.6	CELE_C08B6.5	C08D8.1	CELE_C09G9.3	C10E2.4	C10G11.10	CELE_C13A2.10	CELE_C13A2.5	C16C8.7	C16D6.3	C16D9.3	CELE_C17A2.7	C17E7.13	secr-2	C18G1.7	C18H7.1	C23H4.2	C24H10.3	CELE_C24H12.8
GSE42592	6R55.2	F32B4.6	adpr-1	CELE_ZK384.6	CELE_B0281.5	B0348.1	CELE_B0391.3	B0563.8	bath-23	btb-11	btb-5	btb-8	C01A2.6	C03B1.1	C03C10.5	CELE_C03G6.6	CELE_C05B5.11	C05D11.8	C07C7.1	CELE_C08F1.6	C08G5.1	C09B8.4	CELE_C09G9.3	CELE_C12D5.10	CELE_C13A2.10	CELE_C14A11.2	CELE_C14C6.13	C16D6.3	C16E9.12	CELE_C17A2.7	secr-2	CELE_C18D4.3	C18G1.8	C24A3.1	C24H10.4	CELE_C27C7.5	CELE_C32B5.6	CELE_C33C12.1	C36B7.4	CELE_C36C5.4	CELE_C40H5.7	CELE_C44C10.10	CELE_C44C10.6	C46E10.2	C47E12.9	C49A1.5	C50E3.7	C50F2.1	CELE_C50H11.13
GSE42689	6R55.2	aat-7	abch-1	abf-3	abf-4	F32B4.6	abt-6	abu-2	AC7.3	acc-1	acc-2	acd-4	acdh-5	acdh-6	acdh-8	ace-3	acl-8	acp-3	acr-16	acr-2	acr-24	acr-3	acr-5	acr-6	acs-10	acs-18	CELE_R09E10.4	acs-6	ador-1	adpr-1	adt-1	aexr-1	AH9.4	T22B3.2	alh-2	ant-1.2	apc-17	apt-9	arl-6	arrd-28	arrd-3	arrd-5	asd-2	asic-1	CELE_Y39B6A.22	CELE_ZK384.6	F59D6.2	atf-8	atm-1
GSE42703	4R79.2	CELE_Y111B2A.9	aakg-3	aat-4	aat-6	aat-7	aat-8	abch-1	abf-1	abf-3	abf-4	F32B4.6	abt-1	abt-5	abt-6	abtm-1	abu-2	AC7.3	acbp-4	acc-1	acc-2	acc-4	acd-4	acdh-5	acdh-6	ace-3	acl-8	acp-3	acr-10	acr-11	acr-12	acr-14	acr-16	acr-17	acr-19	acr-2	acr-20	acr-21	acr-23	acr-24	acr-3	acr-5	acr-6	acr-7	acr-8	acr-9	acs-10	acs-15	acs-18
GSE43952	6R55.2	CELE_Y111B2A.9	abch-1	abf-3	F32B4.6	abt-6	abu-12	acc-1	acc-2	acd-4	ace-3	acp-3	acr-10	acr-11	acr-16	acr-20	acr-21	acr-3	acr-5	acr-6	CELE_R09E10.4	ador-1	aex-2	aexr-1	AH10.2	AH9.1	AH9.4	alh-2	amt-2	ant-1.2	aptf-1	aqp-5	arg-1	arl-6	arrd-12	arrd-26	arrd-28	arrd-4	arrd-5	arrd-6	asic-1	CELE_Y39B6A.22	CELE_ZK384.6	F59D6.2	C11D2.2	atm-1	B0034.2	B0034.5	B0205.4
GSE43953	6R55.2	CELE_Y111B2A.9	aat-3	abch-1	abf-3	F32B4.6	abt-6	abu-13	abu-3	acc-3	acr-10	acr-16	acr-20	acr-3	acr-5	acr-7	acr-9	CELE_R09E10.4	acy-2	ador-1	adt-1	aex-2	AH10.2	AH9.4	ahr-1	alh-2	amt-2	amx-2	W02G9.5	ant-1.2	aqp-5	aqp-6	arl-3	arl-6	arrd-2	arrd-21	arrd-5	arrd-6	arrd-8	asd-2	asic-1	asic-2	CELE_Y39B6A.22	CELE_Y39B6A.24	F59D6.2	axl-1	B0034.4	B0034.5	B0205.5
GSE43954	6R55.2	aat-3	aat-7	abch-1	abf-3	abt-6	abtm-1	abts-2	abu-2	AC7.3	acc-1	acc-2	acc-4	acd-4	ace-3	acp-3	acr-10	acr-11	acr-12	acr-14	acr-15	acr-16	acr-19	acr-2	acr-20	acr-21	acr-24	acr-3	acr-5	acr-6	acr-9	acy-2	ador-1	adpr-1	aex-2	aexr-1	aexr-3	agr-1	AH9.1	AH9.4	ahr-1	hpo-16	alh-2	amt-2	W02G9.5	ant-1.2	apc-17	aptf-1	F28C6.1
GSE44318	4R79.2	abch-1	abf-1	F32B4.6	abt-1	abts-2	abu-3	AC7.3	acbp-4	acc-1	acc-3	acd-4	acd-5	ace-3	acr-17	acr-20	acr-24	acr-3	acr-6	acr-7	acr-9	acs-15	acs-21	acs-6	acs-9	acy-2	ador-1	aexr-1	aexr-3	AH10.2	AH10.4	AH9.1	hpo-16	alh-2	alh-5	W02G9.5	apc-17	aqp-5	aqp-6	arl-6	arrd-10	arrd-21	arrd-28	arrd-9	asd-2	asna-2	CELE_ZK384.6	F59D6.2	B0034.4
GSE45292	2L52.1	6R55.2	CELE_Y111B2A.9	abch-1	abf-3	F32B4.6	abt-6	acc-1	acc-4	acd-4	acdh-8	acl-8	acr-11	acr-18	acr-7	acr-9	acs-18	CELE_R09E10.4	acs-6	acs-9	ador-1	adpr-1	aexr-1	CELE_AH6.3	AH9.1	T22B3.2	amt-2	apc-17	apt-9	arl-3	arrd-21	arrd-24	arrd-28	arrd-5	asd-2	CELE_ZK384.6	F59D6.2	atm-1	B0034.5	B0205.10	B0207.11	B0207.5	B0207.8	B0218.5	B0228.9	CELE_B0238.7	B0244.15	B0244.4	B0244.9
GSE45651	6R55.2	aat-7	abch-1	abf-1	F32B4.6	abt-6	AC7.3	acdh-5	acp-3	acr-3	acr-5	acs-10	acs-18	CELE_R09E10.4	adpr-1	hpo-16	apc-17	arl-6	arrd-3	CELE_Y39B6A.22	CELE_Y39B6A.24	CELE_ZK384.6	B0041.1	B0205.10	B0207.8	B0207.9	B0228.8	CELE_B0238.7	B0244.15	B0261.5	CELE_B0280.17	CELE_B0281.1	CELE_B0281.4	CELE_B0281.8	CELE_B0294.3	B0302.2	B0302.4	B0304.2	B0348.1	B0348.5	CELE_B0391.3	B0393.4	B0410.1	B0432.11	B0496.2	B0496.6	B0507.4	B0524.2	B0524.3
GSE46288	abf-1	abf-3	F32B4.6	abt-6	abu-2	acbp-4	acdh-5	acp-3	acr-5	acr-6	acs-15	acs-18	CELE_R09E10.4	ador-1	aexr-1	aexr-3	AH10.2	CELE_AH6.3	AH9.1	AH9.4	hpo-16	alh-2	alkb-8	W02G9.5	ant-1.2	F28C6.1	aqp-3	arl-6	arrd-11	arrd-12	arrd-2	arrd-3	arrd-9	asic-2	CELE_Y39B6A.22	CELE_ZK384.6	F59D6.2	athp-3	atm-1	B0041.1	B0205.5	B0207.1	B0207.11	B0207.5	B0207.8	B0207.9	B0218.5	B0218.7	B0228.8
GSE46289	6R55.2	abf-3	F32B4.6	abt-6	abu-2	acc-2	acc-4	ace-3	acp-3	acr-10	acr-14	acr-20	acr-3	acr-5	acr-6	acr-9	ador-1	adpr-1	adt-1	aex-2	aexr-1	AH10.2	AH9.1	AH9.4	alh-2	alkb-8	amt-2	ant-1.2	aptf-1	F28C6.1	aqp-5	arg-1	arl-6	arrd-1	arrd-11	arrd-24	arrd-28	arrd-9	asic-1	asic-2	asm-3	CELE_Y39B6A.22	CELE_ZK384.6	F59D6.2	C11D2.2	B0205.5	B0207.5	B0207.8	B0228.8
GSE4766	6R55.2	aat-7	abf-3	abt-5	abt-6	AC7.3	acd-4	acdh-5	acdh-8	acp-3	acr-14	acr-5	acs-18	ador-1	adpr-1	CELE_AH6.3	AH9.4	T22B3.2	W02G9.5	arg-1	arid-1	arl-6	CELE_Y39B6A.22	F59D6.2	B0041.1	B0205.5	B0207.1	B0207.5	B0207.9	B0218.5	B0228.9	CELE_B0238.7	B0244.15	B0244.9	CELE_B0281.4	CELE_B0281.8	CELE_B0294.3	B0302.2	B0302.4	CELE_B0391.3	B0410.1	B0416.2	CELE_B0457.4	B0496.1	B0496.2	B0496.6	B0507.5	B0524.2	B0524.3
GSE48347	6R55.2	aat-6	aat-7	abf-1	abf-3	abf-4	F32B4.6	abt-1	abt-6	abu-2	AC7.3	acbp-4	acd-1	acdh-5	acdh-8	acl-13	acl-8	acp-3	acr-18	acr-24	acr-5	acs-10	acs-15	acs-18	CELE_R09E10.4	adpr-1	adt-1	aexr-3	CELE_AH6.3	T22B3.2	alh-2	amt-1	W02G9.5	ant-1.2	ant-1.4	apc-17	aqp-3	arg-1	CELE_F44G3.2	arrd-12	arrd-21	arrd-22	arrd-3	arrd-5	arrd-9	asm-3	CELE_Y39B6A.22	CELE_Y39B6A.24	CELE_ZK384.6
GSE48499	6R55.2	CELE_Y111B2A.9	abch-1	abf-1	abf-3	abf-4	F32B4.6	abt-6	abts-2	acc-1	acc-2	acc-3	acp-3	acr-10	acr-17	acr-20	acr-3	acr-5	acr-9	acs-9	acy-2	ador-1	adpr-1	aexr-1	AH10.2	AH10.4	AH9.1	AH9.4	hpo-16	amt-2	W02G9.5	apc-17	aptf-1	aqp-3	aqp-5	arg-1	arl-6	arrd-11	arrd-15	arrd-2	arrd-21	arrd-3	arrd-5	arrd-6	arrd-9	asic-1	asic-2	CELE_Y39B6A.22	CELE_ZK384.6
GSE50513	2L52.1	6R55.2	aakb-2	aat-3	aat-7	aat-8	abch-1	abf-3	abf-4	F32B4.6	abt-6	abu-2	abu-3	AC7.3	acc-1	acc-4	acd-4	acdh-6	ace-3	acp-3	acr-10	acr-11	acr-14	acr-16	acr-19	acr-2	acr-20	acr-21	acr-23	acr-24	acr-3	acr-5	acr-7	acr-9	acy-2	ador-1	adpr-1	adt-1	aex-2	aexr-1	aexr-3	AH10.2	AH9.4	alh-2	amt-2	W02G9.5	ant-1.2	aptf-1	aqp-5
GSE51046	4R79.2	6R55.2	CELE_Y111B2A.9	aat-7	abch-1	abf-1	abf-3	F32B4.6	abt-1	abt-6	abu-11	AC7.3	acbp-4	acc-1	acc-4	acd-4	acdh-5	acdh-6	acdh-8	ace-3	acl-8	acp-3	acr-10	acr-11	acr-16	acr-2	acr-20	acr-23	acr-24	acr-3	acr-5	acr-6	acs-10	acs-15	acs-18	acs-6	ador-1	adpr-1	adt-1	aex-2	aexr-1	CELE_AH6.3	AH9.4	T22B3.2	alh-2	ant-1.2	apc-17	apt-9	aptf-1
GSE51161	6R55.2	aat-7	abf-1	abf-3	abf-4	F32B4.6	abt-1	abt-6	abtm-1	abu-2	abu-3	AC7.3	acbp-4	acdh-5	acdh-8	acr-5	acs-18	adpr-1	adt-1	aex-4	AH10.2	CELE_AH6.3	T22B3.2	W02G9.5	apc-17	aqp-3	arg-1	arrd-12	arrd-2	arrd-9	asfl-1	CELE_Y39B6A.22	CELE_Y39B6A.24	CELE_ZK384.6	CELE_F28D1.2	B0041.1	B0207.1	B0207.5	B0207.8	B0207.9	B0228.8	B0228.9	CELE_B0238.7	B0244.15	B0244.9	B0252.5	B0261.6	CELE_B0280.17	CELE_B0281.1
GSE51162	F32B4.6	AC7.3	acdh-5	acr-5	acs-18	T22B3.2	W02G9.5	apc-17	arl-6	arrd-1	arrd-9	CELE_Y39B6A.22	CELE_ZK384.6	atm-1	CELE_B0280.17	CELE_B0281.4	B0416.2	B0432.11	B0496.6	B0524.2	B0524.3	B0554.4	B0563.8	bath-23	bath-30	CELE_BE10.3	best-11	best-25	M02B7.5	btb-5	btb-6	btb-7	C01A2.6	C02F4.5	C02F5.5	C02G6.2	C03E10.1	C04B4.2	C04B4.4	C04B4.5	C04B4.6	CELE_C04E6.4	C04F12.7	CELE_C04H5.7	CELE_C05B5.1	CELE_C05B5.11	C05C12.1	C05C12.5	C05D11.8
GSE51691	aat-7	F32B4.6	abt-6	abtm-1	abu-2	AC7.3	acl-8	acr-11	acr-23	acr-3	acr-5	acs-18	adpr-1	aexr-1	AH10.2	CELE_AH6.3	T22B3.2	apc-17	arg-1	arl-6	arrd-1	arrd-2	arrd-21	CELE_Y39B6A.22	CELE_ZK384.6	F59D6.2	CELE_F28D1.2	B0034.1	B0034.2	B0034.4	B0041.1	B0205.10	B0205.5	B0207.7	B0207.9	B0218.7	B0228.9	CELE_B0238.7	B0244.11	B0244.15	B0261.5	CELE_B0280.17	CELE_B0334.10	B0348.1	B0432.11	CELE_B0457.4	B0496.6	B0524.2	B0524.3
GSE52064	2L52.1	6R55.2	aakg-3	aat-1	aat-6	aat-7	aat-8	abch-1	abf-1	abf-2	abf-4	F32B4.6	abt-1	abt-4	abt-5	abt-6	abts-2	abts-3	abu-2	acc-1	acc-2	acc-3	acc-4	acd-1	acd-2	acd-3	acd-4	acd-5	acdh-6	CELE_K09H11.1	ace-3	acox-1	C48B4.1	F59F4.1	acp-1	acp-3	acp-5	acp-7	acr-10	acr-12	acr-14	acr-15	acr-16	acr-19	acr-2	acr-20	acr-23	acr-24	acr-5
GSE52747	aat-1	aat-2	aat-7	abt-1	abt-6	abu-2	AC7.3	acdh-8	acp-3	acr-17	acr-5	acs-10	acs-18	CELE_R09E10.4	ador-1	adpr-1	aexr-1	aexr-3	AH10.2	CELE_AH6.3	AH9.1	T22B3.2	hpo-16	alkb-8	amt-1	amt-2	W02G9.5	F28C6.1	aqp-3	aqp-6	arl-6	arrd-12	arrd-2	arrd-6	arrd-9	CELE_Y39B6A.22	CELE_Y39B6A.24	CELE_ZK384.6	F59D6.2	C11D2.2	B0207.1	B0207.11	B0207.7	B0207.9	B0228.9	B0244.11	B0244.9	CELE_B0250.7	B0252.5
GSE53732	6R55.2	aat-7	abt-6	acr-14	acr-23	acr-5	ador-1	aex-2	aexr-1	AH9.1	AH9.4	W02G9.5	apc-17	F28C6.1	arl-6	arrd-26	arrd-5	arrd-6	arrd-9	CELE_Y39B6A.22	B0207.8	B0228.8	B0228.9	B0244.11	CELE_B0281.1	B0302.2	B0302.4	B0348.1	CELE_B0391.3	B0410.1	CELE_B0457.4	B0507.5	B0524.3	B0546.5	CELE_B0547.2	B0554.1	B0554.2	B0563.1	B0563.8	bath-20	bath-23	CELE_BE10.3	F22F7.6	T15D6.4	M02B7.5	btb-15	btb-5	btb-8	C01A2.1
GSE54011	6R55.2	CELE_Y111B2A.9	aat-6	aat-9	abch-1	abf-1	abf-3	abf-4	F32B4.6	abt-6	abu-2	abu-3	acbp-6	acd-4	acl-8	acp-3	acr-11	acr-18	acr-3	acr-5	acr-6	acr-7	adpr-1	adt-1	AH10.2	AH10.4	AH9.4	W02G9.5	ant-1.2	apc-17	aqp-5	arg-1	arid-1	arl-6	arrd-1	arrd-2	arrd-21	arrd-23	arrd-28	arrd-3	arrd-9	asm-3	asna-2	CELE_Y39B6A.22	CELE_ZK384.6	F59D6.2	athp-3	atm-1	attf-3
GSE54024	CELE_Y111B2A.9	abch-1	abf-3	F32B4.6	abt-6	acc-1	acc-4	ace-3	acr-20	acr-5	ador-1	adpr-1	aex-2	aexr-1	AH9.4	alh-2	apc-17	aptf-1	arg-1	arl-6	arrd-21	arrd-5	asd-2	asic-1	CELE_Y39B6A.22	CELE_ZK384.6	F59D6.2	atm-1	B0024.15	B0205.4	B0205.5	B0207.8	B0228.8	B0228.9	CELE_B0238.7	B0244.15	CELE_B0281.1	CELE_B0281.8	CELE_B0294.3	B0302.4	B0348.1	CELE_B0391.3	B0410.1	B0416.2	B0507.5	B0507.9	B0546.3	B0554.4	B0563.8
GSE54513	4R79.2	6R55.2	aat-1	aat-6	aat-7	abch-1	abf-3	abf-4	F32B4.6	abt-1	abt-5	abt-6	abtm-1	abu-2	AC7.3	acbp-4	acc-1	acc-2	acc-3	acd-4	acdh-6	acp-3	acr-19	acr-2	acr-20	acr-3	acr-5	acr-6	acr-7	acr-8	acs-18	CELE_R09E10.4	acs-6	Y71D11A.3	ador-1	adpr-1	adt-1	aex-2	aexr-1	AH9.1	AH9.4	T22B3.2	amx-2	W02G9.5	ant-1.2	apc-17	aptf-1	aqp-3	aqp-5
GSE55422	6R55.2	abch-1	F32B4.6	abt-6	acc-1	acdh-5	acdh-8	ace-3	acr-20	acr-5	acs-18	ador-1	AH9.4	T22B3.2	amt-2	W02G9.5	apc-17	aptf-1	arg-1	arrd-1	arrd-15	arrd-2	arrd-5	arrd-6	asd-2	asic-1	CELE_ZK384.6	F59D6.2	atm-1	attf-3	CELE_F28D1.2	B0041.1	B0207.5	B0207.9	B0218.5	B0228.9	CELE_B0238.7	B0244.9	CELE_B0280.17	CELE_B0281.5	CELE_B0294.3	B0302.2	B0302.4	CELE_B0334.10	CELE_B0391.3	CELE_B0457.4	B0496.2	B0496.6	B0524.2
GSE57664	6R55.2	aat-7	abch-1	abf-4	F32B4.6	abt-1	abt-5	abt-6	abu-12	abu-2	AC7.3	acc-1	acc-3	acc-4	acd-1	acd-4	acdh-5	acdh-6	acr-14	acr-16	acr-19	acr-23	acr-24	acr-7	acs-10	acs-15	acs-18	CELE_R09E10.4	acs-6	ador-1	aex-2	aex-4	aexr-3	AH9.4	ahr-1	T22B3.2	amt-2	ant-1.2	apc-17	aqp-3	arg-1	arl-3	arrd-21	arrd-23	arrd-24	arrd-26	arrd-28	arrd-6	arrd-8
GSE5793	6R55.2	aat-7	abch-1	F32B4.6	abt-1	AC7.3	acc-1	acc-2	acc-4	acd-4	acdh-5	acdh-6	acdh-8	ace-3	acr-11	acr-14	acr-2	acr-20	acr-24	acr-5	acs-10	acs-18	CELE_R09E10.4	ador-1	adpr-1	adt-1	aex-2	AH10.2	CELE_AH6.3	AH9.4	T22B3.2	amt-2	ant-1.2	aqp-5	arg-1	arrd-21	asic-1	CELE_Y39B6A.22	CELE_ZK384.6	F59D6.2	B0024.15	B0034.1	B0034.5	B0205.10	B0205.5	B0207.1	B0207.8	B0207.9	B0218.5
GSE5801	abf-3	abf-4	abt-6	abu-2	acc-1	acc-4	acd-4	ace-3	acr-11	acr-14	acr-17	acr-20	acr-24	acr-3	acr-5	acr-9	acy-2	ador-1	adpr-1	aex-2	aexr-1	AH10.4	AH9.4	alkb-8	aptf-1	arg-1	arl-13	arl-3	arl-6	arrd-15	arrd-3	arrd-6	arrd-8	asic-1	CELE_Y39B6A.22	atf-8	CELE_Y41E3.3	B0034.2	B0034.5	B0205.4	B0207.5	B0207.8	B0222.1	B0228.8	B0228.9	CELE_B0238.12	CELE_B0238.7	B0244.11	B0244.15
GSE63531	abch-1	F32B4.6	abt-1	abu-2	AC7.3	acc-1	acc-2	acc-4	acdh-6	ace-3	acp-3	acr-11	acr-19	acr-20	acr-24	acr-3	acs-10	acs-15	acs-18	acs-9	acy-2	ador-1	adpr-1	aexr-3	AH9.4	hpo-16	amt-2	anoh-2	apc-17	aqp-3	arg-1	arl-6	arrd-21	arrd-24	arrd-26	arrd-28	arrd-3	arrd-5	arrd-9	asd-2	asic-1	asic-2	CELE_ZK384.6	F59D6.2	atf-8	B0024.4	B0034.4	B0207.7	B0207.8
GSE64336	6R55.2	aat-7	abf-3	F32B4.6	abt-6	abu-2	acd-4	acp-3	acr-2	acr-21	acr-24	acr-3	adpr-1	aexr-1	AH9.4	alh-2	amt-1	amt-2	W02G9.5	apc-17	aptf-1	aqp-3	aqp-5	arl-6	arrd-23	arrd-3	arrd-5	asic-1	CELE_Y39B6A.22	CELE_ZK384.6	F59D6.2	atm-1	B0024.15	B0207.5	B0207.8	B0228.8	B0228.9	CELE_B0238.7	B0244.11	B0244.15	CELE_B0281.1	CELE_B0294.3	B0302.2	B0302.4	CELE_B0334.10	CELE_B0391.3	B0393.7	B0454.8	CELE_B0457.4
GSE64973	aat-6	aat-7	F32B4.6	abt-1	abt-5	abt-6	abu-2	abu-3	AC7.3	acbp-4	acdh-5	acr-5	acs-10	acs-15	acs-18	CELE_R09E10.4	acs-6	adpr-1	AH10.2	CELE_AH6.3	T22B3.2	hpo-16	alh-2	ant-1.2	ant-1.3	apc-17	arrd-12	arrd-23	CELE_Y39B6A.22	CELE_ZK384.6	F59D6.2	atm-1	B0041.1	B0205.10	B0205.5	B0207.8	B0207.9	B0218.5	B0218.7	B0228.8	B0228.9	CELE_B0238.7	B0244.9	B0252.5	B0261.5	B0261.6	CELE_B0280.17	CELE_B0281.1	CELE_B0281.4
GSE65417	6R55.2	aat-1	aat-6	aat-8	abf-3	F32B4.6	acbp-4	acc-2	acc-3	acd-3	acr-10	acr-14	acr-17	acr-19	acr-24	Y71D11A.3	acy-2	adm-2	adt-1	aex-2	AH9.4	ahr-1	alh-2	aman-3	amx-2	apm-3	arl-3	arl-6	arrd-15	arrd-2	arrd-21	arrd-24	arrd-3	arrd-4	arrd-5	arrd-8	C11D2.2	attf-3	axl-1	B0207.10	B0218.5	B0222.1	B0244.10	B0244.5	CELE_B0281.6	CELE_B0294.3	B0302.4	B0310.1	B0310.3
GSE6547	abf-4	F32B4.6	abt-6	acp-3	acr-5	adpr-1	ant-1.2	CELE_Y39B6A.22	CELE_ZK384.6	F59D6.2	B0207.8	B0228.9	CELE_B0238.7	CELE_B0294.3	B0379.6	B0416.2	CELE_B0457.4	B0496.6	B0507.5	B0524.2	B0554.1	B0563.8	bath-13	bath-23	CELE_BE10.3	best-20	btb-1	btb-5	btb-7	C01A2.6	C02F4.5	C03A7.2	C03B1.1	C03B1.3	C03B1.4	C04B4.5	CELE_C04E12.10	CELE_C04H5.7	C05C8.8	CELE_C05E4.7	CELE_C06C3.8	CELE_C06C6.1	CELE_C06C6.7	C06E4.6	C07B5.6	C07G1.7	CELE_C08A9.9	CELE_C08B6.5	CELE_C08B6.6
GSE6563	6R55.2	CELE_Y111B2A.9	abf-1	abf-3	abf-5	abt-1	abt-6	abu-2	acbp-4	acd-1	acd-4	acdh-5	acl-13	acp-3	acp-7	acs-10	acs-15	acs-18	CELE_R09E10.4	acs-6	ador-1	adpr-1	aexr-1	Y45F10A.3	AH9.1	AH9.4	T22B3.2	ant-1.2	ant-1.4	aqp-3	aqp-5	aqp-8	arrd-12	arrd-14	asic-1	asm-3	CELE_F21F8.4	CELE_Y39B6A.22	CELE_Y39B6A.24	CELE_ZK384.6	F59D6.2	F59D6.3	B0205.10	B0205.5	B0207.10	B0207.11	B0218.5	B0222.1	B0228.8
GSE65851	6R55.2	F32B4.6	W02G9.5	arg-1	arl-6	arrd-2	arrd-9	CELE_ZK384.6	F59D6.2	CELE_B0281.5	CELE_B0281.8	CELE_B0294.3	B0302.2	CELE_B0391.3	B0416.2	B0507.4	B0554.1	B0554.5	bath-10	bath-23	bath-30	btb-13	btb-15	btb-5	C01A2.6	C01C4.2	C01G5.7	C03B1.1	C03B1.9	C03E10.1	CELE_C03G6.6	C03H5.7	C04B4.4	C04B4.6	CELE_C04E12.10	CELE_C05B5.1	C06B3.1	CELE_C06C6.1	C06E4.1	CELE_C08E8.11	CELE_C08F1.6	C08G5.1	C09D4.6	C09E7.5	C09F5.3	C10A4.2	C10G8.2	C12D12.4	CELE_C12D8.23
GSE68709	6R55.2	CELE_Y111B2A.9	aat-7	abch-1	abf-3	abf-4	abt-6	abu-2	AC7.3	acc-1	acc-2	acc-4	acd-4	ace-3	acl-8	acp-3	acr-14	acr-17	acr-2	acr-20	acr-23	acr-24	acr-3	acr-5	acr-6	acr-7	acy-2	ador-1	adpr-1	adt-1	aex-2	aexr-1	AH9.4	alh-2	amt-2	W02G9.5	ant-1.2	apc-17	aptf-1	arg-1	arl-3	arl-6	arrd-11	arrd-15	arrd-21	arrd-23	arrd-3	arrd-5	arrd-6
GSE70509	6R55.2	aat-4	aat-7	abch-1	abf-3	abf-4	F32B4.6	abt-5	abt-6	abu-2	acdh-5	acdh-6	acdh-8	acr-5	acs-10	acs-18	CELE_R09E10.4	adpr-1	adt-1	T22B3.2	W02G9.5	apc-17	arl-6	arrd-1	arrd-2	arrd-9	CELE_Y39B6A.22	CELE_Y39B6A.24	CELE_ZK384.6	attf-3	B0205.10	B0205.5	B0207.7	B0207.9	B0218.5	B0218.7	B0228.9	CELE_B0238.7	B0244.15	B0252.5	B0261.5	CELE_B0280.17	CELE_B0281.4	CELE_B0281.8	CELE_B0284.3	CELE_B0294.3	B0302.4	B0348.1	B0348.5
GSE70693	6R55.2	CELE_Y111B2A.9	aat-7	abf-3	abf-4	F32B4.6	abt-6	abu-2	acc-1	acc-2	acd-4	ace-3	acl-8	acr-14	acr-15	acr-16	acr-17	acr-20	acr-24	acr-3	acr-5	acr-6	acr-7	acy-2	ador-1	adpr-1	adt-1	aex-2	aexr-1	aexr-3	AH9.1	AH9.4	hpo-16	alh-2	amt-1	amt-2	W02G9.5	ant-1.2	apc-17	aptf-1	aqp-3	aqp-6	arl-3	arl-6	arrd-1	arrd-15	arrd-2	arrd-21	arrd-28
GSE71482	CELE_Y111B2A.9	abch-1	F32B4.6	abt-6	abu-2	acc-1	acdh-5	acp-3	acr-16	acr-17	acr-19	acr-2	acr-20	acr-3	acr-9	acs-21	acy-2	ador-1	aexr-1	aexr-3	AH9.4	hpo-16	alh-2	amt-2	W02G9.5	ant-1.2	apc-17	aqp-3	arl-6	arrd-11	arrd-21	arrd-26	arrd-28	arrd-3	arrd-5	arrd-7	arrd-8	arrd-9	asic-1	CELE_Y39B6A.22	F59D6.2	B0034.4	B0034.5	B0205.5	B0207.5	B0207.7	B0207.9	B0218.5	B0222.1
GSE71618	aat-6	aat-7	abch-1	abf-1	F32B4.6	abt-6	abu-2	acdh-4	acdh-5	acdh-6	acdh-8	acp-3	acr-11	acr-16	acr-23	acr-7	acs-15	acs-6	ada-2	aexr-1	AH10.2	CELE_AH6.3	T22B3.2	ant-1.2	ant-1.4	F28C6.1	aqp-3	CELE_F44G3.2	arrd-1	arrd-12	arrd-2	arrd-23	arrd-3	arrd-8	arrd-9	asic-2	CELE_Y39B6A.22	F59D6.2	B0205.10	B0205.4	B0205.5	B0207.1	B0207.11	B0207.8	B0207.9	B0218.7	B0228.8	CELE_B0238.7	B0244.10
GSE72029	6R55.2	CELE_Y111B2A.9	aat-3	aat-7	aat-8	abch-1	abf-3	abf-4	F32B4.6	abt-5	abt-6	abts-2	abu-2	AC7.3	acc-1	acc-2	acc-3	acc-4	acd-4	acdh-5	ace-3	acp-3	acr-11	acr-12	acr-14	acr-17	acr-19	acr-2	acr-20	acr-21	acr-24	acr-3	acr-5	acr-7	CELE_R09E10.4	acs-9	acy-2	ador-1	adpr-1	adt-1	aex-2	aexr-1	aexr-3	agr-1	AH10.2	AH10.4	CELE_AH6.3	AH9.1	AH9.4
GSE73070	ador-1	apc-17	CELE_Y39B6A.22	CELE_B0281.8	B0416.2	C03B1.9	C10A4.4	C10A4.6	CELE_C14A11.2	CELE_C17A2.7	C18G1.7	C25F9.8	C30E1.2	C40C9.3	CELE_C43D7.4	ceh-51	clec-131	clec-183	clec-75	clec-95	cyp-14A4	E02H4.6	E02H9.7	EGAP2.2	ets-7	CELE_F07H5.7	F12E12.6	F14H12.6	F17A2.4	F19C6.3	F21A9.1	F29A7.3	F29A7.5	F40E12.1	F41G4.4	F45D3.1	CELE_F46B3.15	CELE_F46B3.16	CELE_F46F5.5	F47C12.6	F53H4.2	CELE_F55C9.14	F55E10.1	F57A8.7	CELE_F58E1.13	F58E6.6	F58F9.6	fbxa-17	fbxa-73
GSE73669	CELE_Y111B2A.9	abf-3	abf-4	F32B4.6	abt-6	abts-2	abu-2	abu-3	acc-2	acc-3	acp-3	acr-10	acr-11	acr-17	acr-18	acr-3	acr-5	acy-2	ador-1	adpr-1	adt-1	AH10.2	AH9.4	amt-2	W02G9.5	ant-1.2	apc-17	aptf-1	aqp-3	arl-6	arrd-1	arrd-11	arrd-2	arrd-21	arrd-28	arrd-4	arrd-5	arrd-6	asfl-1	asic-1	CELE_Y39B6A.22	CELE_ZK384.6	F59D6.2	atm-1	attf-3	B0205.5	B0207.2	B0207.5	B0207.8
GSE74459	6R55.2	aat-7	abf-3	F32B4.6	abt-6	acd-4	acp-3	acr-10	acr-23	acr-5	ador-1	adpr-1	adt-1	D2024.2	AH9.4	amt-1	apc-17	aqp-3	arg-1	arl-6	arrd-21	arrd-9	asd-2	asic-1	CELE_Y39B6A.22	CELE_ZK384.6	F59D6.2	atm-1	B0034.2	B0205.5	B0207.5	B0228.8	B0228.9	CELE_B0238.7	B0244.11	B0244.15	CELE_B0281.1	CELE_B0281.8	CELE_B0294.3	B0302.2	B0302.4	B0348.1	CELE_B0391.3	B0393.7	B0416.2	B0416.3	B0496.6	B0507.4	B0507.7
GSE77109	aat-7	aat-8	abch-1	abf-4	F32B4.6	abt-6	abtm-1	abu-2	AC7.3	acdh-5	acp-3	acr-3	acs-10	acs-18	ador-1	AH9.4	amt-2	apc-17	arl-6	asic-1	CELE_Y39B6A.22	CELE_ZK384.6	F59D6.2	atm-1	B0218.5	B0228.8	B0228.9	CELE_B0238.7	B0244.15	B0261.5	CELE_B0294.3	B0302.4	B0348.1	CELE_B0391.3	B0416.2	B0496.6	B0524.3	B0546.3	CELE_B0547.2	B0554.2	B0554.4	B0563.8	bbs-2	CELE_BE10.3	best-2	btb-5	bus-2	CELE_C01G10.6	CELE_C02E7.8
GSE77110	6R55.2	abch-1	abf-3	abf-4	F32B4.6	abt-6	abu-2	acc-1	acc-2	acd-4	acp-3	acr-10	acr-2	acr-21	acr-3	acr-5	acr-7	adpr-1	adt-1	aexr-1	AH9.4	apc-17	aptf-1	arg-1	arl-6	arrd-15	arrd-21	arrd-5	arrd-6	CELE_Y39B6A.22	CELE_ZK384.6	F59D6.2	C11D2.2	B0024.15	B0034.1	B0205.4	B0207.5	B0207.8	B0222.11	B0228.8	B0228.9	CELE_B0238.7	B0244.15	B0244.4	CELE_B0281.1	CELE_B0281.6	CELE_B0281.8	CELE_B0294.3	B0302.4
GSE8004	6R55.2	aat-7	F32B4.6	acbp-4	acdh-5	acl-13	acl-8	acs-18	adpr-1	T22B3.2	W02G9.5	apc-17	asfl-1	CELE_Y39B6A.22	CELE_ZK384.6	F59D6.2	B0207.8	B0207.9	B0228.9	CELE_B0238.7	B0244.15	CELE_B0280.17	CELE_B0281.8	B0302.2	B0302.4	B0302.5	B0348.1	B0432.7	B0432.8	B0496.6	B0524.2	B0524.3	B0524.4	B0554.1	B0554.4	B0563.8	bath-13	bath-23	CELE_BE10.1	best-15	best-20	best-25	best-5	M02B7.5	btb-5	btb-7	C01A2.6	CELE_C01G12.5	C01G8.1
GSE8159	6R55.2	aakb-2	aat-6	aat-7	abf-2	F32B4.6	abt-1	abt-6	acbp-4	acdh-5	acdh-8	acp-3	acr-11	acr-16	acr-23	acr-24	acr-5	acs-10	acs-14	acs-15	acs-18	adpr-1	adt-1	D2024.2	Y45F10A.3	alh-10	alh-2	W02G9.5	ani-3	apc-17	aqp-1	arrd-21	arrd-9	CELE_F21F8.4	CELE_Y39B6A.22	CELE_Y39B6A.24	CELE_ZK384.6	F59D6.2	atm-1	attf-3	B0207.5	B0207.8	B0222.5	B0228.9	CELE_B0238.12	CELE_B0238.7	B0244.15	B0252.5	B0261.6
GSE8231	CELE_Y111B2A.9	aat-1	aat-6	abt-1	abt-4	acd-4	ace-3	acl-8	acr-10	acr-11	acr-3	acr-5	acs-18	adpr-1	adt-1	aex-2	AH9.4	T22B3.2	alh-2	amx-2	apt-9	arrd-7	asm-2	asna-2	F28A12.4	F59D6.2	F59D6.3	B0034.1	B0198.3	B0207.10	B0207.7	B0228.8	B0244.4	B0244.9	B0302.5	B0348.1	B0348.5	B0379.2	CELE_B0391.3	B0403.3	B0432.13	B0454.6	B0507.4	B0524.2	B0524.3	B0554.1	B0554.4	bath-30	bcmo-2
GSE83722	6R55.2	CELE_Y111B2A.9	abch-1	F32B4.6	abt-6	abu-2	acc-2	acc-4	ace-3	acl-8	acr-14	acr-16	acr-2	acr-20	acr-3	acr-5	acy-2	ador-1	adpr-1	adt-1	aex-2	AH10.2	AH9.4	aqp-5	arg-1	arl-6	arrd-28	arrd-5	asic-1	asic-2	CELE_Y39B6A.22	CELE_ZK384.6	CELE_Y41E3.3	atm-1	B0207.8	B0222.1	B0228.8	B0228.9	CELE_B0238.7	B0244.11	B0244.15	CELE_B0294.3	B0302.2	B0302.4	CELE_B0334.10	CELE_B0391.3	CELE_B0457.4	B0496.6	B0507.5
GSE84441	4R79.2	6R55.2	aat-7	abch-1	abf-3	abf-4	F32B4.6	abt-1	abt-5	abt-6	abu-2	AC7.3	acc-2	acc-3	acd-3	acd-4	acdh-5	acp-3	acr-11	acr-14	acr-16	acr-17	acr-20	acr-21	acr-24	acr-5	acr-6	acs-15	CELE_R09E10.4	acy-2	ador-1	adpr-1	adt-1	aex-2	aex-4	aexr-1	CELE_AH6.3	AH9.4	T22B3.2	amt-2	W02G9.5	ant-1.2	apc-17	aqp-5	CELE_F44G3.2	arl-6	arrd-15	arrd-21	arrd-5
GSE84489	2L52.1	4R79.2	6R55.2	aat-1	aat-7	aat-9	abch-1	abf-3	abf-4	F32B4.6	abt-6	abtm-1	abts-2	abu-2	abu-3	AC7.3	acc-2	acc-3	acc-4	acd-4	acdh-5	acl-8	acp-3	acr-10	acr-11	acr-12	acr-16	acr-17	acr-2	acr-20	acr-21	acr-23	acr-24	acr-3	acr-5	acr-6	acs-15	acs-21	CELE_R09E10.4	acs-9	add-2	adm-4	ador-1	adpr-1	adt-1	aex-1	aex-2	aexr-1	aexr-3
GSE8462	6R55.2	aat-6	aat-7	F32B4.6	acl-8	acp-3	acr-24	acs-18	W02G9.5	arrd-13	asic-1	CELE_F21F8.4	CELE_Y39B6A.22	CELE_Y39B6A.24	CELE_ZK384.6	F59D6.2	attf-3	B0222.5	B0228.9	CELE_B0281.8	CELE_B0294.3	B0524.2	B0524.3	B0524.4	B0554.4	B0554.7	B0563.5	bath-20	bath-29	bath-40	best-20	best-25	bli-2	CELE_C01G10.6	C01G8.1	C02F5.5	C03B1.1	C03B1.14	C03C10.2	C03E10.1	C04C3.6	CELE_C04E12.10	CELE_C04E12.2	CELE_C04E6.4	CELE_C04E6.5	CELE_C06A1.3	CELE_C06C6.6	CELE_C06C6.7	CELE_C08F11.10
GSE84894	6R55.2	aat-4	aat-7	abch-1	abf-1	F32B4.6	abt-6	abu-2	AC7.3	acdh-4	acdh-5	acdh-8	acp-3	acr-5	acr-9	acs-10	acs-15	acs-18	adpr-1	adt-1	AH10.2	CELE_AH6.3	T22B3.2	hpo-16	alh-2	aman-1	W02G9.5	apc-17	aqp-5	arl-6	arrd-12	arrd-3	arrd-9	CELE_Y39B6A.22	CELE_Y39B6A.24	CELE_ZK384.6	C11D2.2	atm-1	attf-3	B0041.1	B0205.10	B0205.5	B0207.1	B0207.5	B0207.7	B0207.8	B0207.9	B0218.5	B0228.8
GSE85342	2L52.1	4R79.2	6R55.2	CELE_Y111B2A.9	aat-3	aat-6	aat-7	abch-1	abf-1	abf-3	abf-4	F32B4.6	C44C1.5	abt-1	abt-5	abt-6	abu-2	abu-3	abu-6	AC7.3	acbp-4	acc-1	acc-2	acc-3	acc-4	acd-2	acd-4	acdh-5	acdh-6	ace-3	acl-13	acl-8	acp-3	acp-7	acr-10	acr-11	acr-12	acr-14	acr-16	acr-17	acr-18	acr-19	acr-2	acr-20	acr-23	acr-24	acr-5	acr-6	acr-8
GSE8659	4R79.2	6R55.2	aakb-2	CELE_Y111B2A.9	aat-3	abf-1	abf-3	abf-4	F32B4.6	abt-6	abu-3	acc-1	acc-2	acc-3	acd-4	ace-3	acl-8	acp-3	acr-11	acr-12	acr-14	acr-20	acr-24	acr-3	acr-5	acr-7	acr-9	CELE_R09E10.4	acy-2	ador-1	adpr-1	aex-2	aexr-1	AH10.2	AH10.4	AH9.1	AH9.4	hpo-16	amt-2	W02G9.5	aqp-5	aqp-6	arg-1	arl-3	arl-6	arrd-1	arrd-11	arrd-12	arrd-15
GSE8696	2L52.1	6R55.2	abf-1	abf-3	abf-4	F32B4.6	abt-1	abt-6	abu-2	acc-2	acd-4	acdh-1	acp-3	acr-11	acr-16	acr-21	acr-24	acr-3	acr-5	acr-6	acs-15	CELE_R09E10.4	ador-1	adpr-1	adt-1	aex-2	AH10.2	AH10.4	AH9.4	hpo-16	alh-2	amt-2	W02G9.5	ant-1.2	apc-17	Y62E10A.17	aqp-3	arg-1	arl-6	arrd-1	arrd-11	arrd-12	arrd-2	arrd-28	arrd-5	arrd-9	asfl-1	CELE_Y39B6A.22	CELE_ZK384.6
GSE87052	6R55.2	CELE_Y111B2A.9	aat-3	aat-8	abch-1	abf-3	F32B4.6	abt-6	abu-3	AC7.3	acc-1	acc-2	acc-4	acd-4	ace-3	acp-3	acr-11	acr-14	acr-19	acr-2	acr-20	acr-21	acr-23	acr-24	acr-3	acr-5	acr-7	acr-9	acy-2	ador-1	adpr-1	aex-2	aexr-1	aexr-3	AH10.2	AH10.4	AH9.4	ahr-1	hpo-16	alh-2	amt-2	W02G9.5	ant-1.2	apc-17	aptf-1	aqp-3	arg-1	arl-3	arl-6
GSE89614	2L52.1	6R55.2	aat-7	abch-1	abf-1	abf-3	abf-4	F32B4.6	abt-6	abu-2	abu-6	AC7.3	acc-1	acc-2	acc-4	acdh-5	acdh-6	acp-3	acr-11	acr-14	acr-19	acr-2	acr-20	acr-24	acr-3	acr-5	acr-9	acs-10	acs-15	acs-18	CELE_R09E10.4	acy-2	ador-1	adt-1	aex-2	aexr-1	CELE_AH6.3	AH9.4	T22B3.2	amt-2	ant-1.2	apc-17	apt-9	aptf-1	aqp-5	arl-6	arrd-15	arrd-21	arrd-28
GSE89731	2L52.1	6R55.2	aat-7	aat-8	abch-1	F32B4.6	abt-1	abt-6	abts-2	abu-3	AC7.3	acc-2	acc-4	acd-4	acdh-6	acl-8	acp-3	acr-11	acr-14	acr-15	acr-19	acr-2	acr-20	acr-24	acr-3	acr-5	acr-7	acs-10	acs-18	CELE_R09E10.4	acy-2	ador-1	adpr-1	adt-1	aex-2	aexr-3	AH9.4	T22B3.2	alh-2	amt-2	aptf-1	aqp-3	arl-6	arrd-10	arrd-12	arrd-15	arrd-5	arrd-6	arrd-8
GSE9246	2L52.1	aat-6	aat-7	abf-3	abf-4	F32B4.6	abt-6	abu-2	AC7.3	acd-4	acdh-5	acdh-8	acl-13	acp-3	acr-5	acs-10	acs-18	CELE_R09E10.4	adpr-1	adt-1	aexr-1	AH10.2	AH10.4	CELE_AH6.3	AH9.4	T22B3.2	apc-17	aqp-3	aqp-5	arg-1	arl-6	arrd-1	arrd-2	arrd-21	arrd-24	arrd-3	arrd-9	asfl-1	CELE_Y39B6A.22	CELE_Y39B6A.24	CELE_ZK384.6	F59D6.2	C11D2.2	athp-3	atm-1	B0024.4	B0034.2	B0034.5	B0205.10
GSE9301	6R55.2	aat-4	aat-7	aat-8	abch-1	abf-3	abf-4	F32B4.6	abt-1	abt-6	abu-2	acc-1	acc-2	acc-4	acdh-6	acl-13	acp-3	acr-17	acr-2	acr-20	acr-3	acr-5	acr-7	acr-9	acs-18	ador-1	adpr-1	aex-2	aexr-3	agr-1	AH9.4	alh-2	amt-2	amx-2	W02G9.5	ant-1.2	arl-6	arrd-15	arrd-21	arrd-26	arrd-28	arrd-9	asic-1	asic-2	CELE_Y39B6A.22	CELE_ZK384.6	F59D6.2	B0034.5	B0198.3
GSE94701	6R55.2	CELE_Y111B2A.9	aat-6	aat-7	abf-1	abf-3	abf-4	F32B4.6	abt-1	abt-6	abu-2	AC7.3	acbp-4	acc-2	acc-3	acd-1	acd-4	acdh-5	acl-8	acp-3	acr-10	acr-17	acr-18	acr-21	acr-24	acr-3	acr-5	acr-6	acs-18	CELE_R09E10.4	ador-1	adpr-1	aex-4	D2024.2	AH10.4	CELE_AH6.3	AH9.4	T22B3.2	alh-2	amt-1	ant-1.2	apc-17	aqp-3	aqp-5	arid-1	arrd-12	arrd-21	arrd-22	arrd-23
GSE94702	6R55.2	aakb-2	CELE_Y111B2A.9	aat-7	abf-1	abf-3	abf-4	F32B4.6	C44C1.5	abt-1	abt-6	abu-2	acc-2	acd-1	acd-4	acdh-5	acdh-8	acl-13	acp-3	acr-10	acr-18	acr-20	acr-3	acr-5	acs-10	acs-15	acs-18	CELE_R09E10.4	acs-6	adpr-1	adt-1	aex-4	AH10.4	CELE_AH6.3	AH9.4	T22B3.2	alh-2	amt-1	W02G9.5	ant-1.2	ant-1.4	aqp-3	arg-1	arrd-12	arrd-21	arrd-22	arrd-23	arrd-24	arrd-5
GSE9485	acs-18	T22B3.2	ant-1.4	aqp-3	B0207.5	B0261.6	B0496.2	B0507.4	B0524.2	B0554.1	F56H6.6	btb-13	bus-18	CELE_C01G12.3	C01G5.3	CELE_C02E7.8	C03C10.2	C04B4.4	C04F12.7	CELE_C04G2.9	CELE_C05E4.7	CELE_C06A1.6	C06A5.2	C06E4.6	C07A9.5	C07G1.6	CELE_C08B6.6	CELE_C08F1.10	CELE_C08F1.8	CELE_C08F11.7	CELE_C09H5.7	C10A4.1	C11E4.7	C12D12.4	CELE_C13A2.5	CELE_C13A2.7	CELE_C14C6.3	CELE_C14C6.8	CELE_C15H7.4	C16A11.7	C16C8.7	C17B7.4	CELE_C17C3.6	C17F3.1	C18H7.7	C23H4.2	C24A11.5	C25A11.10	C25A8.5
GSE95636	6R55.2	aat-7	abch-1	abf-3	abf-4	F32B4.6	abt-1	abt-6	AC7.3	acc-1	acc-2	acc-4	acdh-5	ace-3	acl-13	acr-10	acr-11	acr-14	acr-16	acr-19	acr-2	acr-20	acr-24	acr-3	acr-5	acs-18	acy-2	ador-1	adpr-1	adt-1	aex-2	aexr-3	AH10.2	AH9.4	ahr-1	T22B3.2	amt-1	amt-2	W02G9.5	ant-1.2	apc-17	aptf-1	arg-1	arl-6	arrd-15	arrd-26	arrd-3	arrd-5	arrd-6
GSE96068	6R55.2	abt-1	abu-2	AC7.3	acdh-5	acdh-8	acs-10	acs-18	adpr-1	adt-1	T22B3.2	W02G9.5	arg-1	arl-6	arrd-9	CELE_ZK384.6	B0205.10	B0228.9	CELE_B0280.17	CELE_B0294.3	B0302.4	B0348.5	B0416.2	B0496.6	B0524.2	B0524.3	B0524.6	B0554.2	B0554.4	B0563.5	B0563.8	bath-13	bath-20	bath-23	bath-30	CELE_BE10.1	best-10	best-11	best-25	btb-5	bus-12	bus-18	C01A2.6	C03A7.2	C03B1.4	CELE_C04E12.10	CELE_C04E6.5	C04F12.7	CELE_C05B5.11
GSE9665	ador-1	T22B3.2	bath-30	CELE_C08B6.11	C10B5.3	C23H3.2	C31E10.1	C37C3.11	CELE_C38C3.4	C54D10.9	C56C10.4	catp-2	ccpp-6	clec-132	clec-75	dpf-1	dyf-17	EGAP2.2	CELE_F16H6.12	F28E10.4	F53H4.2	F58E6.5	F58E6.8	gopc-1	ins-26	K10H10.7	K11D2.4	mod-1	ncx-10	nep-17	nhr-183	nhr-197	nhr-223	nlp-22	oac-56	osr-1	ptr-21	R08C7.11	R155.3	set-11	spe-17	srab-2	srb-6	srd-23	srd-38	sre-30	sre-49	sre-9	srh-181
GSE9682	abch-1	F32B4.6	abt-6	abu-2	AC7.3	acc-2	acdh-5	acdh-6	acr-20	acs-10	acs-18	ador-1	aexr-1	T22B3.2	apc-17	arl-6	arrd-12	arrd-21	arrd-3	CELE_Y39B6A.22	CELE_ZK384.6	F59D6.2	atm-1	B0205.10	B0205.4	B0207.8	B0218.5	B0228.9	CELE_B0238.7	B0244.15	B0244.4	B0252.5	CELE_B0280.17	CELE_B0281.1	CELE_B0281.6	CELE_B0281.8	CELE_B0294.3	B0302.4	CELE_B0334.10	B0348.1	B0379.2	CELE_B0391.3	B0410.1	B0432.11	B0454.8	CELE_B0457.4	B0496.2	B0496.6	B0507.4
GSE9896	2L52.1	6R55.2	aakg-3	aat-3	aat-7	aat-8	abch-1	abf-4	F32B4.6	abts-2	AC7.3	acc-1	acc-2	ace-3	acl-8	acp-3	acr-11	acr-20	acr-21	acr-24	acr-3	acr-5	acr-7	CELE_R09E10.4	acy-2	ador-1	adpr-1	aex-2	aexr-1	aexr-3	agr-1	AH10.2	AH10.4	AH9.4	amt-2	ant-1.2	aqp-5	arg-1	arl-6	arrd-15	arrd-21	arrd-28	arrd-5	arrd-6	arrd-9	asic-1	asic-2	CELE_Y39B6A.22	CELE_ZK384.6
GSE9897	6R55.2	aat-7	abf-3	abf-4	F32B4.6	abt-6	acr-5	adpr-1	adt-1	arg-1	arl-6	CELE_Y39B6A.22	CELE_ZK384.6	F59D6.2	B0207.8	B0228.8	B0228.9	CELE_B0238.7	B0244.15	CELE_B0281.1	CELE_B0281.8	B0302.4	CELE_B0334.10	B0348.1	CELE_B0391.3	B0496.6	B0507.9	B0524.2	B0524.4	B0524.6	CELE_B0547.2	B0554.2	bath-30	CELE_BE10.3	best-2	btb-18	btb-5	C01A2.6	C01G5.3	C02F4.5	C03A7.2	C03B1.1	C03B1.3	C03B1.4	C03B1.9	C03E10.1	C04B4.1	C04B4.4	C04B4.5
GSE99201	6R55.2	aakb-2	abf-1	F32B4.6	abt-6	abu-2	AC7.3	acdh-5	acs-10	acs-15	acs-18	CELE_R09E10.4	adpr-1	CELE_AH6.3	T22B3.2	hpo-16	W02G9.5	apc-17	aqp-3	arg-1	arl-6	arrd-2	arrd-9	asfl-1	CELE_Y39B6A.22	CELE_ZK384.6	F59D6.2	atm-1	B0205.10	B0205.5	B0207.8	B0207.9	B0228.9	CELE_B0238.7	B0244.11	B0244.15	B0252.5	B0273.1	CELE_B0280.17	CELE_B0281.4	CELE_B0281.8	CELE_B0294.3	B0302.2	B0302.4	B0348.1	B0348.5	CELE_B0391.3	B0416.2	B0432.7
GSE18157	6R55.2	aat-3	aat-7	abch-1	abf-3	abf-4	F32B4.6	abt-1	abt-5	abt-6	abts-2	abu-2	AC7.3	acbp-4	acd-4	acdh-5	acp-3	acr-14	acr-17	acr-2	acr-20	acr-21	acr-3	acr-5	acr-9	acs-15	acs-9	ador-1	adpr-1	AH10.2	AH9.4	ahr-1	alh-2	amt-2	W02G9.5	apt-9	aptf-1	aqp-5	arg-1	arl-3	arl-6	arrd-21	arrd-3	arrd-5	arrd-9	CELE_Y39B6A.22	CELE_Y39B6A.24	CELE_ZK384.6	B0034.2
[truncated: 4,951 more columns]

## Sheet: Li-Wong
	Gene-1	Gene-2	Gene-3	Gene-4	Gene-5	Gene-6	Gene-7	Gene-8	Gene-9	Gene-10	Gene-11	Gene-12	Gene-13	Gene-14	Gene-15	Gene-16	Gene-17	Gene-18	Gene-19	Gene-20	Gene-21	Gene-22	Gene-23	Gene-24	Gene-25	Gene-26	Gene-27	Gene-28	Gene-29	Gene-30	Gene-31	Gene-32	Gene-33	Gene-34	Gene-35	Gene-36	Gene-37	Gene-38	Gene-39	Gene-40	Gene-41	Gene-42	Gene-43	Gene-44	Gene-45	Gene-46	Gene-47	Gene-48	Gene-49
GSE100814	rps-16	rpl-39	srbc-76	CELE_F53F4.1	dop-1	rpl-30	srbc-79	acr-5	F38H4.6	rpl-36	WBGene00219273	EGAP2.2	frpr-18	srx-121	Y62H9A.11	B0207.1	rps-30	srsx-22	srt-14	T16A1.2	F35F11.2	rps-26	rps-2	fbxa-214	rpl-19	rps-17	sue-1	rps-25	C15F1.2	C27F2.6	nhr-54	srz-94	B0507.5	srbc-38	lipl-8	srv-31	F19G12.4	srx-35	CELE_ZK1240.6	rps-3	T15D6.10	C18H7.13	rpl-26	CELE_Y116A8C.37	str-172	CELE_ZC204.6	F21H12.3	F22B7.3	srd-38
GSE10787	CELE_C06B8.3	twk-37	CELE_Y116F11A.1	CELE_F20G2.1	esyt-2	srsx-3	rla-1	rpl-31	cccp-1	C10E2.2	rpl-34	src-1	lgc-15	rps-27	rps-11	F26A1.6	srj-33	srd-5	rps-0	glb-10	nft-1	tag-304	ocr-4	CELE_Y47H10A.2	F44F1.6	C39F7.5	F49C12.1	K12B6.2	srab-10	rps-26	gcl-1	math-42	T09B9.3	fbxc-8	crh-2	T03G11.4	srm-6	che-13	rps-14	rla-0	nhr-47	CELE_F36H5.9	srx-136	cka-2	srg-57	F29G6.1	F18C12.3	grl-11	rps-29
GSE11055	str-206	str-15	CELE_Y45F10B.12	K11D2.4	CELE_W01B6.2	nhr-255	srh-295	rps-27	T01C3.5	sri-28	str-178	mboa-4	str-115	C46E10.8	K07A1.6	ZK1010.6	ins-21	CELE_Y75B8A.6	srd-17	W02B3.7	scl-8	W02G9.5	fipr-17	srm-6	fbxa-103	srw-12	srp-8	srh-174	fbxb-79	srt-34	CELE_ZK1251.3	C18H2.1	oac-9	C55H1.1	F22B3.10	srh-298	srw-31	Y73B3A.7	fbxa-196	srsx-1	ZK418.2	srj-19	F48E3.4	C05E11.2	T05B9.2	clec-163	K02F6.4	str-207	T28F4.3
GSE12298	inx-4	col-93	rla-0	CELE_C08B6.5	dhc-3	rpl-36	srj-29	acr-11	F16G10.8	rpl-38	rpl-10	mam-5	rps-26	W08E12.9	F56A11.4	rpl-32	gpa-10	CELE_Y105C5A.10	odr-3	CELE_C13A2.9	CELE_F22B8.3	srv-8	rpl-17	F26A1.6	flp-23	C41H7.5	rpl-22	ZK1055.5	C37A2.7	Y50D4A.4	nhr-230	mrps-31	mltn-4	rps-14	rps-27	acr-6	Y92H12BM.1	kvs-4	T04C10.3	tbx-37	C12D12.4	fbxa-8	gcy-33	fbxb-22	swt-4	C39B10.4	sra-11	F01E11.3	CELE_Y39A3A.2
GSE13258	F22D3.4	C39B10.4	clec-198	srbc-70	srsx-12	Y7A5A.3	C16C8.13	grl-11	F41C6.6	nas-5	rgef-1	T01D1.5	CELE_Y60A3A.16	CELE_R102.8	mab-7	CELE_F28H1.5	clec-78	C07A9.5	F35F11.2	CELE_F11A5.5	str-172	CELE_R05A10.7	srj-29	fbxa-89	math-30	math-44	fbxa-159	F11G11.4	ent-3	daf-11	F26A1.7	K05C4.3	C47F8.1	oac-41	CELE_Y116A8C.11	nhr-258	Y45F10C.1	T22B2.5	CELE_C06C3.7	K04G2.10	T25E4.2	srbc-76	cpb-2	CELE_F36A4.3	F54H12.8	CELE_C13A2.10	C34B2.4	CELE_C07D8.5	F22B7.3
GSE14649	srx-135	svh-1	egas-4	sinh-1	F55G7.3	C38C6.5	clh-3	hecw-1	C25G4.8	CELE_K08F4.5	T23G4.2	msp-32	ncs-6	T07D4.2	tftc-1	adpr-1	pcp-4	Y110A2AL.10	rps-23	F07C6.3	K02F3.2	lgc-15	tbx-34	C04B4.4	F28A10.5	oct-1	B0554.4	T01G6.1	pqn-41	scpl-1	str-254	srt-45	F49E12.7	R155.3	spe-26	tag-209	lips-15	C25F9.13	kel-10	otpl-5	F15D3.4	math-2	CELE_F02H6.6	C09B9.4	fbxc-55	srt-23	cysl-4	clec-19	T25D3.3
GSE15016	F39G3.4	CELE_D2062.4	F49E11.7	rrc-1	F45E1.4	W06D4.2	F21H12.3	fbxa-88	srt-18	cyp-14A3	F49C12.1	F58D5.6	figl-1	glr-8	pcaf-1	hpo-29	sra-36	sru-4	gcy-7	lmd-3	srj-11	Y47D3A.14	F02C9.1	F56E10.1	F57C12.2	srt-35	col-150	mcu-1	CELE_Y54E2A.9	C41H7.2	Y37E11B.2	srw-13	clec-251	F40G9.5	cof-2	K01A11.3	srsx-22	srx-130	ttyh-1	str-8	F37A8.2	fbxa-8	str-60	cec-5	W03G9.7	dct-14	nath-10	CELE_T26E4.4	srt-38
GSE15159	Y106G6A.4	C16C8.17	T27A8.4	dylt-2	str-149	C23G10.1	R07A4.4	R07B1.5	T20D4.12	CELE_2RSSE.1	sinh-1	CELE_Y43F8B.3	ZK484.5	D1044.4	F10C1.3	C35E7.6	gcl-1	fbxb-16	CELE_F56H9.6	E04F6.10	CELE_F23B2.7	frk-1	srt-38	CELE_T27E7.3	srx-102	CELE_F36H12.5	C50F7.9	srj-25	jmjd-1.1	F18E9.7	CELE_F22B8.3	F22B3.7	fbxa-171	CELE_F23C8.11	taf-6.2	M04C9.2	srw-87	F35C5.1	F01E11.3	T13F3.4	K03H6.5	tor-2	CELE_R04B5.1	grdn-1	R02E12.4	C41A3.2	Y92H12A.5	CELE_F07G11.1	fbxc-16
GSE15527	rpl-21	rps-5	rpl-35	F29B9.11	rps-11	isp-1	rpl-15	rps-6	rpl-33	rpl-9	F36A2.7	rpl-25.2	rps-23	atp-3	rps-7	sdhb-1	rpl-16	rps-27	C46A5.4	eef-1G	rps-0	rpl-10	rps-24	rps-3	fbxa-86	rpl-2	rps-1	pqn-73	rpl-4	rps-15	ndk-1	rps-28	Y22D7AR.14	cco-1	eef-1B.1	rps-2	rps-4	Y46B2A.3	rla-1	CELE_Y116F11A.3	ril-1	rps-29	rpl-31	R53.4	srv-31	rps-26	clec-198	nhr-26	srv-6
GSE15762	dnc-4	F48E8.2	T03F7.5	str-262	gcy-32	nstp-10	rpl-18	F26F4.5	F18A1.1	C48D1.1	CELE_C17H1.6	rps-8	crn-3	F35F10.4	rpl-2	rpl-13	clec-92	eef-1B.2	F26A1.7	C15C7.7	icd-2	rpl-15	CELE_C17H1.13	C54D10.8	D1014.4	dcap-2	C06A5.6	rpl-19	scl-17	Y6D1A.1	unc-33	W08E3.4	H11L12.1	tsp-3	helq-1	C50F2.2	oac-19	CELE_ZK1320.2	H40L08.1	CELE_C06C6.8	F07C4.12	rpl-16	rla-1	F55A4.8	nhr-249	C56E10.3	C42C1.3	CELE_C54F6.6	atg-4.2
GSE16050	R07C3.3	fipr-16	Y67D8B.1	clec-126	srw-66	sdz-34	C25A8.4	CELE_C24H12.8	CELE_C43D7.4	CELE_R05D8.9	Y116A8C.33	str-121	F15E6.3	CELE_ZC513.2	twk-10	nhr-229	CELE_T28B8.4	H13N06.2	W02G9.5	cyp-35B1	CELE_C17A2.3	Y71G12B.31	fbxb-11	col-20	F13H8.1	F35F10.10	CELE_F07E5.8	srz-90	abt-6	C24A11.5	ZK1193.2	C01G5.7	fbxc-49	C28C12.3	C30A5.10	math-37	daf-2	F41C6.4	F10D7.4	F21H12.3	CELE_Y53F4B.16	F13A2.5	F34D6.1	C10A4.4	nhr-164	math-48	F38H4.6	frk-1	tag-191
GSE16405	C39F7.5	C33D12.2	K09E3.2	srv-31	CELE_F35E2.8	Y73B3A.7	srh-264	srh-27	T28D9.11	srt-49	CELE_T26E3.7	srsx-22	C43H6.6	srt-9	srh-76	K05C4.3	fax-1	ZC53.2	C45B2.3	best-19	srbc-10	CELE_Y116A8C.40	sre-1	C56E10.3	unc-31	F13A2.2	twk-22	twk-10	T27A8.4	ZK697.8	sri-77	CELE_F52C6.14	C25F9.8	T10H9.1	Y39A3B.3	str-83	F41G4.4	srx-17	hlh-15	pepm-1	F41C6.2	gst-2	CELE_Y7A5A.8	F16G10.14	CELE_F23C8.11	sre-28	WBGene00219273	CELE_Y47H10A.2	srw-8
GSE16753	F55A3.6	CELE_F46F5.1	got-1.1	ser-4	CELE_T28A11.13	F53G12.4	CELE_F11A5.3	CELE_F07G11.4	nhr-157	F28A10.1	C18D1.2	nep-25	sue-1	srh-10	nhr-192	Y102E9.3	sra-22	CELE_F59A1.11	lips-2	H32C10.1	Y62H9A.1	srt-70	CELE_ZK795.2	frpr-18	ugt-56	twk-9	C03B1.1	F48B9.3	C39B10.3	ncs-6	F40G12.9	C44H9.5	srx-43	CELE_H31G24.1	CELE_Y57A10C.9	R07H5.9	srz-19	F52E10.2	T13A10.1	ocr-1	sri-63	str-182	srw-97	T21D11.1	che-13	srbc-1	tsp-3	K12H6.9	Y73B3A.7
GSE16915	oac-53	pro-1	mig-1	ZK1055.2	sygl-1	C25F6.1	ZK813.3	dhhc-2	CELE_Y60A9.3	H20J04.7	F30A10.4	lid-1	tps-2	T02H6.10	twk-35	CELE_K08H10.9	trx-5	CELE_Y38H6C.14	fbxb-118	F26B1.5	CELE_ZC204.13	srz-58	B0416.2	Y47D3B.1	mlc-3	cyp-33C6	K06A5.1	mgl-1	F09G8.7	pro-3	C01H6.4	best-20	R11D1.4	srw-24	K08D9.6	clec-163	C45G7.4	use-1	cdt-1	CELE_Y57A10A.13	cyp-34A9	CELE_C18B10.6	acr-17	nas-19	rab-33	srx-102	F26F12.2	fip-4	W09B6.5
GSE16975	F54B11.5	nlr-1	pqn-82	R02D5.4	clec-242	try-9	T01G6.1	F08C6.5	Y65B4BL.1	srh-258	sre-35	aff-1	nhr-28	eat-5	srh-281	CELE_Y51H4A.6	F15E11.5	srg-1	CELE_T05B11.1	F42H10.3	cutl-24	C16E9.17	CELE_Y17D7B.2	src-2	K08E7.6	gcy-23	C05C9.2	math-29	str-159	che-10	K08F8.5	K05C4.9	T13H5.6	F54B11.4	Y38F1A.7	unc-2	grl-30	clec-216	cyd-1	srd-20	fbxa-159	gcy-31	dyc-1	pha-2	sdz-19	M70.2	C53A3.1	CELE_F53F4.1	C46A5.4
GSE18130	ndk-1	B0511.6	T15B7.14	F39D8.3	CELE_Y43F8B.10	Y71G12B.25	Y48C3A.1	tct-1	rpl-19	rps-15	CELE_Y105C5A.10	rack-1	rpl-35	toe-2	CELE_C04E12.6	sys-1	clec-161	lag-1	F42G2.5	F14F7.5	rps-5	CELE_C08F8.15	Y22D7AL.6	cnt-1	CELE_F36A4.3	CELE_Y116A8C.11	C12D12.4	R07B1.5	asp-3	rab-30	F58G1.8	rps-26	srw-36	ZK512.7	srv-31	rpl-10	cyp-13A4	B0507.4	CELE_K09C4.2	K07H8.8	rpl-16	CELE_B0281.8	clec-177	rpl-11.2	srv-30	C09D4.3	F07H5.10	rps-17	T04C10.3
GSE18131	nhr-124	C50D2.1	Y59A8B.8	cyp-13A6	mocs-1	clec-238	teg-1	nhr-84	lact-7	srh-136	F47B10.9	CELE_T11F9.12	mat-3	sgca-1	C31E10.1	nhr-214	srh-186	F47E1.3	srbc-10	F53C3.6	C45G9.6	Y92H12A.5	F38B6.2	Y106G6H.9	CELE_R09F10.5	lgc-18	CELE_R09D1.11	C04A11.1	C13B9.2	che-14	C28F5.4	eif-3.I	C36B7.1	paqr-2	W06D12.6	fip-4	F49C12.5	srh-223	tsp-3	pha-4	F35D2.3	clec-194	M153.1	CELE_F14F8.9	F57C12.2	mrps-31	glt-5	glb-6	clec-136
GSE19138	M151.9	tag-4	ZK697.8	str-13	ZK721.4	T26C11.4	sra-11	F39H12.2	prp-8	F26F2.4	CELE_ZC239.4	Y106G6H.9	CELE_F35E2.2	CELE_K03D7.9	sri-2	srsx-32	rpl-41	srsx-1	fbxa-75	CELE_Y6B3B.3	srtx-1	Y47D3A.14	F55A4.3	srj-22	T16A1.2	acr-3	F35F11.3	srh-30	cul-1	gpa-14	srh-8	F38E9.1	CELE_Y7A5A.8	srw-24	oac-38	rpl-24.1	CELE_F25D1.2	ZC328.5	F22G12.3	CELE_T27C5.10	rpl-27	F08D12.7	F58G1.8	C47C12.2	T08G11.3	mcp-1	Y38E10A.3	fbxc-38	Y9C12A.1
GSE19310	hot-5	C03E10.1	B0496.2	CELE_R09E10.4	galt-1	nhr-108	F53A3.1	cbn-1	frpr-9	best-9	CELE_T11A5.6	aex-3	Y116A8C.33	F35B3.3	CELE_C54C8.4	CELE_Y54E2A.10	VZC374L.1	F26F12.2	CELE_Y39A3A.3	frpr-16	nhr-238	T10E9.8	nhr-150	math-10	Y39A3B.3	nhr-211	F57F5.3	tsp-20	slo-1	ptl-1	T27A1.1	E02H9.7	T16G1.5	fbxa-223	srh-119	Y6G8.2	ssu-2	C44H9.5	C46H11.10	CELE_C44C10.3	E02A10.3	math-37	anoh-2	Y53H1C.3	C50F2.7	trpa-1	ZC449.4	AC7.3	CELE_ZK105.5
GSE19922	CELE_F49F1.10	T20D4.3	K03H6.5	srd-21	fbxa-45	CELE_F07G6.2	C37C3.11	F26C11.1	sul-2	bli-5	F26A1.8	snx-1	CELE_C55A6.6	F46A8.11	K04F1.13	nhr-52	zig-8	str-256	Y53G8AM.8	C50E3.6	C45E5.2	R02E12.4	F28C6.5	F36F12.1	fbxa-53	npr-3	clec-64	CELE_C14A11.5	Y46H3D.8	F55C12.6	npr-18	gst-17	srsx-33	srh-99	CELE_B0284.1	srt-45	Y38A10A.2	mrps-31	F09F9.4	fbxb-99	fbxa-17	nhr-229	otpl-3	CELE_C17H1.6	T28C12.5	CELE_F14E5.1	W01C9.1	F21H12.3	CELE_F56D5.9
GSE19972	srv-6	glb-16	glr-2	col-17	F56C3.5	col-93	nuo-2	math-2	rpl-12	tax-4	rps-7	srg-9	F16G10.1	str-135	CELE_Y116A8C.40	F54F2.6	trp-4	str-165	R05F9.7	F23F12.8	B0546.5	Y75B7B.2	rpl-36	fbxa-62	dpy-13	F40F11.4	C25F9.13	sru-35	ZK816.1	srw-129	srg-22	str-121	twk-3	sri-28	C18D1.2	rps-15	CELE_F14D7.5	ugt-36	old-2	glb-9	W03D8.1	lgc-10	T22A3.6	cyp-33C12	gmeb-2	fbxa-47	F29D10.2	C12D12.4	srz-24
GSE20053	CELE_H03G16.5	F09F7.1	H36L18.1	T20B12.4	fbxa-185	CELE_T10H4.4	dap-3	gpa-2	F31B9.2	CELE_F31E9.6	rom-4	ZK1248.17	K11C4.1	mig-10	C05C8.8	jkk-1	gon-1	clec-238	rol-3	srh-203	nlp-23	F40G12.5	oac-57	str-67	nhr-254	ZK856.18	str-170	unc-39	ZK484.7	srj-1	F56A11.4	K02F6.7	Y62H9A.10	CELE_Y116A8C.37	CELE_W04E12.3	npr-14	Y15E3A.3	bath-45	C44H4.6	let-381	CELE_ZC239.5	ist-1	H23N18.5	CELE_C07G3.8	frpr-18	sdn-1	ZK177.9	M03F8.1	T10E9.5
GSE21162	T09B9.5	C47E12.10	csp-2	cutl-9	CELE_C13A2.4	Y49F6B.2	arrd-5	twk-11	C54G4.4	pix-1	C37E2.2	F28C6.9	Y6E2A.8	C03F11.4	CELE_F36G9.13	dmsr-5	oac-10	kqt-3	ZK355.4	T26C11.4	glt-4	srab-4	T05B4.12	glb-7	R07B1.8	F49E8.7	nhr-166	D2096.7	C15A7.2	prx-1	F25B3.5	C56G7.3	CELE_Y73B3B.3	fbxa-5	fbxc-8	CELE_F01G10.4	C50D2.2	C09E7.5	F56H6.4	hpo-39	CELE_F58E1.13	T20D4.5	CELE_C46C2.3	CELE_F07G6.5	zmp-1	CELE_C32H11.1	slcf-1	psd-1	nep-4
GSE21376	CELE_Y45F10B.12	rib-1	cerk-1	lips-14	W03G1.2	slx-1	clec-241	math-46	CELE_F07G6.5	sqv-1	col-125	F53H2.3	ptd-2	srw-84	srz-15	cri-1	T02H6.10	srx-85	clec-254	srh-154	srd-48	srh-216	sra-1	Y7A5A.3	rpl-18	kin-19	Y62H9A.14	wdr-5.1	ubxn-2	fbxb-107	F37D6.2	str-240	rpl-13	xol-1	egl-23	cnt-1	srj-53	sss-1	C46C2.5	CELE_H03G16.5	ttr-56	F17H10.4	glr-8	phf-14	vet-1	str-20	decr-1.2	nhr-110	del-8
GSE21467	srj-27	T02H6.6	fbxa-118	srb-3	CELE_ZC204.6	H40L08.3	hlh-16	EGAP2.2	CELE_Y39A1A.22	CELE_T26E4.3	sdz-34	srx-36	B0410.1	C38C6.5	CELE_2RSSE.1	K03H9.1	srw-16	W09C3.3	CELE_Y51B9A.7	F01E11.3	fbxa-16	trx-1	sra-22	daf-12	sri-18	T11F1.7	F44F4.9	B0302.2	CELE_Y7A5A.8	srbc-76	CELE_Y51A2B.6	fbxb-69	sra-18	C39F7.5	C04B4.5	srg-15	srx-133	K05F6.14	nhr-169	hpo-7	C12D12.4	CELE_K09C4.2	grl-24	sdz-9	srh-109	srx-35	T08G2.2	T01D1.5	Y55D5A.2
GSE21591	T23C6.4	F56F4.3	mbtr-1	CELE_D2062.5	F26F12.3	C49H3.4	F20C5.6	F23F1.4	cah-2	C41A3.2	C14F11.7	CELE_F14H3.12	R10H10.4	F58E10.7	F46B6.9	ssu-2	sul-3	CELE_C17C3.9	Y71F9B.9	gpc-1	W06F12.2	Y45G5AM.5	tlf-1	cpd-1	CELE_C55A6.7	pst-1	fbl-1	T09B4.5	Y17G9B.2	F11G11.13	CELE_C08B6.6	CELE_F14E5.1	Y73E7A.6	CELE_Y105C5A.10	CELE_F36A4.5	R05G6.5	gst-9	CELE_C23G10.10	T09A12.2	CELE_ZK105.3	pdl-1	Y46D2A.2	F16F9.3	F10E7.1	ugt-59	rgs-3	R09B5.12	F59C12.3	B0207.10
GSE21747	col-73	rpl-39	rpl-38	hpo-18	rps-7	ceh-41	rpl-10	rpl-36	Y37E3.8	Y39B6A.34	col-124	vit-5	rpl-24.1	rpl-19	rps-11	rpl-3	CELE_Y71A12C.2	atg-16.1	pars-2	dpy-13	E02C12.10	nhr-108	col-93	W08E3.2	F56D1.2	rpl-43	rpl-13	rpl-32	rps-2	nlp-77	rack-1	rpl-22	rpl-16	ZK20.4	F47B10.8	Y54E10BL.3	rpl-7	rps-19	rpl-30	rpl-17	R13H7.2	rpl-23	rpl-28	rps-6	rpl-35	rps-30	CELE_Y57A10C.9	rps-25	CELE_C56A3.5
GSE21784	srh-303	nhr-169	srh-87	F49C12.5	par-5	CELE_F58E2.5	str-136	srt-3	rps-19	C14E2.4	srx-19	srw-121	CELE_C01F6.9	arx-5	tbb-1	srw-113	got-1.1	CELE_Y105E8A.32	npr-33	srz-56	srw-51	rps-28	C54C6.4	rpl-17	T09D3.3	rpl-19	cutl-9	nhr-255	K06H6.4	Y24D9A.7	rpl-18	srw-14	tct-1	cyp-13A7	W02B3.7	srh-261	C55B6.4	srxa-14	rpl-27	Y37E3.8	rack-1	lgc-51	F56C3.5	nhr-192	str-48	str-181	CELE_C33D3.4	srh-25	tbx-39
GSE2180	ckk-1	fig-1	ubr-4	lim-9	cah-2	itr-1	H18N23.2	ttn-1	B0379.7	F58E6.13	unc-43	Y54E2A.4	C53B7.3	hpo-11	eat-17	gnrr-6	src-1	C01B10.6	sgca-1	F38B6.4	F56C9.7	W02B12.12	che-10	C07C7.1	K09A9.6	ajm-1	adt-2	che-13	fbxa-136	Y67A10A.9	pqn-85	F14F7.4	col-97	clec-100	C15A7.2	Y119C1B.11	unc-2	C34D4.3	T22F3.7	F36F2.2	F09C8.1	Y48G1BM.6	pax-1	C08E8.4	mca-3	cpna-2	H43E16.1	C08B6.4	far-8
GSE21819	sra-11	F07F6.1	F45E4.6	plc-1	CELE_D2062.5	clec-3	fmi-1	T13F3.4	srm-4	fbxa-110	CELE_F14H3.9	CELE_H25K10.6	C29F9.4	srtx-1	sri-28	nhr-263	nphp-4	srg-51	str-101	M88.3	fbxb-46	str-172	Y17G9B.1	F39G3.2	C54D10.9	sdz-13	CELE_C23G10.5	sru-2	srw-121	srh-174	CELE_C44C10.10	sulp-6	CELE_B0280.7	F42G8.9	sad-1	CELE_F56D6.6	CELE_F01G10.10	str-252	C04B4.6	srw-127	str-145	srx-59	F41B4.2	tsp-3	nhr-213	C34F6.1	C39D10.2	ceh-85	F41C6.2
GSE2210	tor-2	unc-2	pab-1	R53.4	cct-5	CELE_Y53C10A.6	T27A1.1	eef-2	C05D12.5	C56C10.9	rpl-35	CELE_Y39A3A.2	srj-5	CELE_Y71A12C.2	C28H8.3	eef-1A.1	CELE_Y41C4A.7	M03E7.3	R02D5.8	Y67D8B.1	icd-1	CELE_Y116A8C.11	F57A8.6	R07C3.3	eef-1B.2	rpl-7A	rsy-1	snx-14	CELE_F31F4.1	sri-70	W08F4.7	sop-3	dnj-30	rps-2	rpl-21	CELE_C01G10.10	Y39A3CL.1	src-1	rps-30	W02H5.2	rps-29	arl-6	Y38E10A.3	Y69A2AR.18	erfa-3	Y22D7AL.3	glb-16	Y119C1B.11	C54G4.7
GSE22660	ift-81	CELE_F22B8.3	srg-50	CELE_2RSSE.1	srt-26	Y119C1B.3	C33G3.6	tli-1	sre-12	grl-11	K08C7.4	srx-36	T03F7.5	E04F6.10	CELE_F46F5.11	F18A1.1	clec-198	sre-30	R06B10.2	CELE_Y45F10B.12	CELE_C06C3.7	H36L18.1	dyf-13	srbc-2	CELE_Y116F11A.1	fbxa-43	sre-20	CELE_C02E7.8	F59D6.6	srh-88	srh-5	F59A2.2	srb-7	daf-10	srg-45	Y17G9A.3	srw-77	tsp-18	tbx-32	srw-140	W09C3.3	srsx-34	ZK721.4	oac-58	F16G10.8	srv-30	madf-3	CELE_Y75B8A.39	nape-2
GSE23013	old-2	B0302.4	rgef-1	C17H11.2	F29D10.3	CELE_R11G11.6	C33H5.2	F35C8.8	CELE_F02H6.6	str-163	str-20	fbxb-25	F47E1.3	C55B6.5	sra-8	ZC53.4	ace-2	hum-8	glb-30	CELE_ZC239.6	gpx-8	rsr-2	sri-24	mec-15	str-8	sre-49	CELE_F36D1.6	xnd-1	T27A8.5	CELE_W04G3.7	aqp-8	ZC477.4	myo-6	math-34	srbc-22	bcmo-1	bath-20	R07B1.8	F49C5.4	twk-9	CELE_Y9C9A.5	Y65B4A.6	CELE_ZC239.4	CELE_C27D6.1	clec-176	CELE_Y41D4B.14	faah-5	cnt-1	tag-329
GSE23528	dhc-3	C42C1.2	best-4	fbxa-172	nhr-269	sra-11	F49C12.1	F01E11.3	F22B7.3	C27F2.1	C17H11.1	srb-13	srg-9	CELE_T08G3.7	CELE_W04G5.5	str-88	F42C5.5	CELE_C08H9.12	srx-36	srh-8	CELE_T06G6.3	srx-17	CELE_Y49F6C.2	tax-4	lgc-18	srt-14	C26G2.2	T01D1.5	srh-140	gcy-32	fbxc-15	CELE_C08B6.5	CELE_B0281.8	K12B6.2	srv-30	srw-77	WBGene00219273	math-49	trx-1	F18A1.1	sra-1	nhr-216	nhr-167	T04C10.3	gcy-33	srt-26	K10C2.6	exp-1	C12D12.4
GSE23843	fbxa-118	fbxc-7	C54D10.8	CELE_Y39G8B.5	ncs-6	str-106	nhr-216	F08F1.4	K07F5.7	srw-87	CELE_F42E8.1	D1005.6	F10E9.1	ser-2	C12D12.4	F21H12.3	F19G12.4	CELE_T16H12.9	T23E1.1	lys-3	K08D10.5	math-48	T04C10.3	CELE_Y59H11AR.3	R09H3.2	fbxa-209	odr-7	srt-18	CELE_C17H1.6	F17B5.1	srd-7	C39B10.1	otpl-7	clec-29	B0244.4	nhr-72	srxa-7	gpa-10	CELE_F11A5.3	F08H9.4	F41C6.4	daf-11	C41G7.7	R04B3.3	F41C6.6	CELE_F28B1.9	F47B10.8	F26F2.1	grd-1
GSE24847	bus-18	srw-94	W09C3.3	sru-18	D1014.6	srbc-12	F22D3.4	CELE_ZK550.4	syx-7	F58E6.8	cee-1	ceh-86	far-2	fbxa-102	F57A8.4	ZK121.2	srh-118	CELE_F19F10.1	F22B3.10	H40L08.3	F48E8.4	CELE_C24D10.6	sre-56	ctps-1	sri-9	CELE_Y53F4B.21	str-23	arrd-2	str-94	sre-11	CELE_Y102A5C.4	Y41D4B.24	W03H9.1	nhr-255	CELE_Y39G8B.5	che-13	fbxb-55	CELE_Y57G11A.5	lgc-24	T20B12.5	fbxc-48	srh-187	nhr-251	D1022.3	ZK688.1	lec-7	math-2	srh-292	thn-6
GSE25513	gly-14	Y73B3A.7	Y6E2A.1	gcy-33	srtx-1	srt-8	srh-116	CELE_W04G5.8	sri-63	F38B2.3	CELE_C17H1.13	sre-28	spsb-1	rps-26	fbxa-134	Y6D1A.1	nhr-2	srb-3	Y54E10A.6	ZK1055.5	srh-80	apc-2	sra-1	srj-49	srh-250	nhr-164	swsn-2.2	T02G5.3	srxa-1	glr-2	rpl-13	ZK1055.2	C24H10.4	cogc-3	Y7A5A.3	sri-51	Y46B2A.3	dmsr-11	srx-47	CELE_C04E12.6	F55F3.4	F56H6.13	rpl-21	CELE_C44C10.10	fbxb-82	F02D10.3	F53H1.1	srr-7	Y51H7C.12
GSE25633	Y116A8C.33	C06B3.1	Y110A2AL.9	str-252	CELE_C04E12.5	C03B1.1	nas-18	W03G1.2	srb-1	nhr-72	rpl-6	CELE_C04H5.7	egas-3	F22E5.8	T15D6.5	nhr-164	Y53G8AL.3	oac-58	C29F5.5	F59D6.4	Y113G7C.1	vha-1	CELE_F41F3.3	Y55D5A.2	ops-1	srx-74	srsx-11	C29F9.8	K02C4.2	CELE_Y39A3A.3	CELE_Y53F4B.24	lep-2	CELE_F36A4.1	F52E10.2	CELE_Y39B6A.30	hda-6	str-138	ferl-1	F43H9.3	sql-1	C29F9.4	srw-142	CELE_Y47H10A.2	srp-3	srz-75	T15B7.14	srh-60	T02B5.3	CELE_Y116A8C.37
GSE25831	CELE_F13E9.5	srx-121	pqn-41	ZK643.7	CELE_C04E12.6	K06A5.2	fbxa-214	C04F12.7	WBGene00219273	C45G9.10	F29B9.7	sre-7	CELE_B0281.8	math-2	grl-17	ttr-12	ZK512.7	fbxa-220	CELE_F12A10.7	K10D11.4	CELE_F07G11.3	srbc-3	cyp-34A7	F58E6.5	str-30	srt-45	str-57	CELE_F16H6.7	CELE_Y54E2A.9	T20B12.4	B0507.5	Y44A6B.3	srxa-16	nhr-251	CELE_C43D7.4	dgn-3	srg-1	srh-115	CELE_Y51H4A.6	T05F1.5	T24H10.5	str-39	CELE_C06C6.1	T12A2.5	Y54G2A.13	H05C05.3	R160.2	R13A1.3	CELE_Y116A8C.11
GSE27401	nhr-255	rps-23	rps-0	Y54E5A.7	rpl-9	Y71G12A.4	CELE_Y43F8C.7	rla-1	rps-16	kle-2	F53G12.4	rpl-13	R09H3.2	rps-25	imb-2	eri-6	T25E4.2	rpl-16	F47D12.9	rps-15	rack-1	suro-1	rpl-18	rpl-3	ubl-1	rps-10	srj-29	rps-14	rpl-15	Y74C10AL.2	C50F2.1	arf-1.1	ZC247.2	rpl-4	rps-20	ubq-2	cuti-1	twk-47	F40A3.3	Y6E2A.8	nhr-206	rpb-9	CELE_R04B5.1	rpl-1	rhi-1	rps-3	CELE_C07D10.1	fmi-1	gcy-8
GSE27677	lin-46	mpst-2	F09F9.4	str-162	unc-55	srh-174	C15A7.2	CELE_T01B11.1	M04C9.2	aff-1	bah-1	math-30	dmd-11	CELE_ZK488.6	srw-32	srw-7	T21E8.7	ssu-1	Y7A5A.3	C09D4.6	glb-25	W03G9.7	lge-1	srh-8	fbxa-137	F38H12.5	sra-11	nhr-218	srt-33	W02B3.7	sru-1	Y62H9A.1	CELE_C27C7.7	srh-60	str-252	srh-24	fbxa-159	F53A2.11	C35A5.5	glb-6	dhc-3	fbxa-89	cyp-23A1	T01D1.5	srh-7	srh-180	srbc-2	W03D2.7	CELE_F01G10.4
GSE27867	rps-22	srab-10	K09E4.4	srd-41	C35E7.6	dyn-1	Y46H3D.8	M153.5	rps-23	CELE_Y57G11C.499	rig-5	stim-1	kri-1	K07F5.7	CELE_T26F2.3	srbc-37	asic-1	CELE_C14A11.5	pll-1	fbxa-164	C07A9.10	srxa-5	srxa-7	gly-17	srxa-15	C09G1.2	srt-23	hpo-25	F54H12.4	klp-11	K06H6.1	K03H6.5	ZC53.2	CELE_B0547.2	phy-3	srab-22	tag-4	C01H6.6	ceh-12	C32E12.1	srw-121	C26D10.7	CELE_F13E9.4	F09B12.5	srh-213	lgl-1	cyp-25A1	lgc-40	pcs-1
GSE28494	CELE_Y68A4B.3	lys-6	nhr-72	nhr-193	math-19	gck-4	CELE_C13A2.9	fbxa-51	C01B7.5	Y18H1A.8	C03A7.2	Y67D8B.1	Y105E8A.25	CELE_F07G11.1	clec-198	K12H6.4	CELE_T26H5.4	fbxa-133	fbxa-185	CELE_F22B8.3	pqn-41	CELE_T27C5.12	F52D1.2	F47B3.7	ugt-3	mocs-1	K05F1.8	F18A1.1	C45E5.2	ZC132.2	F55C7.2	set-27	col-49	mrps-31	T16D1.1	CELE_K09C4.10	CELE_C17H1.13	CELE_Y69H2.7	ZK1055.5	alh-5	cal-1	frpr-7	C28H8.2	mpk-2	F22G12.7	C17H11.1	ztf-20	nhr-271	ifc-1
GSE28856	F43C11.12	str-20	Y113G7B.15	rme-2	rps-21	ufd-3	Y37E3.8	aat-5	ubq-2	bbs-8	rpl-32	fbxa-199	rps-13	srz-94	rpl-28	srw-77	W10D9.1	oac-5	K01B6.3	C27A7.3	srh-272	rps-23	T14G8.2	icd-2	rpl-11.1	Y55D5A.1	ttr-9	rps-7	rla-2	F54C9.7	cap-1	rps-10	F16G10.1	CELE_Y57A10A.24	srh-111	rpl-23	C49A9.5	CELE_C12D8.9	ubl-1	fbxa-56	F23F12.8	C16C8.8	str-3	rps-9	ztf-7	sre-15	ercc-1	str-160	rpl-15
GSE29951	fbxa-73	math-37	ZK945.4	T21D9.2	gsk-3	F49C12.2	fbxb-20	nhr-192	srsx-22	bath-21	nhr-169	C26C6.4	Y110A2AL.1	CELE_F53C3.11	srz-100	H12I13.3	srw-24	ZK822.1	nhr-193	C55B6.5	fbxb-42	nhr-2	Y41D4B.6	R04D3.2	CELE_B0281.8	K12H6.4	F20D6.9	K08E3.2	CELE_Y73F8A.10	C39B10.3	CELE_F35E8.6	ZK1010.6	Y55D5A.2	srab-8	fbxa-118	srbc-3	srx-35	cyp-13A3	F15E11.5	ZK721.4	fbxa-113	ZC196.3	clec-255	CELE_Y68A4B.3	eak-4	Y53G8AM.4	K03H6.5	C15B12.3	str-238
GSE30505	srh-88	F56F4.4	bbs-9	fbxa-171	fbxa-136	gpa-2	srb-3	osm-3	grd-9	F46B6.2	Y71F9B.15	srh-75	clec-161	srx-34	CELE_F59B2.9	srh-60	nhr-216	CELE_Y57G11B.1	C18H2.1	fbxa-220	CELE_F14D7.3	otpl-7	C05G5.5	ceh-7	F20C5.5	srb-6	acr-3	fbxa-8	CELE_ZK105.6	F22B7.3	twk-6	nhr-207	srw-24	CELE_B0238.7	CELE_ZC482.3	srg-46	dmsr-14	srb-13	T20D4.17	frpr-10	acr-5	srsx-22	F59D6.6	CELE_ZK380.2	tax-4	srg-45	C17B7.5	srxa-8	C15B12.3
GSE32031	ace-2	osm-12	Y46G5A.15	ceh-60	C47C12.2	F39G3.4	fbxa-159	cyn-11	CELE_F55C9.3	rpl-12	ZK177.4	ZK1053.3	K09E3.5	C14E2.6	rpl-16	rpl-24.1	srw-40	wdr-5.2	T19B4.5	CELE_Y68A4B.3	srt-38	mom-1	F18A1.1	M70.4	fbxa-107	CELE_W04G5.5	rps-12	F08C6.5	hsp-90	rpl-3	egl-1	lin-23	srbc-43	F54E4.4	fbxa-8	rps-11	fbxb-39	K01A11.3	B0302.4	CELE_ZK637.12	F47D12.7	sulp-3	sra-1	wdfy-3	pzf-1	nars-1	swan-1	srh-258	bath-4
GSE32339	ZK721.4	F14F7.5	srab-9	srj-49	sru-6	sri-6	rpl-38	F21H12.3	C03B1.2	srsx-7	srh-18	nhr-242	T05H10.8	sre-51	srh-203	F19C7.6	eat-17	F38C2.1	smf-2	ace-2	CELE_Y39A3A.3	sqv-6	C28H8.2	sru-9	F58B4.4	B0507.5	C25A6.1	F13A2.2	srv-6	clec-29	C11D2.2	C30G4.6	K04F1.8	CELE_Y53C10A.10	srbc-51	F52H2.4	lim-6	CELE_M162.15	lec-7	Y60C6A.1	C18B12.1	fbxa-10	srx-136	srd-38	str-244	T22F3.7	srg-60	CELE_Y40H7A.9	usp-3
GSE32467	clec-142	btb-20	srw-36	CELE_T10H4.4	F13A2.2	nhr-238	T10B11.8	usp-14	srw-142	F47F6.9	bath-3	lgc-20	F39H12.2	Y42H9B.3	CELE_C05B5.4	K10D6.3	K04C1.3	C04E12.4	srbc-48	C37C3.9	clec-246	M70.2	F20B6.7	cki-2	CELE_Y43F8B.3	fbxa-110	nhr-90	gpa-2	nhr-154	srx-8	gck-2	M04D8.4	ZK455.5	W09C3.3	fbxc-19	oig-7	gcy-6	K06A5.2	grl-11	T25E4.2	K02C4.3	bath-19	C13F10.5	ztf-6	srd-36	Y51H7C.8	Y71H2AL.2	W03G1.2	sulp-1
GSE32521	cyp-34A6	CELE_R09D1.14	srxa-5	gcy-29	T20B12.4	nrx-1	clec-263	clec-12	twk-4	nhr-78	rps-0	CELE_K09C4.2	fbxb-3	clec-182	clec-55	K08H2.3	C04A11.2	kri-1	srbc-49	lgc-15	gur-3	M153.2	CELE_C08B6.6	CELE_F22E5.11	CELE_E03H4.11	K02B12.6	taf-6.2	rps-5	F21C3.6	fbxa-47	mspn-1	CELE_C13A2.9	str-83	B0546.3	nmtn-1	str-148	C15A11.4	CELE_F59A1.11	M04F3.2	T28A8.2	sre-24	CELE_Y67A10A.11	str-193	T27A10.5	srw-111	F45E1.2	C31G12.3	dhc-3	rpl-15
GSE32942	T14G8.2	E02C12.9	dhc-1	CELE_T26H5.4	acd-1	T23C6.4	srw-35	aakg-4	sru-6	CELE_R09E10.4	fbxc-25	ceh-85	C33G8.3	C24H10.4	twk-4	spsb-1	gcy-7	F59A2.2	srbc-48	F53A2.11	str-165	cnc-7	pmk-3	CELE_F25D1.4	math-40	rps-15	dnj-4	nhr-107	4R79.2	nlp-21	CELE_F19B2.6	ZK721.4	srt-32	Y7A5A.3	CELE_ZK105.5	pes-10	Y119C1B.11	sre-12	CELE_B0281.8	srx-134	srj-11	CELE_Y47H10A.2	fbxa-86	miro-1	Y38E10A.3	Y18H1A.10	fbxa-10	F08C6.5	CELE_C33D9.13
GSE32949	CELE_Y73F8A.23	CELE_Y105C5A.10	C50F2.4	W10D9.2	sra-22	K03H9.1	F46B6.9	CELE_Y18D10A.2	CELE_Y69A2AR.12	pcp-3	Y73F8A.22	T22B2.5	clec-8	tag-329	srx-90	CELE_F46F5.10	oac-41	H12I13.3	C06B8.2	F10D7.5	CELE_C13A2.10	R05H10.5	F13H8.8	eif-3.E	srw-19	T28A8.2	K03H6.5	lip-1	dmsr-15	tax-2	CELE_Y38H6C.20	sra-11	CELE_D2062.4	F13B12.2	ZC266.1	K04G2.10	rps-25	F56B3.6	F42C5.5	C25G4.7	C45E5.2	twk-9	peli-1	str-135	CELE_F56D5.9	upb-1	ddx-35	CELE_F25D1.3	C50C3.2
GSE34026	rpl-19	rps-30	rps-4	rps-27	rpl-24.1	CELE_F11A5.3	C44B7.5	szy-4	che-13	rpl-11.2	nhr-98	CELE_F38E1.6	cnt-1	glb-9	E04F6.10	clec-238	rpl-16	CELE_F07G11.2	Y82E9BR.17	srb-1	src-1	Y59H11AM.4	math-28	srbc-57	asb-1	K09E3.5	ZK697.1	K09C6.7	lgc-33	nhr-282	sri-38	rpl-30	fbxc-38	str-60	nphp-4	twk-39	K09E3.4	F29G9.1	fbxa-89	C06E1.1	str-140	ZK945.4	vps-4	B0302.2	ifta-2	usip-1	clec-136	sdz-35	gcy-29
GSE34113	Y71G12B.23	nhr-218	F40G12.5	str-135	srab-4	C04E12.4	F33C8.2	srg-51	Y116A8C.33	CELE_Y18D10A.2	WBGene00219273	T20F5.5	T06E8.2	C45G9.10	B0361.4	C07A9.5	glb-2	math-44	zig-8	T20D4.19	C26C6.4	Y67D8B.3	CELE_F46B3.1	F57B10.9	F49H12.4	osm-5	str-78	met-2	F56H1.3	F02D10.3	usp-3	K05C4.9	CELE_F36H5.9	Y119C1B.1	ser-3	dnj-24	F21G4.5	mrps-18B	C09D4.1	eat-5	prdx-6	W10D9.2	rab-18	Y6E2A.8	R09H3.2	sri-70	srt-18	C01B7.5	clh-3
GSE34471	srd-67	srg-7	W08E12.9	Y41D4B.24	srsx-1	srg-33	srh-74	sdz-33	srsx-3	srd-44	str-38	srh-37	CELE_H25K10.6	sra-4	lgc-14	sra-31	C12D12.3	srt-31	C26B9.6	srw-137	T08D10.5	CELE_W04E12.2	cyp-13A4	rps-5	CELE_M01G12.10	Y47D7A.14	str-250	str-15	srbc-15	T22B2.1	sru-1	gpa-18	sdz-13	CELE_C08B6.5	F13H8.6	CELE_Y67A10A.11	sri-24	rack-1	srw-107	F59F5.5	tor-1	sru-37	T22B2.3	srt-39	C31E10.1	fbxb-61	srw-58	CELE_C47E8.6	srh-75
GSE35354	Y59E1B.1	CELE_T13F2.4	CELE_M02F4.2	glb-9	R160.2	str-88	ccb-2	rps-27	rps-0	srm-4	F23F12.8	src-1	C44B11.1	srx-26	nhr-225	srw-31	cyp-35A1	che-13	rps-16	srh-2	rps-26	F43C11.8	Y62H9A.1	Y49A10A.1	scl-27	tbx-40	cyp-13A1	T05B9.2	srx-17	F58B4.2	ver-1	rpl-16	R07B7.12	dpf-1	srg-7	CELE_Y2H9A.4	C25A6.1	T04C10.3	rpl-24.1	gst-31	rps-30	glb-10	T15B7.8	srg-50	T02H6.5	F59B10.6	set-27	sdf-9	stdh-2
GSE35360	grd-1	clec-238	F49E10.2	ZC190.5	W03G1.2	srw-31	Y41D4B.24	tag-141	F13C5.3	F59D6.4	nhr-254	K07H8.8	CELE_E03H4.2	CELE_Y48G1BL.5	EGAP2.2	cdh-12	C25G4.7	F20B6.4	CELE_F07G11.3	egas-2	srh-274	rgef-1	CELE_Y7A5A.8	nhr-38	Y22D7AR.2	C29F5.5	F54F12.1	sra-11	CELE_C17A2.2	R07B1.5	thn-4	C16B8.2	F41C6.6	srt-4	CELE_C06A1.6	srsx-24	D1044.4	srd-56	F41C3.6	srj-23	srxa-8	nhr-218	ver-1	CELE_Y53C10A.10	srw-76	srh-174	C45E5.2	hpo-33	ceh-28
GSE36358	ril-1	CELE_F23H12.7	Y32H12A.6	clec-20	Y113G7B.15	T04A6.3	CELE_W06G6.9	rps-15	sdz-30	C01G5.7	CELE_C08E8.2	CELE_C17H1.14	srw-100	ZK1055.5	eef-1B.1	srx-121	str-8	dpy-20	CELE_C06C3.7	CELE_C08H9.14	lim-7	F22G12.3	F52D1.2	C15H9.5	H12I13.3	ZC266.1	sre-12	glr-7	srz-24	srv-30	CELE_F38E1.6	clec-242	CELE_Y38H6A.3	CELE_Y116A8C.30	str-164	CELE_Y50E8A.11	Y55D5A.2	sre-30	CELE_F26D2.15	cTel55X.1	sre-2	str-78	rack-1	F55F3.4	F17B5.10	npr-23	C39D10.5	C18H2.1	srt-38
GSE37266	eef-1A.1	EEED8.4	F56H11.6	F35D11.1	srv-7	T23B3.1	F07F6.1	C16D6.3	gpa-8	srab-10	rpl-39	T05A10.6	rpl-13	ubq-2	tct-1	acd-4	fhod-1	C14A4.7	rpn-6.1	bath-33	del-3	F10D2.10	paqr-1	fbxb-53	ubl-1	T22F3.8	cah-2	sip-1	nhr-243	W03G1.2	F28H7.7	srj-18	rpl-27	unc-5	dlst-1	ttr-29	scl-9	str-112	rpl-30	snb-6	F14F9.6	rpl-16	CELE_F41H8.1	F25H5.7	K07F5.7	sra-18	gpc-1	F20A1.2	C24H10.1
GSE37303	dyf-1	W06D12.6	Y110A2AL.5	C17H11.1	Y62H9A.1	CELE_Y57G11A.5	C54H2.4	rps-0	nhr-216	C29F5.5	F29A7.5	srd-4	CELE_C04E6.8	F52D10.4	srd-23	npr-13	E04F6.10	fbxa-53	unc-58	F22E12.3	F29A7.8	srsx-6	Y17G9A.3	R11F4.2	dmsr-4	F19C6.3	C04G6.6	CELE_Y75B8A.7	clec-262	C35A11.3	CELE_T25C8.1	math-46	unc-30	sri-50	srh-187	ift-139	nmur-2	Y22D7AR.2	hum-9	CELE_Y41E3.13	CELE_ZK938.3	CELE_T26E4.9	str-165	F37A4.6	srh-180	glr-2	srx-117	rpl-18	CELE_Y39E4B.7
GSE37432	vps-41	ZK355.5	rps-26	C39D10.5	C47C12.2	fbxa-38	srx-36	rpl-35	R04B3.1	rps-11	rps-27	eef-1A.1	ubq-2	rpl-13	tiar-3	str-138	ztf-23	C07B5.4	rpl-36	rpl-17	CELE_C36A4.10	ant-1.1	rpl-26	trpp-11	ttx-1	fbxc-7	rpl-6	fbxb-10	rla-1	F19B6.3	rpl-24.1	rpl-7	hecw-1	Y19D10B.1	CELE_T04B2.7	srz-58	rpl-11.2	T05A8.1	lim-6	C53D5.1	dpf-7	tax-4	dmsr-11	fbxa-118	Y6B3B.9	cfz-2	prp-6	rpl-15	CELE_Y49E10.21
GSE38196	ZK355.5	CELE_R52.6	CELE_Y57E12AL.4	gpa-10	CELE_C08H9.4	nhr-169	CELE_Y39A3A.2	twk-39	T15D6.10	glb-4	ZC477.4	Y73B3A.7	unc-55	CELE_T07C12.10	Y71G12B.25	ZK816.3	srh-8	mpst-2	T20B12.4	B0207.8	F35H12.1	CELE_F53F4.4	F56A11.4	srbc-2	fbxb-104	sdz-14	F13A2.2	CELE_Y7A5A.8	T27A10.5	srsx-12	fbxa-62	K04H8.2	CELE_C27C7.7	T20F7.5	CELE_F28G4.3	gcy-7	ssu-1	srx-60	oac-2	srw-111	ceh-7	srb-13	nhr-72	math-34	CELE_C08B6.5	CELE_F39E9.6	srbc-9	srbc-62	CELE_C08F8.15
GSE38997	rpl-26	rps-1	rps-2	rps-17	rps-26	rps-6	rpl-43	rpl-24.1	rpl-17	rps-23	rps-4	rpl-19	rps-0	rpl-9	rpl-36	rps-16	rpl-30	rpl-27	rps-9	rps-11	rpl-31	rpl-15	rps-28	rpl-11.2	rpl-33	ubl-1	rps-14	rpl-21	C37A2.7	rpl-13	rps-5	rpl-32	rps-7	rpl-18	rpl-10	rpl-3	rps-21	rpl-39	rps-25	rps-27	rps-3	rack-1	rps-10	rpl-6	rpl-4	rpl-22	rps-30	rpl-16	rpl-35
GSE39012	T05A1.5	srh-199	math-17	srj-49	str-74	cav-1	srw-13	C35E7.3	srbc-68	grh-1	rps-4	W03H9.2	tor-1	src-1	ZK899.7	nhr-219	ZK355.1	C16E9.17	K05G3.2	srh-216	fbxa-62	CELE_C17H1.6	fbxa-86	srz-64	CELE_F36H5.9	H39E20.1	F19B10.2	F22G12.3	C35E7.5	F20A1.8	srw-77	clc-4	math-48	pqn-41	F40G9.18	Y39A3CR.8	srw-8	eat-4	F12E12.3	W02B3.7	F49C12.1	nhr-75	ugt-27	srv-24	F31D4.5	CELE_Y73F8A.5	srh-37	clec-161	F10C1.3
GSE39145	CELE_T06G6.3	rpl-4	rpl-12	rpl-16	rps-6	aff-1	col-73	srd-35	rpl-15	rps-26	rpl-3	rps-29	CELE_W02H3.2	K06H6.1	C43H6.6	rps-5	C15B12.3	T06A4.3	fbxb-16	bus-2	icd-1	srh-120	rpl-35	CELE_Y73C8C.8	C52E2.5	rpl-9	ift-81	rpl-25.2	nap-1	unc-55	spe-38	rps-11	F27E11.1	K09E4.4	src-1	rla-1	nhr-189	srt-35	ZK643.7	rps-3	ndk-1	rpl-18	CELE_C14A11.5	M04C3.1	R03G8.1	rpl-36	CELE_M01B2.10	rpl-43	F31D5.7
GSE39252	srh-298	Y116A8C.33	sru-25	srtx-1	bath-33	glb-10	srd-7	CELE_C13A2.4	CELE_Y39A1A.17	nhr-217	eat-17	srh-203	CELE_Y39A3A.2	srh-87	srb-1	srp-8	cdr-3	srw-47	F41E7.6	srz-48	dhc-3	exp-1	glr-2	CELE_C50H11.13	srw-97	CELE_R09D1.12	C30A5.4	CELE_Y39E4B.10	srbc-79	srw-130	srbc-76	CELE_Y48G1BL.5	Y22D7AR.2	srz-104	acr-9	CELE_Y38H6C.21	F47C12.6	srh-123	gcy-32	CELE_Y116A8C.37	CELE_F46F5.11	F59A3.10	eak-4	srw-132	clec-55	F56C3.3	CELE_Y19D10A.4	dmsr-10	K02B9.3
GSE40127	F49E10.4	T09B9.4	CELE_T20G5.8	D2005.6	sptf-1	T22D1.8	C18A3.1	numr-2	CELE_Y82E9BL.1	D2063.1	C04A11.1	H13N06.2	fipr-16	T26C11.4	C28A5.1	pmk-3	Y102A11A.7	E02C12.10	aly-1	prkl-1	hpa-1	K11H3.2	C34F6.9	srd-8	W04C9.5	fipr-17	C32C4.1	basl-1	srz-18	F54F12.1	bir-2	frk-1	C18H7.7	CELE_Y105C5A.10	sre-53	CELE_C32B5.15	F39B3.3	R06C7.6	F10D7.2	C16D9.6	F43G9.13	npr-7	set-24	egl-47	srd-69	unc-46	oma-2	C28C12.3	H32C10.1
GSE40371	rpl-27	K10C2.6	rpl-35	rpl-13	rpl-15	C32E8.1	CELE_F36A4.1	rps-17	rps-15	atp-5	rpl-26	rack-1	Y37E3.8	CELE_C17H1.5	rps-4	decr-1.2	rpl-24.1	nep-16	fbxb-97	ZK858.2	CELE_F45D11.5	rpl-10	F37A8.2	str-125	W03G1.2	C45G9.15	Y47D7A.9	his-73	rpl-36	rps-6	rpl-19	T10E9.2	CELE_F11D11.4	rpl-1	rpl-33	rps-11	rps-9	E02H9.6	rpl-28	CELE_Y116F11B.11	R12C12.4	C07F11.2	rps-29	CELE_T05A6.4	aff-1	H40L08.3	R09A1.2	clec-252	K02D10.2
GSE41056	Y45F10C.1	ZK721.4	sre-20	srh-75	T01D1.5	fbxa-56	glr-6	sul-1	K03H9.1	CELE_W04G5.5	glr-2	CELE_Y51B9A.7	F48G7.9	T22C8.1	C32A9.1	CELE_R09D1.1	sra-11	C27F2.1	C41G7.7	oac-41	clec-254	srw-8	F32D8.2	srh-88	nhr-207	C01G5.3	srx-78	T04D1.2	CELE_T07C12.10	F41C3.6	ZC155.2	Y54G2A.73	str-138	hum-10	C07A9.5	C31E10.3	srg-50	daf-11	fbxb-33	tax-4	srsx-11	CELE_W09G12.8	CELE_C08H9.4	C39B10.5	F28A10.1	srt-33	rps-3	srd-5	CELE_C13A2.9
GSE41366	rps-27	rps-11	rps-26	rps-19	rps-3	rpl-24.1	rack-1	rpl-10	rpl-35	Y37E3.8	rpl-15	rpl-14	rps-23	rps-0	rps-16	rpl-3	rpl-43	srh-76	clec-198	rpl-7	srw-77	rpl-9	math-48	rpl-33	rps-2	rps-15	rpl-16	rpl-5	rps-24	del-2	rpl-17	rps-14	C39D10.5	rps-30	rps-1	nhr-214	F49C12.1	rps-10	rla-1	ubl-1	rps-9	rpl-19	F58G1.8	F19G12.4	srt-8	rps-8	rpl-28	srh-7	clec-55
GSE42192	C30G4.4	nstp-6	K02A6.2	best-18	F29A7.4	CELE_F35E8.9	dhhc-14	Y54G2A.16	C54G4.2	F53A10.2	cof-2	ZC123.4	H14E04.4	unc-73	sfxn-2	nlp-14	clec-184	ncx-8	nhr-123	W05H7.1	gcy-28	unc-11	F14H12.6	egl-30	Y59C2A.1	F54B11.8	mcp-1	Y54E2A.4	acr-12	Y71G12B.23	CELE_C04G2.10	arrd-7	hmit-1.2	pqn-42	cut-1	CELE_F36G9.3	CELE_C51E3.6	glt-6	cyp-33C4	CELE_Y69H2.1	K12H6.12	nhr-182	zig-5	afd-1	camt-1	col-99	sox-4	F13D12.9	Y40B10A.9
GSE42592	E04D5.2	Y39A3CL.1	mrps-31	col-93	far-2	fbxa-159	ZK945.4	dyf-11	C24H10.4	srx-117	F55F10.1	C28H8.7	ZK1055.5	wdfy-3	Y22D7AR.14	egl-27	Y47G7B.2	lrk-1	clec-184	CELE_T26A8.2	F37A4.1	CELE_Y54E2A.10	unc-58	F19G12.4	unc-41	rad-54	dmsr-5	eef-1G	CELE_Y52B11A.3	glb-31	rps-14	fbxa-36	H24K24.2	Y55F3AM.11	eri-1	CELE_Y105C5B.14	mes-4	K10C2.6	F44E7.7	CELE_F56D5.9	sue-1	K02F3.12	F21A3.5	drp-1	lgc-4	csn-6	dgk-4	zhit-1	lin-32
GSE42689	nhr-197	tbx-31	sru-1	CELE_F46F5.8	T28D9.11	srsx-9	srh-24	srh-174	M01E10.3	srsx-29	lin-46	srx-35	T13A10.1	srz-66	T25E4.2	lgc-50	srbc-54	D1081.5	srbc-76	lgc-14	grl-13	C09B9.4	cnt-1	sru-6	CELE_C02E7.8	CELE_D2062.4	fbxb-112	C49A1.5	grl-12	Y65B4BL.1	F47F6.9	C24G7.1	srb-3	srt-17	nhr-72	CELE_F40D4.12	T01G5.6	srw-111	sre-3	srsx-1	CELE_Y67A10A.11	oac-9	K09E3.4	srx-121	CELE_F55G11.7	CELE_W05H5.3	F57G12.2	sri-2	ace-2
GSE42703	F56C3.3	E01G6.3	R01H10.5	nhr-272	K09C8.2	srh-208	CELE_Y39E4B.2	C02F5.10	F48B9.3	CELE_C08A9.9	cec-6	F57A10.2	sre-44	pbs-7	adt-3	mrpl-40	lipl-6	grl-1	prdx-2	sre-47	fbxa-76	CELE_F11A5.4	rpl-6	pqn-15	sdz-34	Y54G2A.18	bre-4	Y116A8C.33	fipr-16	F17H10.4	coq-8	pcca-1	nlp-35	R05F9.7	T03G11.6	CELE_Y39A1A.22	set-6	gei-11	srd-21	mrps-28	rab-21	aps-1	ugt-55	zhit-3	T16G12.7	gtbp-1	lgc-18	F55A11.7	K12H6.12
GSE43952	T21E12.3	Y51H7BR.4	srx-74	srv-30	efl-2	F35F10.7	F21H12.3	F23F12.8	ZC477.4	unc-31	Y54E10BL.3	glr-2	R13H7.2	C25A6.1	W02B3.7	CELE_F36G9.13	vab-19	scl-10	jkk-1	ncs-6	CELE_K01D12.10	CELE_C13A2.9	F16G10.1	Y102A11A.2	jmjd-3.3	nhr-197	Y6E2A.8	haf-8	CELE_Y73F8A.23	R12H7.4	CELE_F33E2.6	fbxb-78	T10E10.4	srt-18	pqn-10	gcy-33	srt-26	str-67	vab-8	cutl-11	CELE_Y6B3B.3	CELE_Y41D4B.17	ckr-2	F14H8.4	ZK112.6	ser-2	nhr-266	Y60C6A.1	egl-20
GSE43953	F46C8.1	CELE_K08F11.1	nhr-72	CELE_Y37H9A.2	Y41G9A.6	grd-1	K02D10.3	F45E6.1	him-4	W02D9.8	tag-329	T20D4.13	cyp-13A3	F40G12.9	dyf-13	F35F10.7	Y39H10A.1	oac-23	F47B10.8	CELE_C54F6.6	pgp-14	lgc-11	srw-85	H20J04.7	gcy-33	glb-9	frpr-18	srg-21	K04C2.5	fbxa-159	bah-1	CELE_ZK1240.6	ttn-1	F54F2.6	lgc-37	frm-8	tbx-31	fbxa-183	CELE_Y7A5A.8	CELE_B0547.2	del-2	D2005.6	F43G9.8	F58B4.2	del-9	lgc-31	CELE_T27E7.4	uev-2	CELE_K09C4.7
GSE43954	far-1	C10E2.2	rps-27	R53.4	rps-30	col-93	rbm-28	CELE_F20G2.1	cal-1	rack-1	F17E5.2	cct-5	twk-37	sma-10	R07E5.5	rps-5	rpl-16	far-2	rpl-10	B0491.5	ZK816.1	K05C4.2	E04D5.2	tat-5	CELE_C43D7.7	CELE_D1025.1	T15B7.14	glb-20	glr-6	F52H2.4	rpl-26	F35D11.3	Y94H6A.8	rpl-19	col-160	frpr-15	Y59H11AM.1	abt-6	rps-3	srj-11	rps-11	C25A6.1	gdh-1	M57.1	pqn-8	timm-17B.1	ZK1290.7	C17B7.3	C23F12.4
GSE44318	dmsr-7	gbb-2	R160.6	sprr-1	clec-74	str-88	ugt-6	B0207.11	thn-3	osm-10	T09B9.3	acr-17	C03B1.13	bah-1	CELE_T25C8.1	F13C5.3	F37A8.2	srj-14	F57C12.2	srt-45	CELE_Y75B8A.6	C50E3.7	sptf-2	K04A8.1	ugt-37	che-13	ops-1	str-67	fbxb-115	C54D10.5	F57C7.4	Y71G12A.4	clec-132	CELE_Y50E8A.11	fbxa-98	str-233	srz-74	str-177	CELE_F19B10.6	T04A6.3	srh-268	gpa-5	CELE_R09E10.5	srxa-1	C39E6.2	CELE_F07G11.9	H02F09.2	lad-2	M162.5
GSE45292	C16A11.7	gly-15	srw-26	eat-17	fipr-14	pqn-32	arrd-18	B0379.7	srsx-21	sygl-1	npr-23	tsp-18	CELE_Y116F11B.2	Y47D3B.4	inx-20	B0207.1	CELE_ZK1307.7	C13C12.2	CELE_W04G5.10	H24G06.1	srxa-9	srsx-30	F21A9.1	srx-74	fbxa-185	srg-9	str-109	dpr-1	Y57G7A.5	T12A2.6	hdl-1	nhr-111	fbxb-95	cyp-35A1	oac-15	CELE_Y57A10C.8	cdh-12	srh-28	prmt-4	unc-55	cpd-1	clec-107	Y38A10A.2	str-227	R03G8.1	M106.3	K05F6.8	str-86	T02E1.7
GSE45651	CELE_ZC204.6	nhr-77	C26B9.2	CELE_T08G3.7	CELE_C06C3.8	CELE_Y51B9A.7	K10B4.1	F19H6.5	CELE_R05A10.6	C14E2.1	T20H4.2	col-120	F55G1.5	sre-28	phf-14	CELE_C08B6.5	F27C1.13	F43C11.4	abch-1	kin-6	CELE_F28G4.4	srg-15	srbc-76	F49D11.7	srj-25	rpl-36	CELE_Y39B6A.22	srt-58	ZK1290.11	F13C5.3	str-246	oac-9	C18B12.1	CELE_K09C4.7	srw-132	fbxb-86	C46E10.2	T22D1.1	F48F7.3	CELE_ZK105.6	T20D4.12	bath-23	CELE_F11A5.7	Y45F10C.1	sra-3	CELE_D2062.5	srbc-67	kin-34	CELE_F33E2.6
GSE46288	E04D5.1	F49C12.5	slx-1	Y43F4A.3	sre-24	sri-7	sdn-1	F12E12.12	CELE_R04D3.4	fbxc-34	atp-4	D2030.4	srd-34	T22G5.3	T24C4.2	F45H10.2	E02H4.2	CELE_Y73C8C.10	dap-3	pdi-1	Y67D8C.2	CELE_Y57G11C.32	C52B9.4	F56C4.2	sra-22	CELE_C08F1.6	F58E6.8	rps-23	rps-10	pfd-6	T02H6.6	srt-55	isw-1	fbxa-45	F31F6.1	T25B6.5	rpl-19	clec-87	gpa-5	tbx-8	F22F7.3	T11F1.7	str-57	K02F6.6	trap-3	C46E10.3	cyn-3	T13C5.10	srbc-3
GSE46289	rpl-25.2	T01G6.1	srw-144	srh-292	sri-45	str-264	CELE_K02E7.4	srd-45	CELE_Y82E9BL.2	srg-47	CELE_F35E8.2	rpl-13	lgc-46	F47B8.1	ZK1055.5	ndk-1	clec-149	frpr-5	icd-2	srj-7	sre-45	EGAP5.1	F22B3.10	cdr-3	srd-42	srw-71	srsx-1	T19C3.3	rps-15	C06B3.1	srt-33	srh-154	rpl-19	bbs-2	K09C6.3	glb-9	srh-116	srw-143	R173.3	srw-17	eef-1A.1	CELE_C08F1.8	srm-4	lgc-6	K05F6.14	CELE_Y82E9BL.3	T13F3.4	srh-130	F58F9.6
GSE4766	nhr-169	CELE_B0281.4	ZK643.7	CELE_F56D5.9	srbc-38	ZK816.1	rpl-33	CELE_H03G16.5	C24H10.4	F22B7.3	srsx-22	C27F2.6	srz-94	CELE_Y116A8C.11	CELE_C08B6.6	Y92H12BL.4	T05A7.6	srx-131	T11F1.6	C37A2.6	math-30	F38H12.5	CELE_F48F5.6	CELE_Y39B6A.18	srt-26	sre-28	C16A11.10	sre-30	ZK697.1	CELE_F36H5.9	CELE_C08B6.5	Y51H7BR.4	srh-118	ZC395.11	srd-5	ZK355.1	T04F3.5	H20J04.7	sri-33	F54D12.2	srb-15	CELE_C23G10.10	F59D6.6	str-18	srh-8	str-57	srab-22	B0207.9	srg-64
GSE48347	dnj-24	gst-16	Y110A2AL.7	ndx-7	srh-203	Y50D4B.2	Y6B3B.9	Y41D4A.4	srb-18	C28A5.6	lin-46	dlc-1	dhs-26	F55B11.5	srxa-2	C33H5.1	CELE_ZK228.1	nas-20	srv-7	C25G4.8	dsl-4	ZC581.7	Y32H12A.7	srx-97	Y105E8A.20	F58E6.5	dgk-5	mig-22	C18E3.9	H37A05.2	hsf-1	tftc-1	str-161	srj-9	slc-17.1	clec-198	Y46H3D.8	CELE_B0457.4	T22F3.10	srh-2	C50H2.7	CELE_Y53F4B.36	Y37F4.5	srx-90	nipa-1	C27A2.12	M88.3	fbxa-82	CELE_Y39A1A.10
GSE48499	F31B9.2	col-93	C13G3.1	C07B5.6	fbxb-104	C24H10.4	glr-2	F57C12.2	srh-193	lec-7	acy-2	npr-20	oac-57	sri-63	sdz-35	tor-1	T22B2.5	lgc-42	CELE_C07D8.5	sra-6	taf-6.2	clec-137	CELE_Y105C5B.20	K08D10.5	srm-4	tyra-2	dhc-3	srg-47	sru-9	Y67D8C.2	F41H10.12	tax-4	srh-120	CELE_F14D7.3	CELE_K09C4.2	scl-27	T02G5.3	F49C12.4	clec-21	CELE_K10F12.6	fbxb-70	srsx-1	T04C10.3	CELE_F46F5.15	ZK355.5	CELE_C08F8.15	gcy-14	F13A2.2	CELE_Y2H9A.4
GSE50513	K10B4.1	CELE_F07G11.4	K09E4.4	str-8	dmsr-11	rpl-2	T04C10.3	scl-17	F28A10.3	CELE_F55C9.3	cysl-4	F46C5.2	fbn-1	sru-4	CELE_M01B2.6	srt-26	gcy-32	CELE_F25D1.3	gcy-33	H36L18.1	C35E7.11	ZK721.4	pitr-1	Y22D7AR.14	glb-27	bbs-9	sra-8	srv-8	C03B1.1	neto-1	che-12	tbc-8	F55A4.3	T24H10.5	srw-40	lgc-6	Y42H9AR.1	CELE_Y116A8C.40	fbxa-62	srw-76	CELE_W09C5.8	prdx-3	cco-1	str-138	srd-5	nhr-185	F26A1.6	nhr-274	B0554.1
GSE51046	CELE_Y54E2A.5	sru-15	fbxa-89	C44B11.1	F47F6.9	T22B11.1	sre-30	F59D6.6	Y7A5A.3	frpr-8	fbxa-137	fbxa-56	nhr-218	Y22D7AR.14	CELE_W04E12.5	CELE_ZK1025.3	F35C5.3	Y94H6A.4	Y40C7B.1	F32G8.2	CELE_W04G5.5	nhr-164	W03G1.2	T02G5.3	CELE_F25D1.4	CELE_F55G11.7	nlr-1	str-20	srsx-11	C50C3.5	clec-213	C39B10.4	smf-2	W03B1.3	sri-51	WBGene00219273	srsx-12	CELE_F10D2.12	CELE_C54C8.3	math-40	F58F6.6	fbxa-131	C09D4.6	fbxa-159	CELE_Y7A5A.8	F16G10.14	srd-42	srw-32	F35H8.1
GSE51161	rpl-19	CELE_Y73B3B.3	cnt-1	rps-11	rpl-27	M03E7.3	rps-2	rps-9	rps-16	sir-2.3	CELE_F01G10.4	rps-0	ZK507.3	CELE_C28D4.7	rpl-24.1	rpl-16	srh-203	srt-23	srh-298	CELE_F38E1.6	srw-19	srt-73	sru-23	F41H10.12	rpl-26	B0432.7	rack-1	rpl-39	rps-10	ZK1290.7	srw-61	srw-39	frpr-8	rps-6	srh-257	rpl-21	rps-14	str-200	srbc-8	srg-41	K11D2.1	fbxa-213	CELE_Y57A10A.5	sra-18	rpl-36	ferl-1	F43E2.6	CELE_Y60A9.1	srx-136
GSE51162	rps-19	rps-9	srh-24	rps-30	srh-76	ced-9	F48E3.6	F58B4.4	str-252	str-140	srx-39	rpl-14	rpl-16	rpl-24.1	rps-21	F31D5.7	sdz-14	C54G4.3	srh-208	R04D3.2	rps-22	rps-17	F21H12.3	ttr-19	srv-30	C07B5.6	CELE_F38E1.6	srv-6	rpl-19	rps-29	M7.9	rpl-35	math-48	T04D1.2	srbc-76	rpl-33	rpl-43	CELE_T08G3.7	rack-1	srw-137	rps-26	srt-34	sra-2	best-10	CELE_F41F3.1	srz-1	CELE_F36H12.17	F58G1.8	CELE_F13A7.7
GSE51691	rom-3	srw-19	CELE_C14C6.13	C26B9.2	npr-14	col-44	srh-116	math-16	C35E7.9	C24A11.5	F42A9.7	lgc-15	T20D4.5	srw-142	cdh-5	glb-9	W02B3.7	CELE_F07G6.5	Y39A3B.3	C39B10.5	wago-5	del-2	sre-41	CELE_T05A6.4	snf-2	C24H10.4	nhr-164	F16G10.8	fbxa-147	sru-37	sru-42	F54E7.6	che-13	gcy-7	F13A2.5	CELE_C34B4.5	CELE_F56D5.9	ZK858.2	srab-7	F56F4.3	sri-51	srw-100	srh-20	shc-1	srh-241	srsx-12	CELE_C27D8.2	CELE_Y75B8A.34	fbxb-85
GSE52064	del-2	rpl-27	srx-36	rpl-30	acr-14	rpl-19	C06C3.4	rpl-16	R05F9.7	rps-11	rpl-23	rps-3	math-18	rpl-15	F13A2.2	CELE_T21B4.3	ZC443.1	rpl-10	rps-1	CELE_F46A8.5	T05A7.6	F25B3.5	gcy-29	CELE_F58E2.2	hecw-1	rpl-41	iff-1	CELE_C33C12.7	T20F7.3	CELE_Y53C10A.10	CELE_Y51A2B.6	rpl-39	CELE_C27D6.1	K05F1.8	srj-29	fbn-1	CELE_C55A6.6	C54D10.8	T27A1.3	srt-61	rps-4	nep-16	F27C1.13	C27A7.3	ZC434.3	syx-2	ttr-23	cnc-7	CELE_Y42A5A.4
GSE52747	sri-43	T20B12.4	ssp-37	K05F6.8	ets-7	K03A11.1	W07G4.1	R07D5.2	gst-18	T19D12.5	C50F7.9	clec-185	str-169	CELE_F32A11.3	CELE_F55C9.11	ceh-5	C26C6.4	CELE_ZK892.4	ant-1.4	him-19	str-79	ttr-14	Y43F4A.3	npr-4	str-115	fbxb-16	CELE_F09F3.5	str-13	sri-31	nhr-270	C52E4.7	srh-203	srv-4	nhr-111	Y1A5A.2	nhr-255	str-233	M03B6.4	btb-11	cysl-4	Y49F6B.8	K07F5.6	F14H12.7	CELE_F45D11.5	srsx-9	ZK930.5	ins-31	Y6E2A.7	K10C2.2
GSE53732	rps-21	rpl-36	rpl-17	rpl-19	cox-6A	ubl-1	atp-4	rps-5	rpl-18	rps-20	rps-27	eef-1A.1	rpl-5	F36A2.7	pat-10	rpl-25.2	rpl-22	Y69A2AR.18	ril-1	rps-6	rps-16	cyc-2.1	Y37E3.8	rack-1	rpl-14	mlc-2	rpl-13	eef-1G	cpn-3	rpl-2	F23H11.5	rpl-4	rla-1	H28O16.1	rps-4	rps-18	rps-1	rpl-26	eef-2	rpl-33	rps-25	gly-14	rpl-7	F45H10.2	rpl-12	ubq-2	rpl-1	rpl-6	amt-3
GSE54011	srxa-9	ubc-25	srd-41	E02C12.8	rps-27	T21E12.3	F27C8.3	CELE_C08B6.5	CELE_Y47H10A.2	tpxl-1	glr-6	fbxa-176	jmjd-3.3	Y48E1B.3	F47C12.6	srx-110	gpx-8	rpl-13	F45C12.9	sri-36	C23H4.4	CELE_F58E1.13	srh-8	F39F10.2	H43I07.1	Y73E7A.6	mdt-31	F48G7.12	F35G2.3	trpl-5	rpl-21	rla-1	fbxa-56	CELE_F49F1.9	srx-93	srr-7	C14E2.1	K05F6.14	CELE_T05A6.4	cpna-2	clec-214	T10E9.2	srw-90	nhr-176	lgc-51	Y47D7A.2	CELE_Y39A3A.2	clec-134	ZK822.5
GSE54024	C17B7.3	col-157	F16G10.14	clec-238	rpl-10	rpl-24.1	srsx-5	F14D12.1	CELE_Y2H9A.4	F38B2.3	rpl-23	F47B10.8	C42C1.2	rpl-27	oac-2	F55G1.1	ZK899.7	rpl-35	C39D10.5	F35C5.3	lgc-20	gcy-20	rpl-7	glr-2	toca-1	str-1	rps-0	C16C8.7	srw-76	rgef-1	R08F11.7	T28C12.5	srx-78	CELE_Y116A8C.40	dct-15	F31B9.2	str-88	rps-16	mec-2	F01E11.3	vab-15	aff-1	lge-1	rps-3	taf-6.2	pro-3	ccb-2	CELE_F34H10.4	C39B10.3
GSE54513	ZK1010.4	H08J19.1	Y92H12BM.1	C03H12.1	F15E11.3	lin-22	CELE_W01A8.6	str-32	ZK370.6	F53A9.7	C32E8.9	CELE_C02E7.10	K04F1.13	bath-9	CELE_Y73F8A.23	F02A9.1	CELE_F09C6.3	F21C10.3	F25H5.7	Y46H3D.8	plst-1	W02G9.5	rbf-1	ZK616.8	F19C7.5	F35H10.2	clh-6	lec-7	C40A11.7	odd-2	grl-3	unc-29	par-4	fbxa-192	F21D12.3	clec-196	CELE_Y75B12A.2	srx-52	Y73B3A.9	gpcp-1	mrp-8	jmjc-1	mocs-1	F20C5.4	R09H3.2	C35A5.5	srb-18	CELE_B0294.1	T05B4.8
GSE55422	K08E4.7	abt-6	bus-1	srx-122	srh-178	R03G8.1	fbxb-105	srbc-57	srh-109	fbxa-160	C32E8.1	K09F5.1	C31H5.1	meg-4	hpo-16	F47B7.3	tbx-31	ZK721.4	str-106	bah-1	oac-9	bath-10	sri-6	srx-19	clec-151	otpl-7	F37A8.2	srh-8	sre-35	hrde-1	ncs-6	sdz-16	R02D5.6	F55C10.4	Y92H12A.5	srh-154	nmr-1	mab-3	cdh-5	R04D3.2	CELE_C06A1.6	ZK355.4	str-244	CELE_T20H9.6	ift-139	str-174	wrt-9	CELE_Y43B11AL.1	ZC449.2
GSE57664	gmd-2	spsb-1	ZK809.9	CELE_Y20C6A.1	lgc-46	B0496.1	deg-1	CELE_Y45F3A.4	str-178	str-111	CELE_F43E2.1	C29F9.2	str-190	srh-261	CELE_C29F7.2	K01A6.6	ptd-2	CELE_F22E5.11	F42G8.7	C36E8.4	sra-18	srh-87	R193.2	fbxb-76	srd-43	cft-1	clec-22	F53B3.3	srm-4	pssy-1	myo-6	fbxa-102	clec-158	C07B5.2	srd-25	gcy-33	dgk-4	F49C12.4	best-11	CELE_T22E7.2	F01G12.1	F08F3.10	nhr-167	F22F4.1	Y67A6A.1	M04C9.2	Y71F9B.9	T20F7.5	dyf-2
GSE5793	C46A5.4	nhr-51	npr-6	srh-174	F56F4.3	clec-161	CELE_K09D9.3	C16D9.1	C33H5.2	hpo-11	K04F1.8	F10B5.3	ZK829.3	C45G9.10	fmi-1	sgca-1	sue-1	C17F3.1	srxa-16	ceh-22	Y6E2A.1	srw-87	C03A3.1	Y23H5B.12	CELE_F35E8.6	F53B6.4	clec-101	srsx-32	CELE_F15H10.8	dbl-1	egl-46	F42A9.7	ZC317.2	F56F11.2	W02B3.7	srab-10	srt-35	srw-12	CELE_Y57G11A.5	gcy-33	CELE_T08G5.16	W08E12.9	tsp-20	vab-15	srd-15	M01E5.1	F37A4.3	oac-41	CELE_F55G11.1
GSE5801	ZK863.1	C39D10.5	srw-71	srj-42	npr-2	C50F7.9	F09A5.3	F49C12.1	C26C6.4	F28A10.3	arl-6	fbxa-89	srj-49	cyp-23A1	str-165	sue-1	Y57E12B.1	CELE_Y61A9LA.7	srh-119	srd-12	sre-30	srx-131	aex-3	srsx-32	fbxa-18	T01D3.1	srh-56	dlat-1	CELE_T26A8.2	T20F7.5	Y37E11B.1	lgc-35	gst-23	nhr-28	srx-117	str-109	rps-4	F47B8.3	T19D12.3	F28A10.2	nhr-254	daf-11	F56H11.2	CELE_C17H1.6	srb-13	fbxa-185	K02D3.1	CELE_Y73F8A.5	CELE_F52E1.2
GSE63531	C37C3.10	sad-1	C23H3.9	F44G4.6	F46E10.3	ztf-3	F09F7.1	C25E10.5	F09F7.5	F25B3.2	R07E4.1	daf-7	ceh-45	C26C6.8	T05B9.2	T03G11.10	adt-3	F47B3.7	T28C6.5	str-94	egl-10	CELE_Y19D10A.4	exc-5	btb-1	CELE_C54C8.4	R11F4.2	clec-238	R05G6.10	gcn-1	srd-1	CELE_F35E2.5	ZC266.1	srt-27	CELE_Y9C2UA.1	odr-7	T28F12.1	Y69F12A.1	Y95B8A.8	clec-28	K05C4.10	srw-118	M03C11.1	C44B7.6	unc-33	spl-3	nhr-131	clec-198	Y69A2AR.31	clec-126
GSE64336	fbxa-56	CELE_F49F1.9	set-11	eef-1A.1	acr-14	F47F6.9	eef-1B.1	T05B9.2	K12B6.2	sri-2	rpl-10	Y67D8B.2	F35F10.14	icd-2	CELE_T20H9.6	srh-204	rps-15	rps-27	srz-104	F47E1.3	C43H6.6	srw-12	sul-3	CELE_ZC239.15	ech-5	F59D12.3	fbxa-176	mig-10	C09G1.4	exp-1	otpl-5	B0207.2	CELE_Y47H9C.12	fbxa-147	F43C11.4	srsx-5	srw-8	nmr-2	twk-9	srd-35	CELE_C44C10.10	R11F4.2	frpr-14	F31F7.2	F35C8.1	CELE_Y106G6E.1	F55A4.3	sra-38	F35F11.2
GSE64973	srw-73	ZK721.4	H32C10.1	sru-4	M01G4.1	ZC328.5	CELE_F36D1.6	T20F7.3	ZK1055.2	C33F10.1	R10E4.3	F44G4.5	srh-38	srx-6	lys-9	srh-295	ops-1	srz-64	cpi-2	Y54E2A.4	srh-37	CELE_ZC15.1	CELE_K10G4.5	CELE_B0547.2	srd-69	H06I04.5	CELE_F46F5.7	ncx-9	C18D11.3	C45G9.15	srw-91	CELE_Y75B8A.32	sre-7	T22B2.3	CELE_C36C5.12	C10H11.7	srj-22	sra-12	srr-7	F19G12.4	CELE_F46F5.10	CELE_M01G12.7	srh-154	sru-6	T15D6.1	C25A6.1	CELE_K02E7.4	srd-4	srw-69
GSE65417	grl-11	cyp-23A1	glo-3	W04A8.3	scl-17	ceh-76	shc-1	F31E3.2	K06H6.4	fbxa-55	fbxa-56	bath-26	Y38E10A.3	C39D10.5	fbxc-22	Y37E11B.7	enpl-1	dcn-1	ets-5	CELE_B0281.6	B0496.1	cutl-17	C17B7.3	cutl-6	CELE_F46B3.16	klp-4	CELE_ZK105.5	F14F7.4	sdz-2	C18G1.7	pqn-89	rsd-3	cku-70	F20C5.5	fbxb-53	ife-3	srw-14	CELE_F53F4.1	F34H10.3	srd-41	set-27	hinf-1	F39B2.8	K06H7.8	B0496.2	CELE_F36H1.3	cut-6	C18E9.7	CELE_Y38H6C.9
GSE6547	srd-5	srh-47	Y53H1C.3	srv-31	srx-102	srx-136	sra-13	str-47	CELE_K10F12.6	W02B3.7	F41H10.12	nhr-214	srd-35	srsx-40	srh-268	srx-50	cyp-33C2	CELE_C54F6.12	F16G10.1	math-48	F54D12.2	str-252	str-13	srx-77	srg-20	C16C8.17	srd-15	str-228	K01A6.5	srz-94	srd-38	CELE_F41H8.1	CELE_E03H4.11	fbxa-214	ZK355.1	str-172	C10A4.2	sru-6	CELE_Y45F10B.12	CELE_F38E1.6	lys-9	sra-4	srv-29	EGAP2.2	ZK994.1	srg-41	srt-23	srz-58	srab-23
GSE6563	srh-140	T23E1.3	srt-49	CELE_Y39A3A.3	srz-6	B0563.5	rps-26	srh-154	CELE_ZC239.15	CELE_C54F6.12	fbxa-185	scl-20	E02H9.9	CELE_Y57G11A.5	CELE_F22E5.2	ZK930.2	srt-73	fbxa-35	srh-47	srh-295	nhr-149	srw-143	Y50D4A.4	B0507.7	sra-35	F52H2.3	F53F1.6	rrf-2	srx-35	CELE_Y67A10A.11	srx-110	str-113	K02E10.7	fbxa-81	R05D7.2	best-6	srab-3	sre-42	ugt-55	W05B10.3	T05A7.7	srg-15	CELE_ZK896.4	srx-6	CELE_F40D4.12	CELE_C04E12.6	C05E11.2	T05B4.13	T05D4.5
GSE65851	rps-5	rps-0	rps-16	rps-11	eef-1A.1	rpl-18	rpl-35	rpl-21	rps-14	eef-1B.1	rps-4	rps-9	rpl-34	rpl-22	rpl-24.1	rps-10	rpl-1	rpl-16	rpl-15	rps-15	rps-26	rpl-10	F36A2.7	col-93	rps-23	rps-29	rpl-19	Y37E3.8	rpl-4	rpl-30	rps-12	rpl-9	rps-1	cox-6A	rps-6	rps-24	rps-7	rpl-2	rps-17	rps-8	rps-27	C37A2.7	cey-4	Y71H2AM.5	rpl-25.2	Y82E9BR.3	rps-28	eef-1G	rps-3
GSE68709	cco-1	col-93	rps-16	ifg-1	F21A9.2	cct-4	col-124	rpl-35	glb-9	snr-1	Y56A3A.19	F59B8.1	tat-5	dlat-1	rps-23	pab-1	gbb-2	gly-5	mps-1	pnc-1	rpl-28	CELE_Y41D4B.17	ndx-7	ins-4	col-160	che-14	F19G12.4	atat-2	F19C7.6	rpl-13	atp-2	trap-4	ZK809.3	icd-1	clc-2	T24H10.5	fars-1	F40E10.6	rps-21	rpl-21	C47E12.3	cyc-2.1	fbxa-224	fbxa-118	klc-2	rpl-24.1	T12E12.6	rps-10	fars-3
GSE70509	CELE_C08B6.6	CELE_W01B6.10	C46E10.2	CELE_C17A2.4	CELE_Y116A8C.37	CELE_F56D5.5	CELE_F07E5.8	pes-10	rpl-10	F56H1.3	glb-31	glr-2	R09B5.12	F37A8.2	aff-1	sre-9	rps-9	rps-27	rpl-14	CELE_T13F2.4	mltn-7	CELE_R09D1.14	srv-6	srbc-79	Y54E2A.4	vet-1	CELE_E03H4.5	K04A8.10	T16A1.2	srx-39	C01G5.3	math-6	rpl-27	C15B12.3	Y69F12A.1	F22E5.8	F44E7.7	srbc-57	CELE_C06A1.6	T03F7.5	rps-2	CELE_Y57A10A.5	rps-23	CELE_F17E9.2	fbxa-224	rps-26	sdz-30	W02B3.7	CELE_Y59H11AR.3
GSE70693	rps-8	W08F4.11	C44H4.4	srsx-11	sre-30	rpl-2	srz-104	glr-2	CELE_R09D1.14	F31D5.7	rpl-5	sre-28	fbxa-46	CELE_C25H3.1	eat-4	F54D12.1	CELE_R52.6	lgc-11	CELE_K10F12.6	ZK856.6	C41D11.6	clec-246	srh-88	fbxa-17	CELE_M01G12.7	srx-36	eef-1G	rpl-15	F15D3.8	nhr-169	rps-16	F35C8.1	srd-5	CELE_Y45F3A.5	C47B2.9	hsp-6	dhc-3	rpl-23	srx-102	F17E5.2	ugt-20	col-93	K02B12.6	M03F8.5	srv-30	nhr-189	rpl-35	ZK1055.5	F10C2.5
GSE71482	Y32H12A.1	CELE_F22E5.2	Y71G12A.4	ncs-6	grd-1	CELE_T19H5.6	sue-1	mlt-4	nhx-1	Y69A2AR.31	C09F12.2	srm-4	glr-1	srx-122	frpr-19	srx-125	C34F6.9	nxf-1	arrd-26	sfxn-1.3	emc-2	CELE_K03D7.8	T07F12.4	T07H6.1	CELE_K02E2.1	T06A4.1	W03G9.5	T20D4.8	srbc-50	R160.3	grdn-1	ubc-21	frpr-16	srh-195	CELE_F46F5.14	prx-1	F22B7.1	srh-109	oig-7	gcy-25	C52E2.4	unc-4	F39H12.2	sre-32	nhr-37	lips-1	C54D10.5	CELE_Y116A8C.20	Y102F5A.1
GSE71618	sri-7	CELE_T09E11.6	F31F6.1	F49C12.4	srw-6	oac-29	nstp-9	ZK355.4	srx-97	sre-1	C10C5.3	ZK1086.2	T15D6.5	D1005.5	C49A1.1	str-20	srd-25	hsd-2	Y25C1A.2	K04F1.14	srw-88	F11D5.7	srbc-22	srw-1	tbx-37	str-124	C06A8.6	str-217	srbc-77	srb-6	srj-24	F25G6.7	T12E12.6	F10C1.3	CELE_C54C8.12	srw-100	R193.1	str-66	grd-2	srh-223	CELE_F17E9.3	fbxc-22	bli-5	srj-21	B0507.9	gcy-21	fbxb-52	mpst-2	B0546.5
GSE72029	CELE_F53F4.1	CELE_C06A1.6	F21G4.5	unc-33	fbxb-33	CELE_C04E12.5	acy-2	Y67D8C.9	gpa-8	K04F1.13	C53B4.1	rpl-16	jnk-1	tor-2	srv-30	ocr-4	CELE_C13A2.10	nhr-16	sulp-5	CELE_F13A7.7	srx-135	grl-24	CELE_C41G6.6	CELE_R09E10.4	nap-1	srh-298	F59D6.6	rpl-9	ZK993.2	srg-9	B0222.11	CELE_Y37A1B.8	exp-1	rps-5	srb-3	fbxb-106	ZK697.8	sre-12	ceh-76	CELE_C17H1.13	gcy-33	K05C4.3	srh-11	che-13	Y71G12A.4	clec-198	F58F6.6	F46B6.9	CELE_Y68A4B.3
GSE73070	F13E6.2	F41C3.6	srw-32	twk-7	scl-27	CELE_Y38H6C.4	srv-6	CELE_F38E1.6	W03G9.7	srw-95	C18G1.8	B0416.4	math-31	T05A1.5	T19C3.6	C35E7.5	R04D3.2	srd-21	srx-17	F26F2.1	srx-121	fbxa-118	CELE_Y73C8C.3	srd-4	fbxb-78	glr-3	Y43F4A.3	T22B2.5	del-9	srw-8	srt-35	nhr-230	srw-6	pkd-2	srw-71	fbxb-99	CELE_Y45F3A.4	str-172	CELE_C08B6.5	CELE_W04G5.5	Y92H12A.4	dhc-3	F16B12.5	glb-4	F19G12.4	srxa-5	srw-100	ceh-76	CELE_C06C6.6
GSE73669	T13G4.5	ccb-2	ZK1055.2	sru-2	CELE_C04E12.6	CELE_Y39A1A.22	sru-37	ferl-1	str-66	CELE_F22B8.3	srz-64	lgc-18	srz-15	twk-43	CELE_C08F8.15	C47D12.4	C04E7.1	ZK721.4	sri-51	srsx-32	fbxc-38	E04D5.2	srg-10	fbxb-46	C25A6.1	B0041.5	CELE_C08F1.10	trp-4	F13A2.2	str-121	nhr-54	sre-51	K07F5.7	W10D9.2	K08D10.5	srz-56	srd-21	srsx-1	srg-47	egl-46	fbxa-44	CELE_C04E6.8	srm-4	CELE_Y57A10A.4	max-1	CELE_T26E4.2	srt-32	Y48G10A.4	srx-21
GSE74459	kin-6	F16G10.9	EGAP2.2	oac-16	C06A8.8	CELE_C08B6.5	F20C5.5	mltn-4	che-13	twk-22	CELE_F41H8.1	H12I13.3	Y17G9A.3	T01G6.1	W09C3.3	H02F09.2	F59A2.6	srbc-43	sru-4	sdz-34	K03H9.1	srv-10	srg-14	W02B3.7	gpa-10	K10C2.6	F15G9.5	sri-18	ZC53.4	C15H9.3	srd-13	nhr-189	Y67D8B.1	ZC132.8	F58G1.8	F16G10.14	sre-28	C15A7.2	C15B12.6	CELE_C07D8.5	CELE_ZK795.1	srj-25	C45E5.2	srv-9	C26C6.4	srt-9	col-151	asic-1	fbxa-136
GSE77109	CELE_C08H9.4	srd-5	gpa-2	C55C2.3	sre-20	W02B3.7	ceh-22	sre-3	CELE_T07G12.3	srh-298	che-13	F28A10.5	srab-16	B0507.7	CELE_T08G3.7	Y38F1A.7	F19G12.4	B0507.5	srw-31	fbxb-16	F13E6.2	ver-1	Y75B7B.2	C50D2.2	lin-46	C54D10.5	CELE_F07G11.4	daf-11	CELE_C13A2.10	E02C12.12	T21G5.1	F58G1.8	ZK697.8	nhr-216	CELE_F19B10.3	F09F9.4	CELE_ZK1037.1	F22E5.8	ceh-81	F38H4.6	sri-18	fbxa-172	F35H8.1	F54F12.1	nhr-274	Y41D4B.24	C16B8.2	R11D1.2	Y6E2A.1
GSE77110	srh-264	rps-29	hum-9	rgef-1	CELE_Y57E12AL.4	sri-2	ceh-54	rps-26	rps-16	rpl-7	ccep-290	sri-19	W03G9.7	rpl-24.1	C50E3.9	rpl-21	glb-31	F02D10.3	B0507.5	CELE_F53F4.7	clec-255	rpl-28	sri-18	ceh-7	CELE_Y70G10A.2	glb-25	CELE_K09C4.2	daf-11	pkd-2	CELE_F58A4.1	C50H2.5	grd-9	CELE_ZK1225.1	F32D8.1	F22B3.7	F56H6.13	grd-1	srd-7	ceh-22	pax-1	CELE_F25D1.3	srw-121	srh-204	CELE_F33E2.6	che-13	str-15	H40L08.3	CELE_T28A11.5	rpl-19
GSE8004	Y54G2A.73	srbc-62	rpl-6	Y106G6H.9	bath-20	F13C5.3	nhr-164	C56G2.5	sdz-14	ZK816.3	C02F5.5	fbxb-10	F02E8.4	F17A2.4	srw-53	T05C12.9	pad-1	C47F8.1	slcf-1	CELE_Y51B9A.5	twk-32	math-48	eat-17	sup-26	C45E5.2	srh-23	srh-135	C10H11.7	CELE_F28G4.3	F16G10.1	srr-5	F55A3.6	twk-37	F48G7.2	srt-14	ZK899.3	T15D6.1	CELE_C08B6.5	sdz-2	CELE_F36G9.3	str-155	sri-20	C29F9.8	srh-283	xnd-1	fip-3	T22C8.1	T20F7.3	srw-8
GSE8159	F44G4.5	srv-9	CELE_Y69A2AR.24	F42H10.5	F02E8.4	srx-134	B0410.3	C56G2.5	F01F1.3	abch-1	CELE_F46F5.7	C15C7.7	clec-126	dhs-7	unc-77	CELE_F38A1.8	ZK643.7	wrt-5	CELE_F40D4.12	CELE_C17A2.3	K12B6.8	CELE_K02E7.11	F10B5.3	C38C6.5	F38C2.1	K12H6.4	F15E6.3	CELE_C49C3.10	pqn-16	lgc-49	M7.12	try-9	CELE_D1086.18	C14B4.2	tmc-2	C10G8.3	CELE_F36A4.3	tbc-17	CELE_T26E4.9	R05F9.7	CELE_ZK1037.1	CELE_ZK1251.3	ugt-6	clec-45	CELE_C05B5.1	R02F2.6	srh-283	F44G4.3	CELE_R09E10.1
GSE8231	itr-1	CELE_W04E12.5	srx-35	sdf-9	jmjd-1.1	adt-3	tbx-41	eat-17	C04B4.1	F54H12.2	CELE_Y105E8A.27	abts-4	F15D3.6	elo-5	mltn-6	gcy-36	C32A9.1	glr-5	hdl-1	CELE_Y38H8A.4	gcy-33	srsx-39	cdh-1	CELE_C32H11.1	srj-19	B0454.6	npr-9	lipl-1	srh-139	dhc-3	fbxa-62	bath-30	E02C12.8	pkc-2	frpr-15	D1069.3	str-135	F35H8.1	clec-20	srh-109	glb-31	CELE_Y51H4A.24	F38H4.6	CELE_Y47H10A.3	B0261.5	H11E01.3	T20F7.5	CELE_T23F6.2	CELE_F01D5.1
GSE83722	Y46E12A.3	K08E7.6	srbc-2	CELE_T26E4.10	gpa-2	vab-15	abu-2	CELE_C06C6.6	F09F7.1	CELE_Y51A2B.6	tyra-3	twk-6	K04F1.12	pll-1	R05F9.7	frm-9	C47F8.6	Y62H9A.10	F22F1.3	T15D6.8	glr-1	sra-38	C03B1.1	ZK616.8	lgc-53	che-2	dig-1	che-13	F49E12.7	srh-274	M03F8.5	F46B6.10	Y51A2D.8	CELE_Y39B6A.18	CELE_F55C9.6	tsp-16	F54G2.2	tax-2	twk-33	sra-27	ser-2	del-8	H06I04.5	glb-23	egas-3	Y57E12B.4	C31H2.3	gbb-2	CELE_T04A8.18
GSE84441	K05C4.3	lin-46	CELE_F22B8.3	srbc-43	icd-1	timm-17B.1	sft-1	lgl-1	acy-2	rpl-1	CELE_F56D5.9	math-37	CELE_E03H4.5	C02C2.4	fbxa-56	CELE_K09C4.2	ZK643.7	eef-1B.1	rps-0	CELE_Y116A8C.11	CELE_F34H10.4	best-18	bcc-1	H20E11.3	Y116A8B.1	srsx-22	fbxa-10	col-157	eef-1G	clec-198	rsp-6	C37H5.3	glb-9	lec-7	fntb-1	F59F5.4	sre-30	F59D6.6	C27A7.3	F16G10.14	Y71H2AL.2	str-207	rps-2	atp-5	T27A1.2	srz-104	sre-3	F52H2.4	clec-116
GSE84489	CELE_F21E9.6	srsx-12	srh-123	F37D6.4	srx-22	srx-19	rpi-2	arg-1	srh-274	bcc-1	CELE_R10D12.6	CELE_F59E11.2	F43C11.11	str-99	W03G9.2	T05C3.2	F46C5.1	str-77	F53G2.8	CELE_B0547.2	ZK177.4	F52D10.4	srh-71	hlh-10	srbc-8	unc-63	lep-2	CELE_H03G16.1	CELE_W04G5.5	K10C2.6	lgc-12	sra-21	CELE_Y18D10A.2	F56H6.6	srh-116	kvs-4	srt-59	sql-1	srt-32	srj-19	srw-7	F56C3.7	madf-6	wago-11	F56H6.3	ilys-1	cyp-33C1	CELE_F58E1.13	F54D12.8
GSE8462	CELE_B0281.8	klp-18	Y45F10C.1	C10H11.7	nhx-6	math-34	clec-20	srv-9	clec-73	T10B5.8	nspd-9	nhr-72	C33G8.3	B0228.9	ggr-1	dhs-7	twk-37	ugt-54	CELE_T26H5.4	CELE_F07E5.4	tra-2	nhr-164	rps-25	W04A4.4	K09E3.2	tsp-10	F07C4.12	mltn-8	F21H12.2	Y39F10A.3	T05C12.9	CELE_Y18D10A.2	F28A10.1	C10C5.5	asm-2	CELE_F21D9.1	srj-6	math-10	nhr-186	clec-49	twk-2	Y17G9A.3	srz-23	gba-1	Y55F3AM.11	swsn-3	oac-58	nhr-288	clec-262
GSE84894	rps-26	F14D2.11	srd-15	oac-15	K06A5.3	srw-137	oac-36	rps-11	F18A1.1	srh-270	Y7A5A.3	F35G2.5	nlp-23	C06A5.1	C34F11.2	fbxc-30	W04A8.2	srh-7	AC7.3	srx-35	srw-87	CELE_Y51B9A.7	CELE_ZK380.2	Y54G2A.13	CELE_K08E7.4	math-48	T04B8.1	set-8	fbxb-11	T10E9.6	F02C9.1	srg-15	CELE_C53D6.10	C16C8.8	CELE_Y51H4A.6	hrdl-1	srt-73	clec-21	Y45F10C.1	C07H6.9	W03F11.1	let-99	fbxa-86	str-121	srh-174	scl-17	sqv-6	sri-70	K05F1.8
GSE85342	math-2	cup-5	F58D5.8	nxf-1	mrps-18C	CELE_ZC239.4	ceh-38	srt-35	F38E9.1	CELE_C01G10.6	asp-5	Y71G12B.23	F55E10.5	T16A1.4	M03F8.1	rpl-21	cec-9	T18D3.5	B0361.4	F25B5.5	ogt-1	C17H11.1	CELE_T04A8.5	srbc-84	rpl-10	apg-1	best-3	CELE_ZC239.15	npr-10	Y18H1A.4	C24A3.1	nhr-227	hpa-1	K07H8.9	art-1	CELE_M05D6.2	R06A10.1	CELE_C08H9.14	ZK899.7	rpl-26	pqn-8	hpo-11	arrd-15	CELE_C04E12.6	ugt-53	F48F7.6	madf-3	F41G3.5	CELE_Y41E3.3
GSE8659	Y92H12A.4	nhr-98	F48G7.2	hpo-16	CELE_T06G6.3	clec-198	srb-2	CELE_T27C5.10	nhr-192	K08D9.4	kel-1	AH10.4	dmsr-11	F08B4.4	mam-5	trx-1	F48E3.2	eat-5	bbs-9	svh-1	F49B2.6	srv-9	CELE_C27D6.1	F21H12.3	srt-26	fbxb-3	math-49	tkr-1	CELE_Y46G5A.23	math-6	srh-159	F58G1.8	fbxa-135	B0244.4	glb-10	C03A7.2	CELE_Y41D4B.17	clec-9	fipr-26	M04F3.2	CELE_C08H9.11	F54E2.5	col-83	col-160	fbxb-101	ZK899.7	sru-3	C47D12.4	F22B7.3
GSE8696	srj-11	rpl-14	CELE_F19F10.1	rpl-24.1	spl-3	tax-4	B0507.5	efl-1	srd-5	srsx-22	rps-3	4R79.2	srw-143	tbc-13	eef-1G	srj-49	srab-2	srw-51	Y113G7B.15	srbc-43	fbxc-28	srbc-25	nhr-254	fbxb-22	gcy-33	lin-40	sre-35	T19D7.4	sri-2	Y47G7B.2	CELE_Y70G10A.3	C10E2.2	vps-18	CELE_R08H2.10	srj-23	F26C11.3	W01D2.5	str-214	rpl-31	vab-15	srw-36	CELE_Y73C8C.8	akt-1	hsp-12.6	sgn-1	CELE_Y59H11AR.3	Y24D9A.6	K02B12.5	str-28
GSE87052	srbc-76	fbxa-43	snt-3	K12H6.9	CELE_Y73F8A.5	srx-117	T04D1.2	nhr-98	CELE_ZK1240.6	slt-1	srg-32	ceh-22	srh-274	srx-18	gcy-25	fbxb-86	CELE_F55C9.3	nhr-288	srh-88	W03G9.7	CELE_Y7A5A.8	col-73	F10E9.1	ZK829.3	CELE_C06C6.6	ccep-290	K05F6.10	srbc-43	clec-55	F40H3.6	clec-251	gck-4	srh-56	fbxc-16	ZK993.2	col-157	mtd-1	R06C7.5	cyp-14A3	fbxc-22	M03C11.1	ZK355.1	F33C8.2	nhr-46	lgc-13	des-2	ZC395.11	ace-1	C39D10.5
GSE89614	F07F6.2	gcy-13	clec-171	mab-7	fbxa-133	CELE_Y59H11AR.3	C49A1.1	C03C11.1	Y6E2A.1	trp-4	K11C4.1	F46A9.2	str-170	srv-8	npr-33	srg-47	lgc-46	str-88	Y38E10A.1	ins-21	K09E3.4	sup-37	CELE_Y68A4B.3	F29B9.7	CELE_R10E8.3	C45G9.10	srh-132	Y53G8AM.2	srb-13	Y40C7B.1	srz-75	C26B9.2	math-44	srh-174	F31B9.2	T20D4.13	F58B4.4	CELE_C24D10.2	CELE_T27E7.3	CELE_Y49F6C.2	srbc-25	srw-79	B0244.4	T05C1.5	srd-35	sre-3	twk-39	srw-132	F18A12.7
GSE89731	hpo-25	CELE_Y57G11B.3	W04C9.5	T22F3.8	F25B3.2	scl-7	clec-246	AH9.4	CELE_C14C6.3	T22G5.1	gbb-2	srh-274	srt-70	F49C5.5	srp-3	ccep-290	aex-3	F54H12.8	fbxa-172	nhr-185	F46A9.2	srx-26	lgc-33	C02H6.1	CELE_T26E3.6	clec-116	R11D1.2	srx-121	F22G12.7	CELE_F15H10.8	CELE_C14A11.2	CELE_F07E5.4	srbc-31	srh-252	CELE_F14D7.3	srg-33	F58E6.13	F46B6.10	F45E4.6	F16G10.8	K08D9.4	F46B6.2	srh-174	Y37E3.8	srm-1	srw-75	srbc-3	T11F1.7	C39D10.5
GSE9246	rpl-4	CELE_ZK1240.6	pbrm-1	ZK1055.5	Y24D9A.6	ccpp-6	M03E7.3	mec-10	C31G12.1	CELE_T08H10.4	CELE_Y38H6A.3	str-57	CELE_Y68A4A.10	srb-1	srh-195	CELE_C17H1.13	sri-6	fbxa-46	kcnl-3	ZC266.1	CELE_C06C3.7	F58G11.3	CELE_F59C6.8	srx-74	T02H6.5	fbxc-22	CELE_C44C10.10	gld-2	che-13	dct-7	ZK697.8	srw-51	F43C11.4	mpst-4	C18G1.9	str-230	gpa-8	srbc-9	C04A11.1	C03C11.1	F35G2.3	C39B10.3	gspd-1	nhr-171	F59B10.4	CELE_Y68A4B.3	C26C6.6	CELE_Y57A10A.3	bus-18
GSE9301	Y37E3.8	T25D1.3	rpl-22	math-1	srz-32	rps-11	eat-4	sre-20	ceh-51	C10H11.8	stdh-2	srv-8	Y48E1C.1	lin-46	CELE_K09C4.7	srt-8	rpl-27	F52D10.6	srt-26	ncx-4	rps-3	Y76A2B.5	rps-29	inx-18	rpl-17	D2007.2	sre-3	cogc-1	Y48C3A.1	sma-2	CELE_ZK380.2	rpl-6	rpl-9	T05D4.3	acd-1	ard-1	CELE_F25E5.2	AH10.4	rps-6	Y4C6B.4	K12H4.4	phf-34	che-2	F08B4.4	ugt-59	CELE_F01G10.6	CELE_F44G3.10	F46A8.11	str-112
GSE94701	CELE_C54F6.6	F41H10.12	T06D8.2	Y4C6B.4	acc-2	H02F09.2	fbxa-47	srd-35	C54C6.5	C49A9.1	T23G4.2	T05C1.5	let-70	Y54G2A.73	srw-132	ncr-2	CELE_ZK1240.4	F57C9.6	K08D9.4	CELE_ZC239.15	R05F9.7	F37A4.6	str-138	T04C10.3	CELE_C06C3.7	svh-1	F59D6.6	clec-55	Y105C5A.15	Y6E2A.8	K08E4.7	T02B5.3	CELE_K09C4.7	C54G7.1	math-18	F09G2.1	R11D1.2	CELE_C08B6.6	C34B2.4	oac-41	rps-16	K05F1.8	col-157	B0507.4	srt-33	srtx-1	rpl-24.1	fbxa-88	swt-2
GSE94702	snx-13	bli-4	CELE_Y43F8C.15	srx-3	T28F4.1	tpst-2	srbc-20	mop-25.2	srbc-66	ZK1055.5	C41A3.2	fbxa-100	dmd-8	Y37D8A.19	nhr-230	Y119D3B.13	rpl-7	F56D2.8	F35C5.1	F19C7.4	F07C6.2	K05G3.2	K01A12.2	col-17	srt-18	kvs-4	clec-108	nhr-85	F49H12.2	str-82	bath-45	ZC487.2	rps-0	str-73	CELE_C36C5.14	B0273.1	dct-15	CELE_Y17D7C.2	clec-116	srd-65	ZK402.5	rom-1	flr-2	CELE_Y116F11B.9	fbxa-213	nmur-2	K10H10.6	CELE_C08H9.6	sdz-34
GSE9485	gadr-3	CELE_W04G5.7	flh-3	fbxb-17	CELE_C04G2.8	col-121	F40E3.3	CELE_C08F8.15	CELE_F10A3.12	C48B6.4	Y57E12B.4	F44F1.6	sdz-12	C01A2.6	CELE_C08F1.6	fbxa-214	sri-29	T04C9.2	CELE_F09C6.10	srxa-4	str-33	C34D4.3	col-137	srsx-21	abt-1	F14F9.2	CELE_F36A4.5	srt-44	fbxb-70	srd-44	C49A1.5	C52E2.2	vet-1	F22B3.7	srh-223	CELE_C08F11.11	F33D11.7	srx-26	C30E1.4	CELE_Y116A8C.20	CELE_T10H4.4	C03B8.3	CELE_ZC482.3	str-149	K03A11.1	CELE_T08H10.4	srz-28	CELE_F49F1.11	sra-24
GSE95636	C24A11.5	srt-34	CELE_Y68A4B.3	T20D4.12	sru-8	Y116A8C.33	glr-2	D1022.5	W02B3.7	C01G5.3	ZK829.3	C45E5.2	T20D4.3	srx-74	C16C8.17	Y97E10AL.1	srt-64	CELE_K09D9.11	ttr-19	daf-11	che-12	ZK1055.5	CELE_K09C4.2	CELE_F10D2.12	clec-198	nhr-164	CELE_B0281.8	nhr-207	fbxa-135	CELE_F53F4.1	CELE_T28F3.5	CELE_Y43F8B.10	CELE_K10F12.6	oac-15	CELE_C18D4.3	CELE_R08H2.10	CELE_C01G10.1	srh-88	gpa-2	srt-26	srw-76	Y40C7B.1	CELE_F15H10.8	CELE_F43G6.5	F47F6.9	ZC53.4	best-4	acr-15	F18G5.1
GSE96068	Y48C3A.12	ZK507.3	CELE_W09G12.6	tiar-3	ssp-19	R05C11.2	srt-45	fbxa-71	ZC581.2	ift-81	srw-8	CELE_Y11D7A.5	T14G12.6	CELE_Y45F3A.4	C17H11.5	sra-11	Y55D5A.3	srh-283	C04F12.7	kin-6	gcy-31	C14B4.2	Y50D4B.2	CELE_F21D9.3	T22C1.9	srxa-1	C17D12.1	F49D11.4	ceh-76	scpl-1	C56E10.3	T07D3.3	F19C7.5	ZK616.8	M153.2	srx-26	F35B3.3	srw-111	F59F5.7	T20B12.4	F37D6.4	CELE_F26D2.10	C15F1.2	B0496.1	ZC132.8	nhr-248	CELE_Y32B12A.5	F14B6.4	npax-3
GSE9665	F02A9.1	F16G10.14	unc-55	cpna-2	oac-15	F14F7.4	lec-7	C07C7.1	F41C6.6	dgk-5	F12E12.3	CELE_F07G6.2	T20F7.5	col-109	npr-17	sri-36	srx-121	pkc-2	glb-25	F46A8.11	srt-70	K08D8.6	CELE_Y39A1A.10	C53B7.3	sra-1	srt-26	F35F10.4	F58E6.6	rab-37	C09D4.1	F27C1.11	CELE_C44C10.10	C43H6.6	srx-60	fbl-1	str-8	F10E9.12	K11D12.9	M03F8.5	K04F1.8	clec-242	T23E7.2	ZK1010.8	K10H10.7	srh-37	fig-1	srbc-76	hot-2	C07G1.6
GSE9682	che-13	nep-16	glr-2	Y18H1A.8	F18A1.1	srg-15	fbxa-183	ZK721.4	cyp-13A6	srt-70	srbc-76	str-145	ZK697.8	ZC190.5	srt-8	srh-23	F09E10.5	srbc-2	srj-23	sra-8	Y22D7AR.14	F42C5.5	twk-47	K05F1.8	srxa-8	srh-174	CELE_F53F4.1	svh-1	Y53H1C.3	srz-94	CELE_Y116A8C.37	sra-7	F14F7.4	M04C9.2	CELE_F59A6.4	srt-73	CELE_F56D5.9	srb-1	K04F1.13	nhr-216	B0222.11	Y39A3CR.8	F56F4.3	srbc-62	CELE_C14C6.8	hlh-15	gsp-4	F35H12.1	CELE_C44C10.10
GSE9896	CELE_F28G4.2	grl-25	rps-22	F49E10.2	sprr-1	rps-19	C45G9.11	CELE_F15A8.4	abt-2	C30G4.6	D1053.2	nas-22	str-174	C11D2.2	rps-16	hlh-19	K06H6.4	F41G4.4	CELE_K09C4.4	fbxc-30	srt-45	R02F11.2	Y92H12A.5	ccb-2	dop-1	srh-300	sdz-32	eef-2	srw-67	twk-14	tra-1	F59F4.3	lys-9	dct-17	CELE_Y39A1A.10	T05B4.12	str-55	CELE_ZC482.7	frpr-15	F41H10.12	fbxb-53	F44E7.7	frpr-7	K02E10.7	T15B7.8	T01D1.8	T20D4.13	rps-9	F02C12.1
GSE9897	lin-14	W04A4.3	Y102F5A.1	C33G3.5	nspd-8	F55G7.3	F13A2.1	clec-103	srx-18	srbc-51	F49C5.5	lgc-55	CELE_Y53F4B.10	gcy-7	W06D11.5	lin-22	Y51A2D.8	srh-195	F15E11.5	uev-2	B0393.7	K06H6.4	CELE_ZC482.7	F09A5.3	nhr-214	CELE_T09E11.8	fbxb-21	ZK863.1	T05D4.5	F20C5.5	Y67D8B.1	ser-1	srw-90	sre-50	B0554.4	cutl-1	srh-37	srd-49	srg-26	CELE_ZK892.4	CELE_Y39A1A.10	srbc-40	Y102E9.3	str-255	F56H1.3	srv-34	C53A5.11	srd-16	str-16
GSE99201	srt-35	CELE_Y51B9A.7	CELE_T08H10.4	rpl-7	ZK829.3	scl-27	Y116A8C.33	sra-18	Y71F9AL.7	C07B5.6	F22G12.7	srw-95	Y73F8A.22	math-14	zip-7	srw-111	rpl-5	F47B10.4	CELE_F36H5.9	CELE_Y81B9A.3	nspd-9	CELE_F13A7.7	CELE_ZK1240.6	bli-5	C45G9.10	fbxa-170	CELE_C17C3.9	C26C6.4	rabx-5	srh-134	ZK622.1	K07A1.6	T16D1.1	B0496.1	srv-9	T15B7.14	sdz-16	tbx-32	rpl-3	srx-39	srh-100	CELE_T21B4.3	F59A3.8	CELE_K09C4.2	F13C5.3	sre-42	ZK816.3	fbxb-37	srb-1
GSE18157	rpl-24.1	vab-7	K04G11.3	rla-0	rpl-31	rps-9	rps-26	rpl-2	col-124	T14G8.2	C31H2.3	neto-1	rpl-34	rps-10	C32E8.6	K12H6.12	tctn-1	tam-1	Y37E3.8	T04C9.1	rps-30	eef-1A.1	CELE_Y54E2A.1	rpl-10	mps-1	rpl-26	CELE_Y113G7B.12	rpl-33	ensa-1	gbf-1	F22G12.7	CELE_F10A3.1	rpl-19	rpl-35	M03E7.4	VF13D12L.3	ser-7	rps-16	rps-20	acr-14	F53B1.3	Y71H2AM.5	CELE_ZK829.1	ubq-2	rps-27	tag-30	rpl-15	bpl-1	rpl-29
[truncated: 4,951 more columns]

## Sheet: PLIER
	Gene-1	Gene-2	Gene-3	Gene-4	Gene-5	Gene-6	Gene-7	Gene-8	Gene-9	Gene-10	Gene-11	Gene-12	Gene-13	Gene-14	Gene-15	Gene-16	Gene-17	Gene-18	Gene-19	Gene-20	Gene-21	Gene-22	Gene-23	Gene-24	Gene-25	Gene-26	Gene-27	Gene-28	Gene-29	Gene-30	Gene-31	Gene-32	Gene-33	Gene-34	Gene-35	Gene-36	Gene-37	Gene-38	Gene-39	Gene-40	Gene-41	Gene-42	Gene-43	Gene-44	Gene-45	Gene-46	Gene-47	Gene-48	Gene-49
GSE100814	C35E7.10	arg-1	srw-94	CELE_C27D8.1	dapk-1	gnrr-4	mam-7	sre-29	srbc-82	grl-30	CELE_C01G12.7	CELE_Y39B6A.7	sre-22	M01E5.1	otpl-2	fbxa-81	M03F4.4	srh-282	gcy-20	F22B3.8	ssp-19	srv-16	ncx-5	CELE_C17H12.5	lips-6	CELE_C49F5.5	K04F1.14	H23L24.1	CELE_F07G11.1	F54H5.3	T13C5.10	srw-60	CELE_Y43D4A.5	F47B7.6	nhr-9	CELE_Y38H8A.4	srv-29	gcy-17	R05G6.9	CELE_F19B10.5	F41G3.5	osm-9	srd-29	snf-5	spe-26	T25F10.1	ZK112.5	H18N23.2	fbxa-52
GSE10787	CELE_E03H4.2	CELE_C13A2.9	asp-1	rps-2	rpl-12	col-93	col-160	rpl-25.1	rps-4	rpl-2	rpl-33	rps-8	ndk-1	dpy-13	rps-27	rpl-18	rpl-21	rps-5	rla-1	rps-26	col-17	rpl-30	rpl-43	rpl-39	rps-16	rpl-3	col-12	rpl-34	rps-9	dct-16	rps-1	rpl-31	F22H10.3	rpl-17	msp-78	rps-13	rla-0	rps-12	col-34	rps-28	rps-21	rps-17	CELE_F29C4.2	cth-1	rps-23	rpl-9	rpl-7A	rpl-14	rack-1
GSE11055	eef-1A.1	rpl-23	rps-1	rpl-2	ubl-1	rps-4	rps-27	rpl-27	rpl-17	rpl-24.1	rps-2	rps-26	C37A2.7	rpl-36	ant-1.1	rpl-31	rps-25	rps-0	rpl-30	rpl-5	rps-16	rpl-33	rpl-3	Y37E3.8	rps-17	rpl-13	rps-14	rps-21	rpl-35	Y82E9BR.3	rpl-32	rps-15	rps-3	rla-0	rpl-15	rps-9	rps-6	rpl-4	cyc-2.1	rps-28	rps-24	rpl-14	rpl-25.2	rpl-6	rpl-19	rack-1	rpl-7A	rpl-11.2	rpl-12
GSE12298	eef-1A.1	rps-25	COX1	str-111	rpl-23	Y37E3.8	Y74C9A.1	srv-7	rps-1	F56H6.3	COX2	rpl-22	cutl-7	C47F8.3	rpl-39	fbxb-52	COX3	ND4	mgl-3	C08G9.2	act-4	rpl-29	tbx-41	B0244.15	acr-21	tsg-101	T01D3.1	let-756	rps-26	sri-27	CELE_R13D11.1	hpo-2	rps-14	rpl-17	H36L18.2	sre-33	fbxb-48	T11F1.6	D1022.2	M151.4	mltn-7	str-238	sra-20	rps-24	Y15E3A.3	rpl-15	rpl-38	F54A3.2	rla-0
GSE13258	CELE_E03H4.2	fbxb-70	CELE_M176.8	tbx-41	rps-1	T16A9.5	hmg-6	VF13D12L.3	his-3	prdx-2	W08G11.1	R07B7.2	mlt-10	sra-12	srx-120	ubl-1	T07F8.1	osm-12	arrd-21	chs-2	rpl-24.1	C37A2.7	Y48G1BM.6	ZC373.5	ifta-1	srh-217	Y40B1A.1	rpl-17	Y54E10A.12	T12A2.1	ser-4	rpl-25.2	lgc-26	rps-21	srh-185	rpl-23	str-67	F13H8.8	R10H10.7	glc-3	gbb-1	C03E10.3	ndx-7	lpr-7	daf-2	npr-30	nhr-218	qdpr-1	srj-14
GSE14649	aakb-2	rps-21	CELE_F29C4.2	ubl-1	rpl-43	rpl-31	rps-29	crt-1	rpl-24.1	C49H3.3	K11H12.1	rps-27	rpl-17	cyn-16	rpl-36	rps-1	acin-1	CELE_Y69A2AR.3	rps-19	K04G7.11	CELE_ZK1236.9	ttr-50	rpl-27	K07H8.3	nas-21	T06A10.2	pqn-70	cyn-6	CELE_Y67H2A.5	mrps-21	wrt-10	hmg-11	rla-2	rps-24	rps-26	rps-12	rpl-21	lin-7	ndx-9	rnp-5	C37A2.7	W04C9.4	rps-14	rpl-28	alh-9	arrd-4	Y51H7C.7	CELE_T26G10.1	ZK265.6
GSE15016	F53C3.3	dhs-30	F17A9.4	scl-1	gck-3	CELE_Y106G6D.2	CELE_C55A1.9	clec-93	T18D3.1	sox-3	Y53G8B.2	gst-29	ZC53.6	F56B3.2	gln-3	nas-13	F47D12.3	F14F9.4	pqn-63	F25B3.2	her-1	CELE_K10G4.3	ZK84.2	lev-8	F35F11.3	T10E10.4	fbxa-90	dhhc-1	hlh-14	pqn-15	sgca-1	dmsr-10	F55D1.2	fbxb-40	str-172	hex-5	C15C6.3	set-30	fipr-25	hmbx-1	del-3	gcy-17	eya-1	dos-2	F19C6.5	C34C6.3	rgs-5	hlh-4	Y43F4A.1
GSE15159	C41G7.6	CELE_Y43B11AR.1	arrd-5	CELE_Y9C9A.5	T16G1.7	CELE_ZC239.2	sru-25	srw-29	str-116	CELE_Y18D10A.21	CELE_ZK384.6	C25F9.9	C24H10.3	sru-1	CELE_C12D5.4	ZC190.6	F10D11.3	CELE_F28G4.3	cyp-14A4	sre-37	F54G2.2	vit-5	CELE_F58E2.2	CELE_C13A2.6	vit-4	sri-52	T01C3.5	ubq-2	oac-36	fbxb-79	srsx-27	srsx-2	nhr-111	F55E10.2	T25F10.1	str-23	clec-97	srz-70	srv-14	Y37F4.5	rrn-3.1	srt-43	srw-48	clec-177	Y40H4A.2	CELE_M162.15	F10C1.1	K06A1.2	F16G10.15
GSE15527	col-125	xbx-5	arl-13	rps-27	R11A5.3	rpl-17	F47B7.5	rps-16	CELE_F55C9.14	rps-26	clec-99	Y37E3.8	cyp-33C12	M6.11	rpl-32	rpl-23	Y110A2AL.10	rps-4	rps-3	CELE_ZC404.1	rpl-13	rpl-3	rpl-30	CELE_F28B1.5	dsl-1	rpl-36	rps-1	sprr-3	rpl-5	ubl-1	T25F10.6	H28O16.1	clec-27	eef-1A.1	ndk-1	asp-1	rpl-24.1	CELE_F11A5.3	C37A2.7	CELE_Y53F4B.20	CELE_R10E8.3	rps-17	cyp-33C11	F56C3.7	rpl-15	rps-19	rpl-26	srh-308	rpl-29
GSE15762	E04D5.4	C29G2.3	CELE_T19H5.6	rpl-23	CELE_C55A6.3	F54E2.2	rpl-17	Y37E3.8	D2096.6	rnh-1.2	rps-8	rps-4	C47F8.7	rpl-32	rpl-30	rpl-14	rps-27	hsp-12.2	C34B2.4	CELE_T01B7.8	rps-1	F26F12.4	col-125	rps-16	rpl-24.1	rpl-35	rpl-6	rps-28	rpl-5	arl-3	Y48C3A.18	Y46D2A.3	mut-2	ttr-16	CELE_F31E9.6	rps-2	far-1	K11E4.2	E01A2.5	rpl-15	rpl-13	rps-17	rpl-3	Y41D4B.4	rla-0	T25E4.2	C37A2.7	rps-24	rpl-27
GSE16050	CELE_T09F5.12	K11H3.3	F33G12.2	rps-27	CELE_F40D4.13	rps-25	CELE_K08H10.9	F26F4.12	CELE_F25E5.8	acbp-1	C56C10.9	F58H1.8	CELE_R119.2	CELE_C49C3.6	C14B1.8	rpl-38	T21C9.4	B0495.9	ubq-2	CELE_Y43F8C.13	hap-1	him-18	CELE_JC8.4	CELE_D2023.4	dod-18	rpl-32	R11A8.2	D1044.4	rps-26	F25H8.1	memb-2	CELE_ZK1236.9	F14B6.6	romo-1	T28H10.1	clec-210	ZK512.4	rpl-27	CELE_T02C12.2	F26A3.7	syx-17	syx-7	mdt-10	rpl-31	B0495.8	F10G8.9	dnc-2	spg-7	rpl-33
GSE16405	C14A4.6	ttr-16	F37C12.14	twk-16	rpl-6	rpl-24.1	Y82E9BR.3	rpl-35	CELE_Y105E8B.5	CELE_F59B1.2	lron-2	cyc-2.1	nhr-218	C02B8.1	rpl-14	C06B3.6	gpd-2	CELE_F55H2.5	T15B12.1	W10D9.6	F14B6.6	F44A6.4	rps-29	CELE_ZK105.3	rpl-27	K03E5.2	F01G4.5	CELE_C38D4.7	C32D5.8	rpl-30	svh-1	rps-22	rpl-23	T05A12.3	ssl-1	CELE_Y47G6A.3	dylt-3	inx-17	cnc-1	F45F2.9	F40H3.3	F55A3.6	R07B1.9	C49G9.1	C37C3.11	D2085.7	rps-30	COX3	fbxa-179
GSE16753	F26C11.1	CELE_C13A2.9	Y22D7AR.3	lgc-31	CELE_M04G7.1	CELE_M117.3	CELE_F53H1.4	CELE_F22E5.11	F11C3.1	iff-1	sip-1	eef-1A.1	his-67	CELE_F53F4.2	Y53G8AR.6	cey-2	rps-27	T12A2.5	arid-1	ego-2	Y54G2A.26	srh-216	fpn-1.3	ZC434.3	rpl-3	CELE_T23F6.2	perm-4	rps-1	cnc-1	rps-4	CELE_C04E6.5	Y22D7AL.11	tag-68	CELE_Y75B8A.3	rpl-5	moc-1	flp-14	nhr-282	B0524.3	rps-26	rps-2	fbxa-104	C37E2.3	hsp-90	rga-4	CELE_JC8.4	icd-2	CELE_R05A10.6	wago-5
GSE16915	PDB1.1	tbx-9	B0495.9	F48E8.4	nlp-20	Y77E11A.8	ZK402.1	ttc-7	gst-1	cyp-13A5	F48B9.1	F22H10.3	ZK328.4	F11E6.3	fre-1	F31C3.3	F19F10.11	lron-7	rde-4	ubxn-3	ucr-2.1	Y22D7AL.11	C34B2.3	ZK856.4	CELE_T23F1.5	hil-6	Y32B12B.1	CELE_T06E4.5	F46G10.4	W10D9.1	fbxb-35	sfxn-1.4	C27B7.2	dog-1	gnrr-4	mbf-1	srh-133	T07E3.3	C28H8.7	T16G1.9	fshr-1	F13B12.6	C24A11.2	F57F4.1	Y22D7AL.3	R186.3	T21H3.1	hyl-2	CELE_C39E9.8
GSE16975	C25F9.8	srd-31	F43D9.1	CELE_Y116F11A.3	CELE_Y113G7A.13	srj-24	C34E7.3	phf-32	CELE_T26E3.7	col-64	CELE_C03G6.6	R09H3.2	srj-7	bath-10	srd-43	col-148	F52H2.6	kel-1	M01A8.1	CELE_Y39B6A.7	C24A11.5	gei-1	nas-29	T10E10.4	gmd-2	grl-3	lron-4	CELE_E03H4.2	C04F5.2	ndx-8	C24G7.1	kcnl-2	adm-4	F17B5.10	cyp-33C6	AC7.3	F28H7.2	pes-4	exp-2	CELE_Y57G11C.32	aat-6	F35D11.1	C40A11.6	CELE_Y57G11C.5	cca-1	T13G4.1	CELE_C17C3.11	cnp-2	tba-9
GSE18130	CELE_K09C4.7	Y65B4A.9	CELE_F11D11.4	str-228	CELE_F13A7.1	F46C8.8	taf-11.2	CELE_R10E8.5	C30E1.4	H02F09.3	CELE_Y116F11B.8	C16C8.10	C36B7.4	cnc-1	ctps-1	CELE_T06E4.8	F57G12.2	C30G4.6	bath-30	sdz-18	ins-37	nspd-2	K09E3.6	F48G7.8	sre-26	catp-4	CELE_Y45F10B.3	CELE_C54C8.12	Y57E12B.4	math-5	CELE_Y105C5B.14	K03B8.8	CELE_F49H6.12	Y67D8C.7	CELE_D2062.6	F11F1.4	R07C3.13	T11F8.1	F27B3.6	F19B6.3	nape-2	Y47D9A.4	C05D11.5	C24B5.4	F45E6.1	Y102E9.3	D1054.9	F07A11.1	Y54F10AM.11
GSE18131	F45E6.1	T23F2.3	C30E1.8	F15B10.3	sra-12	cng-4	T07H6.1	ZK6.8	F11G11.13	F14B6.4	B0393.7	C43F9.7	T10E10.4	che-1	D1054.9	F53E10.3	zig-4	CELE_F46A8.7	Y77E11A.3	K04A8.10	cnc-1	efl-3	wrt-6	srz-31	fbxc-27	F58G4.3	F56C4.1	T22B7.4	med-1	CELE_W02A2.8	F58D5.5	cdt-1	gar-1	R06B9.5	unc-75	ZC123.4	hil-1	T16A9.3	str-225	mec-14	F13A2.4	nhr-260	C04E7.1	CELE_T09F5.2	nas-21	lpr-7	sri-71	T22B11.1	F46E10.3
GSE19138	T27A8.2	col-125	CELE_F07G6.2	CELE_K09C4.7	Y39A3B.3	srh-169	CELE_Y54E10BR.2	srx-118	CELE_Y43F8C.16	col-107	C16C8.12	B0416.2	CELE_F36D1.6	mksr-1	C44B9.1	scl-27	CELE_C32H11.3	srj-18	CELE_Y38H8A.2	srx-38	CELE_F07H5.7	ins-31	CELE_Y82E9BL.5	ZK863.1	CELE_R09D1.3	F31C3.5	Y71H2AM.2	W03C9.1	skr-7	CELE_ZK896.4	srh-41	srd-3	bath-23	W01C9.2	W10D9.2	ram-2	K10H10.9	ccch-1	clec-190	F15E11.5	srw-54	aexr-1	srg-44	clec-18	spsb-2	CELE_Y57A10A.4	hpo-2	CELE_Y69H2.7	rgs-10
GSE19310	CELE_E03H4.2	CELE_Y9C9A.8	F46E10.3	srg-44	K11H12.9	srx-38	Y22D7AL.3	dsl-6	nmur-2	nhr-260	F02E11.4	T10E10.4	glr-1	CELE_C54C8.12	eef-1A.1	srw-33	nhr-158	F28E10.4	clec-104	hhat-2	Y73C8B.1	CELE_F21D9.1	CELE_F58E1.4	str-217	srt-23	bus-2	CELE_F21H7.10	nhr-165	F54C8.6	clec-43	CELE_Y39G8B.7	nas-21	str-225	sru-20	CELE_T19H5.2	CELE_C17C3.11	unc-46	nhr-128	CELE_D1086.9	lin-31	F14B6.4	CELE_C54F6.3	B0228.9	F31E3.2	CELE_F36H5.10	hex-3	F45E6.1	srx-18	srh-72
GSE19922	F56H6.4	gly-16	cdr-3	CELE_R10E8.3	Y50D4B.7	hpo-2	nhr-5	act-4	W08G11.1	F16G10.7	C07B5.6	lips-8	twk-12	fbxa-150	CELE_Y47H10A.3	srx-108	frpr-15	clec-115	CELE_F35E12.2	F08A8.5	srw-84	CELE_C25H3.1	CELE_C08E8.2	ceh-81	CELE_C55A1.11	F47B7.5	gpd-2	ceh-54	W09B6.5	srw-120	CELE_K08D8.1	C49A1.1	try-4	F19H6.5	F47G9.4	CELE_Y39A1A.17	F31D5.7	Y32B12B.1	H20J04.4	T28D9.9	ZK742.2	ZK355.5	lpd-6	CELE_B0281.8	K08D9.6	M02D8.5	C18A11.4	F29G9.1	col-106
GSE19972	asp-1	CELE_E03H4.2	Y18H1A.11	col-17	CELE_K09H11.1	rps-2	col-93	rps-4	rpl-31	F35H10.3	col-146	T25C12.3	ZK84.1	col-147	C37A2.7	pdi-3	K10C9.7	dct-10	pqn-11	col-125	T25F10.6	sre-3	wht-4	F16B12.4	C38C6.3	rack-1	dpy-13	mup-2	str-23	F02D8.4	rps-6	F57F4.4	F47C12.7	CELE_Y39A3A.3	his-2	fbxc-49	CELE_F58E1.4	CELE_C13A2.6	mef-2	spp-14	K08D9.2	B0334.3	rpl-3	rpl-36	CELE_W02A2.8	F14F4.1	fmi-1	ddr-2	aagr-2
GSE20053	grsp-2	mrpl-38	F45C12.9	B0303.7	bath-29	C27A2.12	C02F12.8	F21F3.4	pdcd-2	rab-3	CELE_Y67H2A.7	unc-62	eor-2	Y57G11C.9	cash-1	F20A1.9	cnnm-2	his-31	smc-6	eef-1B.1	R10E4.3	CELE_W09G3.7	CELE_Y61A9LA.11	eef-2	mrpl-20	C53A5.11	unc-87	mop-25.1	mex-5	abcf-3	K08D12.3	rde-8	CELE_C33D9.3	CELE_C36A4.5	CELE_Y54H5A.1	B0205.8	athp-1	rps-12	mog-1	C26B9.1	F58G11.3	Y17G9B.8	acly-2	dhps-1	gsto-3	icd-2	pbrm-1	C15H9.5	sri-34
GSE21162	CELE_F58D12.3	CELE_F59A6.3	his-68	F27D9.4	Y54F10AM.11	his-61	CELE_F41F3.3	col-93	col-77	his-38	nhr-157	CELE_R09D1.13	srz-32	T24D1.3	srh-25	rpl-43	str-190	CELE_ZC204.1	nlp-24	srh-87	col-125	col-65	F35H10.2	sptf-1	gadr-3	klf-2	col-113	F42A9.7	lbp-7	Y48G9A.6	his-3	H09G03.1	rrn-3.1	F56C3.1	iff-1	srx-97	F40G12.2	CELE_Y50E8A.12	col-107	F54E2.5	hpo-7	CELE_C28D4.8	msp-53	col-104	ZK596.2	msp-45	col-85	col-174	col-43
GSE21376	T02H6.4	CELE_F36A4.1	fbxb-8	clec-18	CELE_ZK666.8	fbxa-184	efn-3	T11F1.2	lap-2	cil-1	set-15	srw-118	CELE_T02G6.11	sec-16	srbc-21	bath-25	ssq-4	Y4C6B.1	kin-33	asp-1	H28O16.1	srbc-65	F32B4.2	str-177	zhp-4	F21C10.6	CELE_F58E1.13	sri-15	CELE_M01G12.6	alkb-8	M151.7	tsp-18	CELE_F14D7.2	CELE_K09D9.3	CELE_Y46G5A.8	F22G12.4	CELE_Y69H2.7	nhr-241	C25A11.2	EEED8.4	Y38C1BA.1	ZK1248.15	str-231	fbxc-48	cdh-8	CELE_Y9C9A.5	sru-42	Y25C1A.8	fbxb-35
GSE21467	F28H1.1	R08E5.1	nhr-171	T04F8.3	ral-1	rpl-24.1	Y48G1C.6	F47B8.1	CELE_D1025.1	pfn-3	nlp-31	clec-5	dsl-6	R06C1.4	CELE_Y54G11A.4	B0303.2	C23F12.4	F58E6.13	his-2	his-35	CELE_Y38H6C.14	rab-10	F46B6.2	aexr-1	npax-2	nhr-196	rpl-25.1	F30F8.5	T23F2.5	hlh-4	ZC317.2	rpl-28	chw-1	fipr-24	F38H4.3	F41C6.2	T07D3.3	Y45F10D.4	D2007.2	C40A11.7	CELE_F22E5.13	CELE_Y71A12C.2	R09H10.2	F43C1.5	CELE_ZK637.14	F26E4.6	gnrr-4	CELE_C55A6.6	F20D1.1
GSE21591	gmd-2	F46E10.3	F52H2.1	CELE_T28A11.6	daf-7	C46E10.3	Y47D7A.2	srw-40	F16G10.9	T16G1.2	F07C4.6	M163.6	CELE_F33H12.1	clec-116	mltn-7	CELE_F35E12.2	CELE_D1086.9	thn-6	trpl-5	R10E11.9	lgc-55	zig-10	CELE_F59C6.2	pqn-73	pho-10	Y37E11AL.1	F54B11.8	F09A5.2	srh-83	CELE_Y43F8B.19	hpo-2	tbc-14	CELE_F58E1.4	ptr-17	srx-14	osm-12	T04D1.2	W01C9.2	CELE_C14C6.13	EGAP5.1	CELE_T09E11.9	B0524.6	srt-22	gly-15	F54A3.2	ccch-5	sru-42	dgn-2	ttr-13
GSE21747	str-78	srh-222	sdz-36	W10G11.1	CELE_C32H11.6	cyp-33C12	C27A2.5	M02D8.5	Y22D7AL.3	scpl-1	F08F3.9	sri-63	CELE_K07A1.5	Y4C6B.3	cyp-34A2	srw-8	F26D11.2	F55D10.4	C10G8.3	asp-1	col-17	F35F10.5	Y19D10B.6	clec-101	Y37E3.8	CELE_Y70C5C.3	nmr-2	CELE_F12A10.5	Y48D7A.1	C28C12.4	Y22D7AL.14	CELE_D1046.4	F55G1.7	srb-15	C03A7.13	dpy-13	F28A10.3	sip-1	D2096.7	CELE_Y43B11AR.1	wht-2	R193.3	rpl-30	rpl-23	col-58	cwp-5	T08E11.1	CELE_ZC482.3	srsx-18
GSE21784	ubl-1	rpl-14	D1022.5	rpl-41	rpl-24.1	rps-27	rpl-43	rps-24	rpl-27	H41C03.2	rpl-5	rpl-17	eef-1A.1	rpl-12	rpl-31	rps-15	icd-2	rpl-16	ndk-1	moag-4	F41E6.7	rpl-30	rps-3	rpl-11.2	rps-16	rps-26	rpl-25.2	rpl-2	CELE_C01F6.9	rps-25	rps-28	rps-21	rps-1	rpl-13	rpl-36	fkb-1	F22H10.3	F17B5.6	CELE_F19B10.3	rpl-18	rpl-19	tbb-1	alh-7	rpl-33	rps-19	rpl-39	srz-104	mtl-2	rps-17
GSE2180	cdr-2	K01H12.4	ND1	rga-4	T27A1.1	Y40B1B.7	COX1	CELE_R09B3.3	F28C6.5	CELE_Y69A2AR.21	vbh-1	F49C12.11	COX2	Y82E9BR.3	K01G5.8	snr-5	K10B2.4	CYTB	C49H3.3	snrp-27	ZK484.4	rpb-12	COX3	eef-1A.1	dnj-22	pqbp-1.1	rpb-10	rps-29	rla-2	rnp-2	ATP6	repo-1	ND4	Y38E10A.24	cbp-1	snr-7	sec-31	CELE_F18A11.3	mag-1	ztf-18	pfd-1	tads-1	rsp-3	T11G6.8	C28H8.1	C35B1.2	mog-2	gst-28	sir-2.1
GSE21819	clec-93	F32G8.2	spe-8	CELE_Y46G5A.18	col-37	dylt-2	str-141	CELE_Y64G10A.2	CELE_Y43F8C.16	R06B9.5	grd-2	H08M01.1	lips-12	col-72	F29A7.3	srh-169	CELE_Y39B6A.18	pcf-11	CELE_E03H12.4	pqn-29	pph-5	WBGene00219273	Y106G6H.9	srh-208	CELE_C25A1.15	bus-2	dab-1	Y37E11AM.3	ama-1	glr-1	gcy-9	CELE_Y69H2.10	CELE_Y53F4B.13	C06E2.5	cnc-5	Y79H2A.3	F29A7.4	CELE_E01G4.6	Y48C3A.16	mcd-1	tsr-1	C11H1.3	dod-23	ilys-5	pfs-2	M02B7.2	math-49	CELE_C13A2.2	C50B8.4
GSE2210	otpl-1	rack-1	arrd-16	asp-1	rpl-25.2	R05D3.3	rps-2	ZK930.7	nekl-2	far-2	rpl-11.1	K06A9.2	tct-1	gst-40	CELE_H03G16.5	rps-4	F14D2.11	rla-0	let-765	ZK896.5	rps-8	srd-39	fbxc-7	test-1	CELE_C04H5.1	CELE_Y49E10.25	Y73E7A.6	C30B5.6	yars-1	Y39A3CL.3	rps-9	rpl-15	rpl-30	C27A7.3	F26A3.7	gsa-1	rps-6	Y110A2AL.13	W08E12.8	elt-1	CELE_ZK673.4	dhs-12	CELE_Y57A10A.4	F15A8.6	F52G3.5	rps-27	CELE_F43G6.8	C10G8.2	hpo-39
GSE22660	che-13	CELE_T26E4.9	rpl-17	rpl-32	rpl-27	rpl-23	rpl-25.2	ZC376.2	iars-2	rpl-12	F25H5.5	bpl-1	rpl-30	dct-16	col-93	lgc-15	rpl-35	lgc-55	rps-1	Y37E3.8	rpl-24.1	rps-4	rps-28	C37A2.7	mars-1	rps-16	mab-3	icd-2	rps-21	rpl-36	CELE_F19F10.9	gei-6	rps-15	tbck-1	T10E9.2	rpl-6	rps-9	rpl-16	cdc-48.3	rps-6	rpl-14	rpl-31	Y71H2AM.5	C16C8.2	rps-12	rpl-34	srz-5	F58B3.4	rps-8
GSE23013	R05H5.7	F14F9.4	F52C12.4	CELE_Y116F11A.1	K02F3.9	C48B4.12	D2085.7	lin-38	CELE_Y70C5C.3	K11H12.9	Y54E5A.6	ceh-23	F17A9.2	kcnl-4	ran-1	ttx-7	nas-36	F16G10.3	Y17G7B.18	CELE_Y106G6D.5	fbxc-8	Y102A11A.1	sfxn-1.4	CELE_R13D11.1	C53B7.6	gly-9	str-82	arrd-13	mboa-2	K02F3.2	B0304.4	nhr-258	dip-2	C16C8.11	K02F3.12	eat-2	T14E8.4	srw-65	clc-3	pqn-96	CELE_F54D5.2	str-222	F56C3.7	rol-3	clec-156	Y52B11C.1	clx-1	T07F10.3	srab-20
GSE23528	srh-100	Y32G9B.1	srh-239	srx-51	F54B11.8	sre-4	rpl-35	CELE_Y49F6C.7	fbxb-111	rpl-17	Y46E12BR.1	nhr-128	Y55B1AR.3	Y66A7A.4	K04F1.7	C45G9.11	CELE_C01G6.2	clec-175	sst-20	srt-22	srh-276	dpy-6	rps-1	M151.9	srj-14	glb-23	str-209	vit-5	T06D4.2	W06D11.4	rpl-25.1	F32B4.5	vit-4	ptl-1	CELE_Y45F10B.3	CELE_T02G6.7	fbxb-14	F52H2.6	Y50D4C.5	F26B1.5	F14H12.7	rpl-25.2	CELE_Y69A2AR.12	M02G9.2	D1022.2	rps-27	sri-71	F59D6.2	col-83
GSE23843	srx-108	gly-16	eef-1A.1	COX1	act-4	Y82E9BR.3	COX3	vit-5	vit-4	rps-23	CELE_Y38H6C.14	ND4	nhr-82	rps-25	rpl-23	rps-26	CELE_W05H5.3	Y37E3.8	sip-1	adt-1	rpl-17	rps-24	CELE_C08E8.2	cyn-7	rps-1	CELE_C32H11.4	CYTB	rpl-25.2	rps-14	rla-2	rpl-5	rps-15	rps-0	clec-115	hsp-90	rpl-36	rpl-15	act-3	CELE_F22E5.6	C41H7.2	rpl-4	rps-9	dac-1	rpl-33	lec-1	rps-19	zyg-8	rpl-30	rla-0
GSE24847	ZC302.3	sri-1	CELE_T20H9.6	twk-22	CELE_F20G2.5	srab-13	CELE_C13A2.6	T27A10.2	F48F7.3	elp-1	nas-13	C01A2.6	H01M10.2	ocr-3	frm-9	B0198.3	F56C3.5	srx-23	sru-12	acbp-4	aex-2	C30F2.3	F28F9.2	CELE_F54D10.8	R74.2	svop-1	T05A8.5	srz-56	tbx-7	tbx-31	C03E10.3	hum-7	Y65B4BL.6	CELE_F35E8.9	CELE_C17C3.11	srh-122	srj-21	spp-7	C09E7.5	CELE_Y45F3A.4	F56H6.4	anoh-2	dlk-1	F02C12.4	F29A7.8	deb-1	C46H11.7	Y62H9A.1	T02H6.8
GSE25513	rpl-14	rps-21	rpl-30	rps-27	T07F8.1	rpl-31	rpl-25.2	rpl-3	C37A2.7	rps-1	rps-3	CELE_C17H1.3	CELE_K09C4.6	rps-15	rps-2	rps-17	rpl-36	rpl-41	eef-1B.1	rpl-24.1	rpl-13	rps-12	rack-1	iff-1	CELE_Y57G11C.499	spp-14	rps-4	rpl-27	B0507.4	rpl-15	Y71H2B.4	rps-16	rps-30	acc-2	ubl-1	rpl-5	mdt-19	rps-19	Y37E3.8	eef-1A.1	rpl-17	rps-20	rps-25	Y92H12BL.1	cox-6A	rps-5	rpl-16	rpl-10	rpl-23
GSE25633	rpl-38	sqt-3	dpy-17	rps-28	rpl-41	rpl-33	hil-7	rps-21	rpl-23	rps-17	col-124	C02E7.6	rpl-39	rpl-29	rpl-31	rpl-17	col-43	rpl-30	rps-14	Y37E3.8	rpl-34	rpl-2	eef-1A.1	rpl-35	rps-15	col-17	CELE_F41F3.3	rpl-14	rps-25	ubl-1	mlc-2	rpl-43	cut-2	rps-19	rpl-24.1	C37A2.7	rps-23	rps-26	rpl-27	rps-1	rps-8	rpl-22	rps-10	cut-3	rpl-3	rps-30	rpl-36	rps-24	rpl-11.2
GSE25831	R05D7.1	Y55F3AM.10	rps-29	far-3	cpt-2	tct-1	F25H2.12	hsp-1	C15C7.7	eat-16	clec-203	mppb-1	clec-11	mrps-5	unc-16	CELE_C06C6.1	toh-1	CELE_Y116A8A.6	Y17G7B.12	tbc-14	dys-1	exos-9	B0205.6	F11A10.7	Y66A7A.7	CELE_Y39A1A.14	nars-1	asna-1	nhr-122	maa-1	ZK185.3	CELE_Y57A10C.8	K12H4.3	rla-1	B0310.1	fbxa-43	C37C3.2	F39C12.1	asg-2	ldh-1	Y39B6A.34	CELE_C01G10.9	nubp-1	wnk-1	B0024.11	C05D10.2	immt-1	tag-241	sca-1
GSE27401	clec-93	srx-111	din-1	B0207.2	F28F9.2	K12B6.4	srz-48	K02B12.6	Y82E9BR.20	dsl-1	K09A9.6	Y19D10B.4	CELE_Y73C8C.8	C28A5.6	CELE_F22E5.1	C16C8.8	F55G7.1	srw-65	tbx-8	frpr-7	sri-15	aqp-6	CELE_R13D11.1	srj-55	nhr-158	T15B12.2	mksr-1	Y102E9.3	pqn-16	R12C12.4	C16D9.8	daf-7	clec-4	acc-3	F59D6.2	nlp-22	CELE_F09C6.3	C07E3.8	oac-23	mgl-3	ZK930.7	M01G4.1	Y58A7A.4	CELE_Y82E9BL.2	T25E4.1	arrd-23	glb-15	F27E5.3	W07G4.2
GSE27677	Y37E3.8	rps-1	rpl-23	rpl-17	rps-27	rpl-24.1	rps-25	rps-17	rps-16	rps-26	eef-1A.1	rpl-36	rps-4	rps-15	rpl-35	CELE_F58D2.2	W08G11.1	sip-1	rps-14	C37A2.7	rpl-33	rpl-27	rpl-2	rps-21	rps-3	rpl-32	F20A1.4	fbxb-36	rpl-31	rpl-5	rpl-14	rpl-30	rps-23	rps-0	CELE_F36D1.5	rpl-7	rpl-25.2	rpl-13	rps-8	W03H9.1	rpl-10	rpl-19	rla-0	rpl-38	rpl-22	rpl-29	rps-29	rpl-21	rps-5
GSE27867	B0495.7	glr-2	srh-72	igdb-2	srw-33	B0222.1	C52E12.1	F44A2.7	rpl-34	rpl-3	vha-5	rps-2	C40C9.3	frpr-2	rps-1	iars-1	rps-5	gcy-37	cox-5A	tag-250	T07D3.5	srh-217	ndnf-1	rps-6	T03G6.3	K11H3.2	rpl-18	T03G11.4	rpl-29	rpl-6	ZC116.3	rpl-36	rpl-5	rps-16	rpl-27	CELE_Y43F8B.3	Y106G6A.1	acdh-8	piki-1	CELE_T27E7.1	rps-3	cpi-2	T15H9.5	C33G3.6	rps-4	zyg-8	rps-27	rpl-23	rpl-15
GSE28494	T21E3.2	clec-93	CELE_C13A2.9	clec-58	H27M09.5	T06E8.2	spe-41	srt-5	F21F3.2	arf-1.1	CELE_ZC239.17	srh-115	CELE_Y57G11C.499	ugt-30	CELE_K10F12.6	W03H9.1	clec-207	xtr-1	srj-55	unc-55	C05E11.2	F40H6.1	C47F8.6	thn-4	clec-48	Y71G12A.2	nhr-276	zig-2	str-118	cri-1	F56H6.13	R09B5.12	srh-33	srbc-82	F20D6.9	str-229	grl-18	ZC196.3	scl-13	CELE_B0284.2	sru-11	CELE_C55A6.4	lipl-5	F19H6.5	srg-16	CELE_ZK896.4	str-45	CELE_E03H12.4	CELE_C07G3.8
GSE28856	rpl-25.1	F22H10.2	CELE_C01F6.9	F47B7.1	kin-33	rpl-23	CELE_C46C2.3	F58B4.2	sip-1	nspd-8	rpl-43	CELE_C06A1.2	flp-10	W06D11.2	gnrr-2	K11H12.7	sru-44	perm-3	vha-10	srbc-54	F37A4.2	F32D1.5	kbp-5	rpl-31	fkb-2	pfn-1	T01D1.4	Y48C3A.16	CELE_Y105E8A.11	srd-70	K09B11.5	snrp-27	rla-2	F45E1.1	sre-37	F54A3.5	ncs-4	mrpl-30	CELE_ZK1307.7	rpl-32	fbxa-63	T26A5.8	ubl-1	rps-24	rps-7	end-3	F22G12.7	elb-1	Y79H2A.3
GSE29951	srh-169	scl-27	F29A7.3	CELE_E03H4.2	fbxb-33	kin-6	ZK643.6	K08H2.4	twk-14	osm-3	fbxb-58	F09F9.5	C41G11.1	che-10	CELE_F57E7.1	Y94H6A.4	fbxa-112	mtq-2	F14B6.2	srd-51	mksr-1	CELE_K07D4.6	B0198.3	B0454.9	T19C3.3	F14B4.1	CELE_K09H11.6	F19C7.8	Y79H2A.3	bath-46	CELE_Y106G6D.7	F09F7.1	dmsr-6	scd-2	ins-18	srd-41	ptr-17	wago-11	CELE_T06E6.10	F45E10.2	pqn-42	tba-9	H22K11.3	hmg-11	D2089.3	CELE_F28D1.6	glc-4	ugt-61	clec-178
GSE30505	hpo-2	Y71H2AR.2	F15G9.5	K06A9.2	pho-10	C17G10.6	gopc-1	gly-16	sra-12	T21E8.7	F08A8.5	CELE_Y51A2D.1	B0198.2	W08F4.12	C53C7.3	str-73	nep-26	cah-1	CELE_C06B8.3	C09G1.4	jkk-1	abtm-1	B0336.12	twk-10	clh-4	nhr-95	glc-3	srx-108	R08F11.1	ccch-1	acr-11	F11F1.1	hlh-12	lips-13	CELE_K07D4.4	otpl-2	F52D10.4	sru-21	clec-176	CELE_F28B1.9	gcy-25	F56H6.2	str-255	F21C10.6	CELE_C18D4.4	W03H9.1	F09F9.5	cutl-24	gnrr-4
GSE32031	pgp-11	srt-13	CELE_ZK218.11	clec-20	F56C3.9	str-231	lurp-3	far-6	F32A5.3	Y46G5A.22	sre-45	fipp-1	T24C4.2	pgl-1	CELE_ZK892.6	gpa-12	T07H6.4	CELE_Y73F8A.23	C02F5.10	C50F7.9	T02H6.9	K04G2.9	M4.1	C18D11.1	fbxb-3	CELE_Y23H5A.2	sri-15	inx-11	F43H9.3	CELE_Y60A3A.16	CELE_T08H10.3	pdp-1	sri-30	ZK1290.1	F57A10.2	Y67D8C.6	F35F10.4	sri-34	Y70C5B.1	Y73E7A.6	btb-1	dos-3	npl-4.1	cutl-17	T20F7.5	W03G1.5	acdh-11	pxn-2	lbp-4
GSE32339	srh-169	CELE_F11D11.4	R01H2.1	F54F2.7	F56B3.11	W03G1.5	C47E12.7	C47B2.2	Y43F4A.4	mrpl-2	Y48C3A.16	W07E6.2	CELE_JC8.5	K12H4.3	mrps-18B	R144.11	C11D2.7	F33D4.5	R10E11.6	CELE_C50B6.7	rsr-2	CELE_C25A1.16	ZK512.2	chch-3	R05G6.7	pas-6	mrps-18C	mrps-25	B0035.15	eif-3.J	ubc-20	tnt-2	T26E3.4	tag-18	iftb-1	phf-32	mrpl-9	mrps-2	ubc-13	mrpl-47	W10D9.6	mdh-1	dylt-1	CELE_Y95D11A.1	F18C12.3	rbm-28	CELE_Y61A9LA.11	eif-3.H	mrpl-24
GSE32467	C03C10.4	Y47D3A.21	C09E7.4	F29A7.3	CELE_C47A4.5	CELE_C14A11.5	CELE_F10F2.2	taf-9	C02D5.2	C46C11.3	kpc-1	arl-5	nas-37	ZK945.4	mlc-5	CELE_R09D1.12	gst-19	F33H2.6	CELE_Y54E2A.7	F58A6.1	C18E9.2	CELE_H25K10.2	drn-1	Y37D8A.4	srb-16	egl-6	his-61	F16B12.6	B0035.11	tcab-1	slc-17.1	Y87G2A.11	T09A5.9	T24F1.3	Y39A1A.24	CELE_F34H10.2	Y18H1A.1	srh-76	CELE_T05H4.11	C32E8.3	dpy-9	CELE_Y43F8B.20	K04G7.11	madf-2	spp-1	F25H8.1	thoc-2	D2085.4	gtf-2F1
GSE32521	noca-1	CELE_T06G6.5	str-231	fbxc-31	cyp-13A1	CELE_Y75B8A.34	C25A8.5	CELE_F28B1.5	clec-184	btb-7	Y65B4BL.1	F41C6.4	F43C11.6	T25E12.6	CELE_T11F9.14	T10B11.4	Y82E9BR.20	C06E2.2	F11C3.1	Y92H12BL.1	CELE_T09F5.10	nhr-9	C50E3.12	T14G8.4	sru-35	lgc-48	C16C8.12	clec-17	ifta-1	F38B2.3	F27E5.8	CELE_F36G9.13	gcy-34	K04F10.2	mbr-1	fbxc-40	CELE_C03G6.6	clx-1	ZC376.1	fbxa-73	ZC504.1	Y40B1A.3	CELE_F36H5.10	tag-272	nhr-280	C48E7.2	CELE_F02H6.7	cutl-18	CELE_Y53F4B.20
GSE32942	nhr-226	ttc-17	gei-6	R05D3.12	K08E3.4	C28G1.4	CELE_K08F11.1	zig-10	M04D8.5	C45E5.2	egl-18	CELE_F02E9.3	ptr-3	CELE_Y39A1A.3	C17G1.2	R12H7.4	Y37B11A.2	F20D6.11	C05D11.13	alh-7	lron-6	arf-6	F48E8.3	T25B6.6	C27F2.6	K07A12.5	K09H9.7	nhr-64	Y46G5A.22	C46C11.3	K09E4.2	mrp-5	T05A7.6	Y38E10A.17	F44F4.10	CELE_Y43F8B.1	C03F11.2	twk-24	H27M09.5	D1044.4	CELE_K07A1.5	prx-2	oac-24	jmjd-2	srb-6	apb-1	bed-1	fbxc-42	apr-1
GSE32949	T03F7.5	sdz-37	srt-55	Y48C3A.1	srbc-70	srj-40	str-207	C30E1.4	str-252	srz-60	CELE_R04B5.6	CELE_F35E12.2	srx-68	str-129	C41H7.1	CELE_T09E11.6	sri-73	CELE_F17E9.3	CELE_C13A2.1	T09D3.3	Y38E10A.3	pat-9	fbxa-22	F28F9.3	tbx-43	btb-12	F28H7.3	H40L08.3	T05C12.4	C18B2.1	npr-31	F59H6.2	secr-2	mltn-7	srh-183	CELE_ZK262.9	W01H2.2	F22F7.6	F11C1.4	CELE_Y116A8C.20	srab-2	F38H12.5	CELE_T27C5.10	F36A2.11	CELE_Y7A5A.7	T22G5.1	mig-10	math-29	F49E12.10
GSE34026	F31F6.2	T13F3.4	F20A1.8	eef-1A.1	rps-26	CELE_B0284.2	COX3	W03H9.1	rpl-2	col-125	rpl-23	Y82E9BR.3	rpl-3	rpl-14	rps-1	rps-9	rpl-5	rps-17	rps-23	rps-16	rpl-38	rps-0	rpl-31	rps-2	rps-19	rps-4	CELE_T23D5.3	rps-15	rps-14	rpl-15	rpl-30	ubl-1	rpl-17	rpl-27	rpl-36	rpl-43	rps-8	rpl-16	rack-1	rps-5	rps-7	rpl-10	F53F8.5	M01E5.1	rpl-22	rps-25	rpl-21	far-1	rpl-7
GSE34113	srx-38	W07G1.5	W06D12.6	CELE_ZK1240.6	nhr-58	T03F7.6	CELE_F11A5.7	T15B7.15	pha-2	sra-31	srg-47	nphp-1	F41C6.2	CELE_C46C2.3	frm-9	set-15	T04C9.2	grl-18	srab-13	str-207	clec-260	duox-2	CELE_T10D4.11	C01A2.6	dsl-6	ver-4	CELE_C40H5.2	srh-136	gmd-2	dod-20	ugt-59	mgl-2	C54G4.4	K04A8.2	osm-6	F27D9.3	end-1	CELE_F38E1.10	comt-1	lgc-1	M163.5	sru-42	sri-54	sel-8	Y37E11AR.7	cpx-2	tph-1	jip-1	ZK402.5
GSE34471	srv-22	F48G7.9	lin-42	srw-120	CELE_K09C4.6	clec-101	C03H5.4	Y22D7AL.3	T15B7.8	cyp-13A8	C48E7.6	CELE_F41F3.3	F15E11.3	C16E9.17	C16D9.3	math-5	rps-21	T13G4.1	rpl-36	CELE_F34H10.1	CELE_C25A1.15	K01A6.4	F40E3.6	fbxb-72	CELE_T26E3.8	rpl-41	lurp-3	lec-1	CELE_C05E4.7	nhr-159	rps-27	CELE_F20E11.7	CELE_F29C4.2	ZC328.5	amt-2	T05B4.13	ubl-1	rpl-24.1	F08B12.4	rpl-39	rpl-2	srh-15	CELE_K08C9.7	T19D7.4	fipr-21	F28C10.1	rps-4	F14B6.4	clec-263
GSE35354	aat-4	ZK1098.2	dhs-30	clec-186	ugt-22	CELE_F22E5.1	oac-32	fbxb-97	cep-1	spd-1	F25E2.2	clec-139	swt-6	F13A2.4	haf-6	F18E2.1	fbxa-216	efn-3	CELE_B0281.4	CELE_F54D5.4	fpn-1.2	T28D6.3	C11E4.7	F42G10.1	CELE_Y11D7A.3	ugt-31	C02F5.10	dhs-25	F13B6.2	F31A9.2	ugt-47	pho-13	F42A9.6	CELE_ZK228.3	C05D12.3	aqp-1	W03D8.8	acs-1	F22B3.8	CELE_C42D4.2	str-122	ZC376.2	sru-42	ugt-30	Y54G9A.4	Y39D8A.1	srt-64	pqn-22	M03B6.1
GSE35360	R08E5.3	H01G02.4	C23H5.8	Y45F10C.4	elo-3	CELE_Y43B11AR.1	cyp-25A2	T04D3.8	sqrd-1	E04F6.4	CELE_Y39B6A.5	spp-1	irg-3	Y58A7A.1	bath-30	CELE_Y106G6D.8	tbc-7	T28H10.1	cpi-2	swm-1	K04F1.9	F57H12.6	F07F6.7	K10C2.3	CELE_D1054.1	F16B4.2	fbxa-128	C05D2.8	C46C2.5	ZK909.3	ttr-3	T10B11.7	ule-3	abf-1	C49C8.3	F59E11.7	ZK1053.3	F30A10.2	C52A10.1	ttr-2	CELE_Y106G6E.4	F56D2.5	Y111B2A.12	R10H10.7	clec-150	F48E3.2	CELE_T11B7.2	C53C11.2	W02D9.6
GSE36358	unc-105	F47B10.8	lgc-34	mps-2	unc-5	K01C8.1	C44H4.6	npr-21	glt-6	F42A10.3	nhr-45	oac-29	Y39G8B.1	ZK816.1	T23F4.2	CELE_C25H3.1	col-125	cyp-35A5	Y65A5A.1	Y22D7AL.12	acp-6	zip-2	lipl-7	col-17	F14F9.4	M7.8	T28H11.8	col-146	mec-12	bus-18	F11E6.3	tmc-2	C44C1.1	ZK1058.9	tat-6	dmsr-4	frpr-14	CELE_ZC239.15	col-103	K04G2.7	F41C3.11	hhat-2	dpyd-1	col-73	nlp-28	F52H2.3	somi-1	CELE_F59C6.16	F22H10.2
GSE37266	F59F5.7	plst-1	nkb-2	sre-19	Y54G2A.16	F07C3.2	B0348.5	mltn-2	rle-1	sra-37	oac-4	fbxb-52	F36D4.4	CELE_C54F6.3	nas-28	C35C5.11	srd-55	ech-1.1	srh-250	F20D6.1	T21C12.3	ced-13	CELE_T10D4.7	srh-185	T22B3.2	CELE_F46F5.15	srh-113	F38H4.6	F26A1.13	C17G10.7	C15C7.4	srh-251	clec-259	Y22D7AL.3	fbxb-34	CELE_F46A8.5	CELE_C13A2.9	K12H4.6	CELE_F01G10.10	Y7A9A.1	CELE_F26D2.13	B0348.1	C02E7.7	str-9	CELE_E03H12.4	clec-93	lin-14	C52E4.7	math-5
GSE37303	CELE_E03H4.2	srz-75	CELE_Y73C8C.10	F58D5.5	rpl-10	F09A5.2	C15C8.5	cutl-24	F42A9.9	rps-4	rpl-15	rps-6	rps-26	rpl-18	rpl-27	tbc-16	rla-1	rps-0	F42H10.3	unc-34	rps-25	rpl-43	mksr-1	gei-13	pab-1	eef-1A.1	nmur-2	rpl-24.1	rpl-17	acl-12	gcy-9	rpl-3	rack-1	rps-3	rpl-38	rps-19	F56D3.1	rpl-16	gpdh-2	C18B12.6	R193.2	rps-23	CELE_K12D9.1	F16A11.5	Y37E11AL.9	rpl-7	far-2	lin-31	vhp-1
GSE37432	CELE_K08E7.8	rps-24	Y37D8A.16	asp-1	rps-15	rps-23	Y82E9BR.3	rpl-10	rps-30	rps-8	rpl-14	D2085.7	rpl-23	rps-17	Y50D4A.1	dlc-1	Y48G10A.1	mrpl-49	rpl-27	nxt-1	rps-9	rpl-32	snt-5	rpl-22	rps-4	tpra-1	rps-26	rps-25	rpl-36	CELE_F28H1.4	F48B9.8	rps-28	tgt-2	F19C6.2	rps-3	rpl-6	eef-1A.1	snt-6	tct-1	rps-27	hlb-1	rps-14	T24H7.3	tag-304	T08A11.1	T09B4.8	rps-6	C37A2.7	cox-5A
GSE38196	CELE_F49F1.8	srh-169	C16D6.1	F54B3.1	far-2	trpl-5	CELE_Y46G5A.18	F27D9.4	srw-94	srh-3	rps-4	rps-26	CELE_F36H5.10	C28H8.11	cyc-2.1	T20D4.9	srh-122	clec-27	gpa-7	CELE_Y70C5C.3	gly-9	C50F7.6	M01G4.1	snt-7	far-1	srg-37	str-181	CELE_F21D9.4	C56G3.2	rpl-23	F58H7.5	rpl-6	lin-59	F59E12.8	dpy-27	rpl-32	ubl-1	CELE_F07E5.12	CELE_F59A1.11	rpl-17	fbxc-31	ZK822.1	rps-27	Y77E11A.3	srg-13	srw-119	rps-1	srw-133	F46H5.3
GSE38997	CELE_E03H4.2	mys-2	gsa-1	srt-23	K04F1.10	pho-10	C11H1.8	H05L14.1	H14N18.4	CELE_Y73F8A.20	ZC190.8	cnp-2	Y55B1AR.2	ser-1	fbxb-41	unc-11	F09A5.2	cpx-2	Y70C5B.1	C53A5.6	xtr-2	B0432.7	dyf-7	nhr-128	basl-1	CELE_Y75B8A.13	hmg-20	C17E7.4	F28C6.1	CELE_Y47G6A.5	CELE_C01G12.3	CELE_Y53F4B.1	hex-3	mex-6	unc-18	C05G5.2	CELE_F23D12.4	CELE_T07C12.12	F43D9.3	ncs-7	end-1	F35F10.14	R05H10.5	C07E3.8	F02E11.3	him-18	Y47D3A.14	sos-1	B0001.5
GSE39012	CELE_E03H4.2	CELE_Y82E9BL.5	str-125	CELE_ZK218.11	srw-31	fbxb-105	F22G12.3	Y41D4A.3	ddx-35	srab-20	CELE_F58E2.5	CELE_Y64G10A.7	C53A5.9	cacn-1	C44B9.2	CELE_Y73B3A.11	clec-177	col-157	asp-1	rrn-3.1	CELE_K09H11.6	F46F11.9	btb-12	dpy-23	acc-4	rps-1	rpl-3	ceh-27	F12F6.1	T12B3.1	R08F11.7	F49B2.6	rha-2	C10H11.8	C32A9.1	C16A3.1	str-261	CELE_Y32B12A.4	cho-1	col-125	cec-10	rad-54	gei-1	CELE_Y43B11AR.1	K04G2.6	C30E1.4	CELE_Y26G10.1	nmr-2	CELE_F58E1.13
GSE39145	K04F1.7	sri-29	duox-2	sst-20	CELE_Y53F4B.13	CELE_F36G9.13	R13F6.5	fip-4	ins-37	ZC504.1	CELE_Y59A8B.19	CELE_W06G6.2	srh-115	unc-103	srsx-2	CELE_C32H11.6	F35C5.4	Y48C3A.1	H23N18.4	dop-2	CELE_Y47H9C.15	pad-1	ubc-15	F47F2.3	C54G10.1	ace-2	nhr-52	CELE_Y53F4B.18	acc-3	srj-55	ZK783.3	F39G3.4	K02A6.2	ZK185.1	CELE_T11F9.10	F27C1.13	F53B6.7	srx-78	C36B7.1	F58A3.3	R155.3	fbxa-47	str-28	F36D4.1	ckb-3	Y38C9B.3	Y34F4.6	CELE_Y53F4B.21	CELE_B0391.3
GSE39252	CELE_E03H4.2	srw-31	C17D12.7	CELE_Y73F8A.20	tag-266	gpn-1	nhr-141	R05D7.5	CELE_Y116A8C.13	H14N18.4	nhr-88	C11G10.1	CELE_F41D3.9	nhr-162	F37D6.3	Y53H1C.3	CELE_F23D12.3	sfa-1	T10B11.4	H10E21.5	cutl-5	tsn-1	srh-48	rps-2	C36E8.4	pag-3	best-17	T06D8.9	tag-130	CELE_C23G10.8	fmo-5	B0286.1	C11H1.2	CELE_R04B5.6	ZK430.7	clec-125	B0454.6	ZC449.4	CELE_R02D3.1	H11E01.2	CELE_F11A3.2	nhr-64	F31A3.3	F46G10.4	T22H6.1	ubl-1	R12E2.11	C34C12.8	CELE_C09G9.1
GSE40127	CELE_W09G12.6	sre-45	ugt-29	C37E2.3	F57B1.1	ZK402.1	ZK813.3	K01A11.3	CELE_Y53F4B.21	srz-5	clec-185	F41E6.7	C26E6.1	nhr-115	nlp-27	F28C10.1	lips-15	ddo-2	F30A10.4	rme-4	C23H5.8	C45B2.8	CELE_F58E1.7	srh-276	cyp-34A4	cri-1	CELE_C04H5.1	CELE_Y80D3A.8	T24D1.3	C13A10.2	CELE_Y49E10.10	col-163	Y48G8AR.3	lgc-31	CELE_F21H7.10	CELE_ZK896.4	F11A1.2	ldh-1	faah-6	CELE_Y9C9A.1	ugt-15	str-44	spe-17	col-81	D1014.4	cyp-34A8	F41G3.5	trp-4	brc-2
GSE40371	Y79H2A.3	CELE_F23C8.6	K10C9.7	lips-12	srw-33	R13A1.1	far-1	CELE_E03H12.4	CELE_C17C3.6	rpl-17	abf-3	CELE_C08F11.10	C37A2.7	CELE_F29C4.4	F57A8.6	R02D5.4	kqt-3	rpl-23	mam-2	col-89	Y110A2AL.13	sre-48	CELE_F59A6.2	dnj-27	Y54G9A.7	ZC190.5	CELE_F20D1.3	rps-21	cnc-1	R11A5.6	CELE_Y69A2AR.32	F43C11.10	rps-4	ubl-1	K09E4.2	rpl-33	rpl-24.1	Y32G9B.1	CELE_T23D5.3	F32D8.7	CELE_JC8.4	nas-30	rpl-32	Y73C8B.1	dmd-6	CELE_M04C7.3	rpl-25.1	CELE_Y39E4B.6	asp-1
GSE41056	rpl-25.2	W03H9.1	rps-26	rpl-3	rpl-41	rps-15	rpl-23	asp-1	rps-21	rpl-36	T10E10.4	rpl-30	rps-17	vit-5	ril-1	rps-4	eef-1A.1	rps-27	rpl-17	rps-23	rpl-14	ZC373.2	rps-16	rpl-27	col-146	rps-3	gcy-31	Y37E3.8	rps-9	rps-14	rps-8	rps-2	CELE_R09B3.3	rpl-32	srh-274	rpl-34	rla-1	rpl-10	rps-1	rpl-31	M70.2	ins-21	rps-12	rpl-22	rpl-7	gcy-15	rps-13	CELE_F36A4.1	rpl-24.1
GSE41366	eef-1A.1	rps-25	rps-1	far-2	rpl-23	rpl-3	rpl-25.2	rpl-17	rps-24	rps-27	COX1	act-4	Y82E9BR.3	rpl-2	COX3	rps-4	Y37E3.8	rpl-39	rpl-29	cpr-1	rpl-36	rla-0	rpl-14	rps-8	lgc-55	rpl-4	rps-14	rps-26	ant-1.1	rps-15	ND4	rpl-15	col-93	pat-10	rps-28	rpl-24.1	rps-3	rps-19	rpl-41	rpl-33	rpl-6	rpl-30	icd-1	rps-2	rpl-5	act-3	rps-23	ubl-1	rla-1
GSE42192	del-4	CELE_T02B11.6	CELE_R09D1.14	CELE_Y105C5B.1	ceh-100	zhit-2	dnj-3	snrp-27	K07C5.6	mrps-18B	rnp-2	D2005.3	prp-3	Y51A2D.7	CELE_C01F6.9	T11G6.8	C49H3.3	use-1	CELE_R02D3.3	K05C4.5	ZK1248.11	ugt-24	moag-4	B0024.10	F26A3.7	acl-6	tag-261	pis-1	lsm-6	Y92H12BR.2	let-858	pqn-59	rpb-11	npp-14	CELE_R17.2	C06G3.8	ral-1	rtel-1	cku-70	F49C12.11	C41D11.5	H04D03.2	such-1	Y18H1A.3	prp-31	idi-1	T25G3.1	gro-1	mrpl-14
GSE42592	crt-1	col-93	rpl-14	cyc-2.1	rps-4	rpl-23	rpl-2	rpl-27	rpl-22	kqt-2	rpl-6	rpl-38	rpl-4	ZK632.9	rpl-5	ubl-1	rps-2	rpl-3	let-858	rps-17	nfyc-1	rps-15	C37A2.7	col-125	eef-2	rpl-29	C41G7.9	K01G5.8	rps-6	spt-4	col-34	CELE_Y47H9C.8	nol-6	rpl-17	smr-1	rps-8	nhr-204	T02C5.1	T11G6.8	rps-14	rpl-13	ife-1	Y20F4.4	top-3	CELE_M142.8	map-1	lec-12	exos-1	icp-1
GSE42689	srz-75	F46A9.2	srsx-9	ddo-3	CELE_F19F10.3	rpl-17	rps-1	rpl-23	sdz-27	rpl-27	rps-4	rpl-2	unc-82	rps-21	rps-27	rpl-33	rpl-31	rpl-30	CELE_C14A6.8	rpl-7	rpl-36	rpl-39	spon-1	rpl-35	far-6	gsto-3	F49E12.1	rps-17	rpl-24.1	spe-17	pvf-1	gtl-1	arrd-26	perm-2	C54D10.3	prx-2	vit-5	lpr-2	rps-15	math-49	F41C3.5	C11G10.1	C37A2.7	rps-14	rpl-29	cal-2	rpl-25.2	twk-8	F40E12.2
GSE42703	wht-6	CELE_C40H5.7	bre-1	C04C3.6	C23H4.2	grl-22	CELE_F38B7.3	CELE_C10C6.3	nhr-54	ift-81	jun-1	C54G7.1	nhr-7	Y59C2A.2	col-73	unc-30	CELE_Y38H8A.2	dylt-3	srz-78	K10B4.3	Y6D1A.2	rpn-6.2	mlt-9	mlt-3	K09C6.7	eak-6	eff-1	CELE_Y45F10B.3	F21D12.2	CELE_C50H11.8	ZK507.3	CELE_T28A11.19	Y22D7AL.9	fbxa-128	vps-32.2	nep-13	H05L14.1	str-108	srg-3	nhr-199	ttr-51	H03A11.1	D1007.3	dml-1	CELE_Y116A8C.40	srj-39	K11H3.2	npr-12	srd-41
GSE43952	str-207	rpl-17	clec-93	rps-26	rps-17	rpl-36	rpl-27	rpl-41	rps-15	eef-1A.1	rpl-29	rpl-23	K07A9.3	rps-27	rps-21	rpl-33	F45E1.5	cyp-43A1	CELE_D1054.10	rpl-31	CELE_T26G10.1	W03F11.1	rpl-35	emo-1	CELE_C08F11.11	C37A2.7	iff-1	rpl-24.1	R04F11.2	rps-25	ceh-57	ilys-5	rpl-2	Y37E3.8	rpl-25.2	Y71G12B.26	rps-1	ubl-1	CELE_ZC404.1	rpl-39	C34E10.10	col-176	CELE_C33A12.1	CELE_T27C5.12	far-2	ZK418.7	F43C11.6	ZK180.5	K12H4.5
GSE43953	gei-1	ZK355.2	mop-25.1	fbxb-68	phat-1	F40H3.3	vit-4	F59G1.4	T01B10.5	C09F5.3	unc-130	vit-5	C37A2.7	wts-1	gei-13	W03H9.1	glct-4	CELE_Y38H8A.1	clec-206	unc-11	CELE_C17F4.7	K11H12.9	CELE_C33E10.8	sru-42	C26B9.6	mgl-2	nhr-118	C05C9.1	twk-16	srsx-33	F52H2.7	nhr-158	CELE_F49H6.3	cco-1	F49B2.6	F56H6.6	clec-171	pes-4	aakg-2	dpy-8	pqn-67	madf-4	romo-1	acr-3	srz-79	C39F7.1	W08F4.11	F56E10.1	F52H2.6
GSE43954	F42G10.1	msp-63	F59A2.6	msp-64	F28B4.3	W08A12.2	lon-1	sptl-2	eef-1A.1	cul-6	pah-1	spp-14	acp-1	F22H10.3	nlp-77	col-159	msp-31	sec-3	col-20	brp-1	srh-15	col-160	R02F11.3	msp-45	pcp-3	rpl-33	msp-142	rps-17	H06I04.6	acbp-1	Y59H11AM.1	K12H4.7	rpl-22	rps-29	msp-33	CELE_R10E9.2	Y58A7A.1	rpl-41	rhr-1	F47B3.7	msp-36	rpl-13	F55F3.2	col-129	msp-38	col-93	K09H9.1	col-119	rpl-34
GSE44318	gcy-13	hil-1	hpo-39	B0554.4	F55D10.4	ZK470.6	CELE_Y67A10A.11	K09A9.6	CELE_F07G6.5	dylt-2	ops-1	mab-10	ZK994.1	fbxc-27	tsp-14	T25E4.2	lron-14	ZK185.3	osm-7	K01A11.3	R05H5.7	sesn-1	Y71H2AM.2	T03G6.3	gmd-2	nhr-277	CELE_Y43F8C.16	clec-163	F08F3.4	F13B12.4	T27E9.6	clec-140	CELE_Y43F8B.10	str-200	CELE_T08G3.7	Y5H2A.1	H05L03.3	par-1	srh-195	clec-75	CELE_C49C3.10	endu-2	paqr-2	best-24	F52G3.1	del-4	CELE_C47E8.6	CELE_R119.5	CELE_R09D1.12
GSE45292	clec-239	T05C12.4	CELE_C14A6.7	tag-299	ceh-37	arr-1	C48B4.3	rps-2	crt-1	rps-12	F29A7.3	C02F5.10	C18E9.8	gln-2	glb-26	F26D2.3	R11A5.6	mbf-1	ZK973.8	Y53H1C.3	C02C2.5	C25G4.2	CELE_K07D4.4	osm-12	CELE_H03G16.5	cpn-4	F58H1.5	lec-1	C53C11.1	F08B12.4	C34C12.4	R05G9.1	bath-39	C49A9.7	srh-272	F30A10.9	F58B4.3	C49F8.3	tts-1	M151.7	C07E3.3	afd-1	his-32	fer-1	rnh-1.3	rpl-25.1	C33H5.13	icd-2	T23G7.3
GSE45651	T07D3.2	gmd-2	scl-20	CELE_H25K10.1	CELE_E03H4.2	M01E5.1	ZC328.5	C49D10.7	CELE_Y116F11B.13	ZK355.4	CELE_F46F5.11	str-261	M4.1	CELE_C08H9.14	CELE_C06C6.8	msd-2	CELE_Y73F8A.10	clec-134	Y34D9A.7	fbxb-51	F32H2.8	srh-115	srxa-16	scl-10	T14G10.8	F32B6.4	grl-30	M02B1.4	T19D12.10	fbxa-202	Y119D3B.14	srh-67	H12I13.1	CELE_T08H10.3	R03G8.6	CELE_F36H12.3	T08G11.2	cpt-5	CELE_Y57A10C.10	srbc-42	T15B7.8	ssp-19	F42A9.3	nep-24	lgc-18	F25D7.5	Y4C6B.4	kin-21	C03B1.3
GSE46288	grd-7	meg-2	nlp-39	lrp-2	fbxb-29	F56H11.6	CELE_Y49E10.25	col-160	CELE_ZC482.4	srv-22	hpo-6	srh-291	hlh-15	Y20F4.4	CELE_F23A7.5	col-125	col-114	F53A9.9	srh-180	R03G8.6	F40G9.2	nlp-12	clec-128	col-146	F22H10.3	vha-10	gcy-31	Y16B4A.2	lgc-37	Y44A6B.3	M04D8.5	D2005.3	nstp-5	Y51H7C.3	Y71H2AL.2	Y79H2A.3	ech-6	Y119D3B.21	dct-18	mff-1	sorf-2	scl-17	hsp-17	C41H7.3	C50H2.5	rps-21	col-133	rpl-30	CELE_Y39B6A.7
GSE46289	rpl-43	pde-6	rpl-24.1	rpl-30	ubl-1	rps-21	rpl-2	rpl-41	rps-15	rps-28	rpl-12	rpl-36	rps-27	rpl-33	rpl-14	far-2	rps-29	rps-26	rpl-25.2	CELE_C17F4.7	mtl-2	rpl-27	rps-16	CELE_C25A1.15	ndk-1	rps-3	rpl-19	pmt-2	icd-2	ilys-5	rla-1	rpl-7A	rpl-35	rpl-29	rps-7	rpl-28	eef-1A.1	dct-16	rpl-13	rps-4	rps-17	rpl-17	rps-1	rpl-16	rps-5	rps-9	rpl-34	rpl-15	rps-18
GSE4766	eef-1A.1	rpl-3	spe-8	cnt-1	ND4	ND5	msp-59	rpl-7A	pccb-1	arrd-13	F37D6.3	ets-5	pot-3	F59A3.7	basl-1	msp-19	CELE_Y57A10A.14	rps-3	npr-33	srz-79	rpl-12	hpo-2	CELE_C25D7.9	ndx-7	ant-1.1	R11A5.6	T21E8.5	T24E12.10	rpl-5	C28H8.8	srh-72	K02E10.5	act-4	rps-1	T06D4.2	rps-24	F22F1.2	hpo-7	gbb-1	rpl-23	srh-276	glb-25	ND1	lin-38	C55B6.4	C50H2.4	rpl-43	ttll-11	C50F2.4
GSE48347	CELE_T01B11.2	srh-169	F40G9.2	xpc-1	immp-2	F56E10.1	col-111	mec-12	lbp-5	C54E4.5	CELE_F54F3.4	C35B1.5	W03G1.5	bli-2	hmit-1.1	ech-6	col-65	CELE_F20E11.7	F56B3.11	F58A6.1	CELE_F34H10.1	abu-11	mrpl-41	sodh-1	gsto-2	CELE_Y41C4A.8	best-19	dhs-18	K10B2.2	T09A5.5	C47B2.9	pqn-74	R53.5	C37A2.7	hsp-1	T03D8.6	T01D3.6	ctl-2	W08F4.11	col-181	tba-4	Y56A3A.18	tin-10	col-43	CELE_Y51A2D.18	his-3	F42H10.6	T20D3.6	Y47D3B.6
GSE48499	CELE_Y73F8A.35	lim-8	F54B11.7	fbxb-8	M28.8	D1044.1	col-43	elp-1	mrpl-20	dpy-30	arrd-9	mrps-28	mrpl-16	F38A5.2	ech-4	col-34	F09C3.2	CELE_C01G12.7	F37F2.2	ddp-1	scm-1	otpl-8	tbb-1	srw-95	CELE_Y17D7B.4	mrps-18B	zipt-7.2	ubc-13	M03E7.3	mec-12	crt-1	srw-56	rpl-3	dhhc-14	CELE_K07A1.10	mpst-1	rps-26	ubl-1	CELE_ZK1236.9	rpl-17	T23F4.1	T14B4.2	rla-1	F33D4.5	K08B4.2	ril-1	sru-47	dmd-11	K04G11.3
GSE50513	ubl-1	C37A2.7	rpl-3	rpl-36	rpl-30	rps-1	Y37E3.8	rps-27	rpl-14	rps-4	rps-2	rpl-25.2	rps-28	rpl-32	rack-1	rpl-24.1	rpl-5	rpl-15	rpl-23	rpl-17	rpl-35	rpl-7A	rla-0	rpl-12	rps-16	atp-2	rps-3	rps-8	iff-1	rpl-33	rps-5	CELE_C13A2.9	cyc-2.1	ndk-1	rpl-13	rps-10	eef-1A.1	hsp-1	rpl-31	rps-12	rps-6	rps-21	CELE_C17F4.7	F29B9.11	rpl-11.1	rps-15	Y71H2AM.5	eef-1B.1	rpl-27
GSE51046	spe-8	F17H10.4	CELE_E03H4.2	gmd-2	CELE_C13A2.9	C34F6.5	F58D5.2	pes-8	clec-93	F39F10.2	dpyd-1	Y65B4BL.7	mam-6	C54D10.4	CELE_Y82E9BL.12	F44A6.4	T28C12.5	unc-98	K11G9.2	pqn-20	Y48C3A.3	ssq-4	dpy-8	ctl-2	T10B5.7	prx-2	aldo-2	CELE_F01D5.7	F29D10.2	lgc-38	Y73F8A.22	dhs-2	D2024.2	C13C4.6	ceh-51	CELE_K06B4.3	Y71G12B.17	CELE_Y116F11B.7	T27E9.6	ifa-4	CELE_C44C10.5	dex-1	CELE_T07D10.2	lgc-51	Y59A8B.8	C01A2.2	Y71G12A.4	F28B4.4	CELE_Y18D10A.21
GSE51161	asp-1	Y5H2B.3	Y45G12C.1	rps-1	rps-21	C37A2.7	rpl-36	srbc-37	rpl-31	rps-27	rpl-5	rps-2	fbxa-7	rpl-30	rpl-15	rpl-17	hpo-2	ubl-1	rpl-3	C15A11.2	rpl-41	pgl-3	CELE_F35E8.2	rps-6	rpl-25.2	rpl-23	F55G1.5	rps-4	K07A9.3	rpl-13	rpl-24.1	CELE_F28B1.2	rpl-14	rps-17	far-1	rps-3	eef-1A.1	rps-15	nep-18	dnj-24	fpn-1.3	K09C6.7	T16G12.7	rps-5	Y43F8B.2	rack-1	rps-9	srbc-65	cyc-2.1
GSE51162	rps-1	rps-2	rpl-30	rps-4	rpl-17	ubl-1	rpl-23	C37A2.7	rps-27	rpl-5	rack-1	rpl-2	rpl-33	rpl-36	Y37E3.8	rpl-31	rpl-25.2	rpl-3	rps-17	rps-21	rpl-24.1	rpl-25.1	rpl-32	far-1	rpl-13	rps-3	rpl-14	rpl-15	rpl-12	rps-0	rps-26	rpl-35	rpl-27	rps-8	rla-0	eef-1A.1	syp-1	rps-15	rps-16	rps-28	rps-5	rps-6	rpl-4	rpl-7	rpl-16	rps-12	rpl-34	rps-9	rpl-19
GSE51691	CELE_E03H4.2	CELE_H25K10.2	CELE_B0334.10	bath-13	C34F11.2	CELE_F46B3.8	nhr-197	gmd-2	CELE_F53C3.1	F18A12.7	CELE_Y64G10A.2	ifc-1	C56G2.3	F08B12.4	F43C11.11	rps-27	deg-3	rpl-25.1	F41C3.5	C01B12.4	vab-8	perm-2	rpl-35	rpl-33	clec-115	far-2	rpl-31	rpl-15	lron-12	C05D12.1	eef-1A.1	F35A5.1	W03F11.1	far-1	gnrr-6	rpl-39	eat-20	ZC328.2	Y53G8AR.1	ncx-8	fbxa-216	CELE_F36G9.15	arrd-19	perm-4	rpl-12	rga-5	F25F8.1	rpl-29	kcnl-4
GSE52064	glb-13	cdr-2	CELE_C13A2.9	T21E3.2	rps-2	ubl-1	C37A2.7	iff-1	rps-4	rpl-25.2	rpl-3	rps-1	CELE_Y51H4A.22	jip-1	srh-283	ets-4	rpl-30	rps-6	CELE_Y75B8A.31	rpl-23	rps-15	rpl-14	rpl-17	rpl-13	rps-12	rpl-1	T03D8.7	rps-21	rps-9	rpl-24.1	rpl-12	flad-1	rpl-36	CELE_C39H7.4	F07A11.5	CELE_Y75B8A.19	crn-2	C36B7.5	rpl-27	flp-17	sru-29	rps-3	rla-0	mrps-5	Y46H3D.8	rpl-15	rps-17	rps-27	rack-1
GSE52747	F57F4.1	srv-32	CELE_K12D9.14	CELE_F23B12.7	sra-21	CELE_H03G16.1	CELE_F41F3.3	F56H6.3	C26E6.1	gly-16	rla-2	col-43	clec-260	C35B1.5	CELE_Y54E10BR.2	K04G2.4	knl-3	F27C1.13	W03F11.1	rpl-25.1	dnj-30	rps-24	rpl-23	ZK402.1	CELE_F01G10.9	fbxb-106	CELE_F49B2.3	Y53G8AR.1	sri-34	clec-113	col-17	F21C3.6	rpl-17	Y40B1A.3	CELE_D1054.14	F11F1.4	Y110A2AL.5	ins-23	Y18H1A.1	srw-2	rps-21	F28C10.1	nep-6	sqv-4	fkh-5	CELE_Y37A1B.9	cutl-4	col-140	srx-98
GSE53732	col-139	col-93	rps-21	col-124	vha-10	ubl-1	icd-2	rpl-31	col-80	T25F10.6	rpl-17	pqn-59	col-106	lsm-5	coq-4	Y39A1A.24	gipc-1	rpl-14	air-1	par-5	F54A3.5	K01G5.8	rpl-43	sip-1	Y46H3C.5	rpl-5	dhs-11	rps-1	W02B12.15	fbxb-68	Y71H2AM.12	C24F3.2	ksr-2	fipr-21	iff-1	rps-16	col-160	rpl-19	rpl-12	CELE_R10E9.2	col-129	bet-2	rpl-13	ssq-2	rnh-1.3	rpl-4	trx-4	col-181	rack-1
GSE54011	fmil-1	CELE_C31B8.1	srx-137	nhr-23	sdc-2	F38A5.2	nhr-53	rsr-2	tag-218	moag-4	CELE_F14F8.8	erd-2	tpst-1	gfi-2	pqn-85	pam-1	tag-231	T16G1.9	F31D4.2	M02D8.1	adm-4	CELE_C06C6.1	Y42H9AR.1	C18B2.5	aakg-2	Y45G12B.2	copd-1	H28O16.1	clec-263	CELE_Y47H10A.4	pdi-3	sup-10	cpr-6	R151.1	mel-32	sur-7	nhr-12	CELE_ZK673.4	Y56A3A.6	uaf-1	frm-5.1	Y47D3A.20	pkc-1	CELE_R11H6.2	lin-49	kin-19	tba-4	F53G12.9	W09D10.1
GSE54024	str-125	col-43	dpy-13	bus-12	col-17	col-73	cal-4	CELE_Y64G10A.6	col-34	daf-2	oig-8	col-125	col-133	col-146	cpna-4	col-107	CELE_F52E1.2	C02B10.3	K10G6.4	R148.5	glr-4	R03H10.5	col-123	DH11.5	C03A7.2	nlp-9	T21C12.3	frpr-7	twk-29	rpl-17	CELE_C06A1.2	CELE_Y39E4B.6	rpl-33	rps-28	col-115	tag-218	W05F2.4	rps-10	F38B2.2	xbx-3	col-64	Y119D3B.13	mec-12	dhs-15	C10F3.7	rpl-25.1	mpz-1	lite-1	unc-24
GSE54513	gmd-2	T21E3.2	mks-6	R13F6.5	F53B6.7	CELE_T24E12.2	F43C11.8	Y77E11A.3	phat-1	hpo-2	clec-93	ZC190.8	ZK507.3	gpa-2	F40A3.1	CELE_T11F9.12	F54C8.6	flp-27	clec-162	btb-12	C39D10.5	D2092.8	pde-4	nhr-241	COX3	C18B12.2	F52G3.3	str-7	T09B9.5	CELE_C01G10.6	scl-3	R04B3.3	CELE_Y49E10.25	CELE_Y47G6A.22	T01D3.1	CELE_C52D10.3	lbp-4	M88.4	fshr-1	srbc-55	Y17G9B.1	ccpp-6	F19C7.8	CELE_T06C12.14	W03G9.2	sul-3	C53A3.1	best-4	fbxa-199
GSE55422	CELE_F11D11.4	gpa-18	CELE_D2062.7	ZC123.4	C09H10.5	Y53G8AR.6	F58G1.7	ZK185.1	col-119	Y71H2B.2	col-140	F36D4.1	plp-2	R11.4	CELE_JC8.4	CELE_Y38H6C.21	clec-262	C03B8.3	pmt-2	dpy-17	C25A11.2	wht-6	chs-2	K12H6.2	grl-6	C50C3.1	srw-14	col-17	rga-4	mop-25.3	abf-3	col-122	str-122	CELE_T23F1.5	C49H3.6	frpr-20	gpd-2	ucr-2.3	psf-1	adm-4	cutl-22	CELE_Y69A2AR.28	srx-59	clec-91	gpd-3	cdc-25.2	spl-3	ceh-6	C56C10.6
GSE57664	CELE_C17F4.3	CELE_F36F12.2	nhr-187	nhr-212	srd-31	H10D18.1	F42H10.5	D1054.9	CELE_Y73B3B.3	oac-55	fbxc-36	ubc-15	hmbx-1	dmsr-7	CELE_Y53F4B.17	C14B9.3	Y17G9B.4	Y71H2AM.2	srxa-6	K11G9.2	F59D6.2	CELE_Y41C4A.12	C05D11.5	T04G9.6	clec-133	tbx-8	bicd-1	T07H6.1	pho-6	frpr-10	Y71H2AM.15	fbxa-77	sul-1	unc-2	F29A7.3	K06H6.5	clec-143	R07C3.13	R03C1.1	W01C8.1	K09E2.1	F41G4.7	gpa-2	sru-42	F39G3.4	F15E11.5	lin-38	nmur-4	folt-1
GSE5793	gmd-2	Y41D4A.4	pqn-82	C01F1.6	F56A8.3	CELE_Y39F10B.1	CELE_T20F10.2	map-2	nprt-1	rpt-6	lec-1	tsn-1	Y45G12B.3	T23H2.3	ubxn-3	hecd-1	egl-30	rbm-28	C17D12.1	Y46H3C.5	cars-1	eif-3.J	rab-11.1	R06B9.5	F53B1.8	T23B5.3	ubc-13	F52G3.1	H06I04.3	Y48G1A.1	lap-2	let-504	M88.5	Y48G9A.7	K07C5.6	CELE_K09C4.10	F28C1.1	hsp-1	sip-1	CELE_Y18D10A.9	gbf-1	vig-1	F23F1.5	wah-1	unc-119	F39G3.3	pph-5	K12D12.5	Y79H2A.3
GSE5801	CELE_T05H4.10	emb-4	madd-3	mrps-25	dct-16	C44E4.4	hars-1	math-33	paa-1	tut-1	F21F3.6	T07A9.8	eif-1.A	CELE_C16C10.8	ears-1	nmt-1	R10H10.6	Y46E12BL.2	C47E12.3	CELE_Y60A3A.19	CELE_Y39A1A.20	cpt-1	F10D7.5	dhc-1	djr-1.1	mrps-22	CELE_Y48B6A.1	CELE_Y7A5A.7	Y43H11AL.1	ZK546.14	fbxa-114	R05D7.4	cap-1	T22C1.6	dnj-25	nfx-1	abcf-1	lars-2	ppk-1	hrp-2	dnj-16	smk-1	K07A12.1	F37F2.2	Y71G12B.10	C25G4.3	gsp-1	ubh-3	cif-1
GSE63531	srh-181	srw-12	CELE_R09D1.14	CELE_R09D1.12	ZK783.3	gmd-2	acr-23	CELE_T02B11.6	C10A4.2	CELE_Y43F8C.16	nhr-277	cyp-33C6	grl-14	C26D10.7	srd-43	spe-8	tkr-1	CELE_C47A4.5	srb-18	CELE_C41G6.6	CELE_Y51A2B.4	clec-108	CELE_F07G11.3	kin-6	str-125	math-30	sri-18	F53A2.11	nhr-155	hpo-2	neto-1	Y25C1A.5	dab-1	tsn-1	srh-174	W08G11.1	Y46G5A.22	nhr-229	ugt-33	vig-1	rap-2	ZK1073.1	tbx-8	pod-1	CELE_C36A4.5	jac-1	ppk-2	daam-1	lev-11
GSE64336	rps-27	rps-1	rps-4	rpl-27	rpl-36	rpl-12	rpl-32	rps-8	rps-16	rps-0	rpl-15	rps-21	rpl-2	rpl-3	rps-17	rpl-10	rpl-23	rps-26	rpl-6	rps-5	rpl-34	rpl-4	eef-2	Y37E3.8	rpl-21	rpl-35	rps-11	tct-1	rpl-24.1	rpl-31	rps-14	rpl-17	rps-30	rpl-33	rps-3	rpl-30	rpl-5	rla-1	ant-1.1	rpl-22	rpl-13	rps-15	rps-28	C05D9.3	rpl-9	rps-6	rack-1	rps-23	rpl-1
GSE64973	K01A11.3	dgn-3	acr-20	spe-6	mam-6	CELE_K07A1.13	CELE_E03H4.4	Y54E10A.13	srh-210	clp-6	CELE_C47A4.5	T04D1.2	M04D8.4	drsh-1	K08E4.7	C06E4.2	hpo-11	CELE_F36D3.4	str-181	srt-23	acr-10	F46A9.2	clec-24	nkb-2	str-122	mctp-1	srz-79	B0432.7	F25F8.1	nhr-149	clec-44	klp-6	clec-98	H08M01.1	lim-6	srz-75	gly-2	W07G4.2	F52C12.4	CELE_T08H10.3	ins-21	tbx-43	srsx-3	C50F7.3	inft-1	CELE_F52C6.4	CELE_H12D21.10	F27D9.7	srr-5
GSE65417	F31F6.2	F54D12.7	mks-3	CELE_T26G10.5	W03D2.7	lgc-55	C39B10.4	srj-8	CELE_Y38H6C.14	CELE_T23D5.3	gpa-14	C35E7.3	K05C4.11	lin-3	srt-39	CELE_F25E5.2	F11A1.2	oig-7	osm-12	CELE_C28D4.4	T08E11.8	CELE_B0281.1	C31G12.4	col-127	C49A1.1	R09H10.2	sru-13	mab-3	Y40B1A.3	CELE_ZK1240.11	C30G4.4	rab-11.2	CELE_C08H9.10	srv-15	str-246	CELE_F28B1.5	frpr-18	H41C03.3	fbxb-34	zipt-15	adt-1	CELE_F15H10.7	C26D10.6	CELE_F10D2.12	mff-1	CELE_Y43B11AR.1	B0524.6	H20J04.6	epg-3
GSE6547	F55H12.3	crt-1	prp-8	lars-1	cytb-5.2	sqt-3	hif-1	hsp-3	ND4	rskn-2	ztf-7	CELE_T04A8.7	unc-52	pdi-2	stt-3	tax-6	COX3	hsp-110	pdi-6	Y94H6A.5	enpl-1	nhr-31	F21D5.7	Y71F9AL.9	lrp-2	CYTB	emo-1	sar-1	T08B2.7	sqd-1	ears-1	aagr-4	F13B9.1	ifb-1	pdi-3	chc-1	scpl-4	T07F12.2	mcd-1	F55F8.2	aagr-3	trap-2	tbb-2	cnnm-1	vps-35	ola-1	F58G11.4	COX1	R08D7.4
GSE6563	T09B4.8	T14G8.3	B0491.6	phf-15	hil-6	F11C1.5	ugt-4	COX2	CELE_C50F4.4	ymel-1	dnj-27	tag-124	ekl-4	unc-39	F10D7.3	CELE_Y53F4B.11	lars-1	ddb-1	mmaa-1	R09A8.2	ubl-5	W02B8.2	T12G3.2	aps-1	glb-32	CELE_Y105C5B.19	CYTB	puf-12	F54C9.9	EEED8.15	zig-2	K06A5.1	srh-3	C49H3.6	K07A12.1	fbxc-48	teg-4	col-102	epi-1	K02B12.5	calu-1	T23D8.3	mau-8	tsp-16	T06D4.2	dcr-1	pccb-1	Y38C9B.3	B0273.1
GSE65851	tut-1	rpl-3	rpl-30	hsp-1	rps-2	asp-1	T10B11.6	rpl-17	eef-1A.1	col-125	CELE_F20E11.7	crt-1	rps-4	Y39G8B.1	pdi-3	rpl-23	rps-6	rpl-31	rpl-2	tba-1	rps-1	rpl-27	rps-27	rpl-18	LLC1.2	ubl-1	atp-2	rps-16	gst-6	rps-3	rpn-8	sqt-3	rpl-34	mrps-25	W08F4.3	icd-2	symk-1	rpl-41	far-1	rps-26	rpl-15	dnj-19	rpl-5	CELE_T08H10.1	W04B5.3	rpl-35	rps-14	CELE_F29C4.2	pfd-3
GSE68709	CELE_Y9C9A.8	vit-5	vit-4	F11C3.1	C16C8.12	rps-1	sip-1	CELE_JC8.4	nas-21	nhr-180	C26F1.3	col-119	Y73C8B.1	rpl-17	Y48G1A.1	tba-1	par-5	ugt-18	cnc-1	CELE_Y106G6D.7	T04G9.6	rpb-11	src-2	puf-5	rps-4	plk-3	pqn-29	gld-4	gcy-31	cee-1	cyp-33D1	deps-1	H35B03.2	F25B3.6	F10E7.5	pqn-39	fbxa-152	F45E6.1	eef-1A.1	F10E9.3	sdz-18	rack-1	ttll-12	clec-87	K07C5.6	alfa-1	K04G7.1	gon-4	let-504
GSE70509	CELE_E03H4.2	srv-24	nhr-118	pqn-85	C24A8.5	rps-1	srbc-24	rpl-3	srt-67	Y65B4BL.3	duox-2	CELE_Y116A8C.43	Y55D5A.4	W01B11.1	CELE_Y26G10.1	Y47D7A.2	inx-9	CELE_Y71G10AR.1	ZK930.7	unc-63	wdr-5.2	srd-35	CELE_ZK666.8	F22F7.7	mam-7	C39D10.1	faah-2	C07G1.7	nep-20	rps-2	C50E3.12	rps-21	F53B1.8	ZC376.1	CELE_F32A11.3	nep-19	rps-26	F45E6.1	CELE_K09C4.6	col-83	let-765	syp-4	iars-2	C32A9.1	D1081.4	rpl-33	F11C3.1	K06A5.2	CELE_C16D2.1
GSE70693	rpl-10	far-1	T08G11.1	rps-25	eef-1A.1	F57B10.3	rpl-23	far-2	snap-29	eef-2	aqp-7	rpl-38	haf-3	rpl-39	ant-1.1	rpl-41	rps-14	rps-17	clp-7	B0416.5	dnj-25	Y37E3.8	rpl-33	rpl-3	rpl-30	rps-8	rps-4	rpl-36	rps-11	his-32	rpl-17	rpl-14	F43C9.1	rps-16	tbb-2	rpl-5	rpl-15	chc-1	rpl-34	rps-23	rps-26	etr-1	rps-15	C28H8.3	rpl-9	rps-28	T08B2.7	mlc-2	eef-1G
GSE71482	CELE_Y43F8C.3	F58E6.4	gpa-2	str-125	CELE_Y51A2B.4	T01G5.6	srw-35	lips-2	F25D7.5	Y73B3A.7	CELE_F07G6.5	eak-3	nhr-223	T20D4.8	math-46	Y53H1C.3	F22F7.7	CELE_ZK105.6	T09E8.4	srw-61	nhr-197	str-68	CELE_E03H4.2	F29A7.3	CELE_Y105C5B.1	C27A12.4	scrm-3	F10C2.7	Y39G8C.2	CELE_F49F1.8	CELE_F49B2.3	C17H11.5	R08E5.1	sra-17	twk-12	CELE_T26E3.7	CELE_C17C3.5	F26C11.3	egl-36	sri-24	F53H4.6	Y34D9A.8	str-155	CELE_F49F1.12	ver-4	fbxb-119	H22K11.3	rpn-2	CELE_W04G5.8
GSE71618	CELE_T27C4.1	C34F6.1	srsx-38	best-25	Y53H1C.3	CELE_M04F3.5	CELE_F07E5.7	ubc-9	T03F7.6	gpb-1	acr-14	unc-76	unc-62	fbxa-103	cdka-1	tag-68	egl-30	unc-69	CELE_T27C5.8	W08F4.10	CELE_Y44A6D.2	dyn-1	cah-6	atp-2	old-2	F26F2.1	aps-2	nlp-13	CELE_Y51A2B.4	Y54G2A.26	CELE_F26D2.10	rrn-3.1	nhr-218	ugt-3	clec-238	CELE_F46A8.7	ubc-16	B0554.1	ehs-1	F27D9.3	F18G5.1	ant-1.1	sedl-1	sng-1	CELE_R05A10.7	CELE_F59C6.2	hrde-1	zyx-1	R02F2.5
GSE72029	Y53G8AM.4	fbxb-114	srd-43	end-1	sra-9	srbc-24	CELE_T27E7.6	nhr-128	cpx-2	mbl-1	CELE_Y39B6A.8	srx-14	str-66	CELE_T24D5.1	CELE_Y39A3A.4	nekl-1	pho-10	F52C12.4	ZC123.1	CELE_F28B1.5	srj-14	rgs-1	F31C3.6	K10C9.1	srxa-5	igcm-1	2L52.1	B0336.12	F49E12.8	srbc-48	dsl-1	C28G1.4	T05C1.3	F52G3.4	srg-36	Y71G12B.2	CELE_ZC404.1	CELE_Y44A6D.6	F11C3.1	F53E10.3	F38C2.4	CELE_C49C3.15	ptr-21	Y54F10AM.6	frpr-3	fbxa-199	clec-114	K08H2.4	T13G4.5
GSE73070	M01E5.1	eef-1A.2	W03H9.1	H20J04.6	Y40B1A.3	C17G10.6	C07B5.6	csp-1	gly-15	srw-120	CELE_C35D6.3	hnd-1	CELE_T26E4.7	srsx-24	CELE_F28B1.5	CELE_F46A8.7	C35E7.3	srr-8	F11A1.2	ZK402.1	CELE_B0284.2	Y82E9BR.3	C14E2.3	try-4	C50E3.11	Y48C3A.1	CELE_Y38H6C.14	srx-108	arrd-9	otpl-2	C16E9.12	T11F1.2	sre-43	sru-13	str-122	act-4	srh-116	F56H11.6	zipt-15	CELE_ZK218.7	COX1	lips-13	F59C12.4	CELE_K12D9.14	T13C5.10	CELE_T23D5.3	fbxb-106	unc-7	CELE_W05H5.2
GSE73669	C18F10.2	CELE_R52.6	C53C7.3	T02H6.4	str-25	CELE_E03H4.2	C52E2.2	sri-20	F47B10.6	F35F10.14	CELE_F58E1.13	C24A11.5	hsp-70	CELE_K03D7.8	hsp-16.2	clec-114	daf-2	CELE_Y47G6A.5	C18D11.3	CELE_C08F1.8	str-125	egrh-1	ndnf-1	C18B12.2	nlp-22	aexr-1	M163.7	srsx-6	clec-95	F48G7.8	frpr-3	F16G10.10	str-73	srx-2	C24A3.1	srw-115	ZK1248.13	best-24	dop-5	F20B6.7	C37A2.7	C31H1.2	sra-30	C37E2.3	Y47D7A.2	srsx-7	CELE_Y82E9BL.2	fbxb-20	wars-1
GSE74459	fbxb-57	Y82E9BR.3	fbxb-106	act-4	C54G6.3	srh-89	Y24D9A.6	gst-16	CELE_Y59A8B.21	CELE_Y41D4B.14	gcy-35	F11A1.2	ZK563.2	ceh-12	fbxa-13	Y71A12B.12	cst-1	rps-25	srh-301	set-20	lact-2	str-143	F56C3.3	nmgp-1	ZK616.3	spp-12	atp-5	php-3	CELE_ZK1240.3	C34E10.10	oac-48	ZC196.5	mrps-34	rps-24	grl-13	fbxb-96	ZK1290.10	R04E5.9	unc-60	T20B6.3	osm-12	grl-24	ubq-2	shw-1	cox-5A	sru-28	sulp-4	F45G2.8	K03A11.6
GSE77109	Y39H10A.6	CELE_F21H7.10	best-12	CELE_Y116A8C.43	K11H12.9	eef-1A.1	rpi-2	rps-1	col-72	F11C3.1	far-2	nep-19	F28E10.4	Y45G12C.1	abu-12	bcmo-1	ins-39	CELE_C16D2.1	lips-12	ant-1.1	R07B1.9	sip-1	rpl-32	rps-4	F53E10.3	rpl-3	ZC373.2	glr-1	ZK470.2	rpl-25.2	rps-27	mab-10	CELE_D1054.10	pef-1	eef-1B.1	W03D8.3	pst-1	ndk-1	eef-1B.2	trpl-2	rpl-23	sri-34	rps-25	Y82E9BR.3	rpl-26	F22F1.3	gei-13	dct-9	sru-20
GSE77110	gmd-2	ubq-2	rps-4	rps-2	rps-1	rps-27	rpl-30	ubl-1	rpl-41	rpl-25.2	rps-15	rpl-23	C43F9.4	T06D4.2	rpl-36	rpl-5	rack-1	K11H12.9	rla-0	rps-16	rpl-14	rpl-15	C37A2.7	ZC123.4	rpl-27	rpl-18	rpl-16	rps-9	rps-24	rps-28	eef-1A.1	mgl-2	Y40B1A.3	rps-14	rps-3	rpl-24.1	eef-1B.1	rps-30	rps-26	rps-6	rps-21	CELE_Y51A2D.1	rop-1	rpl-4	rps-0	rpl-17	CELE_F13E9.13	rpl-31	rpl-32
GSE8004	rpl-19	snr-7	rps-27	COX1	eef-1A.1	D1022.2	gbb-1	srbc-17	spe-41	rla-0	lgc-55	ned-8	atg-10	rpb-11	clec-211	CELE_Y32B12A.4	CELE_F33E2.10	hpo-16	K06H6.4	rps-26	R11D1.7	act-4	xbx-5	rpl-4	mag-1	icd-1	his-37	CELE_F14H3.6	CELE_T06C12.11	nep-5	rpl-15	ZK662.5	sre-33	F28B4.1	nhx-8	K04A8.2	C47F8.3	F39B2.7	Y87G2A.1	ATP6	F58G1.3	Y74C9A.1	F22E5.17	F11A1.2	rpl-10	ND4	CELE_Y53F4B.11	snr-5	ZK112.4
GSE8159	his-72	hsp-90	lgc-55	rps-27	CELE_Y75B8A.10	mag-1	F44E5.1	F58D5.6	ZK512.4	T02H6.7	snr-7	ubl-5	his-59	C50E10.1	snr-6	lsm-7	ned-8	rps-29	ZK470.4	his-2	mtq-2	rps-16	COX1	his-32	rpl-34	zhp-4	F41B4.3	D2005.3	rps-21	C35C5.9	spe-41	CELE_Y57E12AL.6	ZK402.5	Y75B7AL.2	ZK112.4	rnp-2	dpy-30	F13A2.2	sru-42	Y38E10A.24	snr-1	gcy-29	mab-3	T27E9.2	cpn-4	hpo-18	rpb-4	col-35	F35C8.8
GSE8231	clec-93	nhr-277	nhr-43	F22F1.2	T28H11.8	xbx-3	rpl-23	ace-3	F47F2.3	rpl-12	F14D2.19	Y25C1A.2	mbr-1	rpl-17	glt-1	fbxa-188	mai-2	CELE_R09B3.3	F40G9.8	Y47G7B.2	Y17G9B.4	cnk-1	twk-12	ZK632.9	srt-43	mdt-22	srh-19	ttn-1	CELE_Y39A1A.10	wdr-5.2	Y39G10AL.1	wve-1	CELE_F54D5.11	sre-53	CELE_ZK666.8	F21C10.6	cutl-6	sri-50	rps-25	COX3	clec-104	Y53G8AL.1	Y95B8A.2	clec-120	CELE_K08F11.1	CELE_B0019.2	scl-14	F32B4.4	srv-27
GSE83722	C53A5.6	tkr-3	gcy-35	F49C12.12	twk-42	C52B9.4	CELE_R119.5	ndx-3	dos-2	F18E9.1	CELE_Y47G6A.21	F28B3.6	amph-1	CELE_Y53C10A.15	cey-1	unc-18	pqn-53	cyc-2.1	Y53C12B.2	lpd-7	T01G9.2	rpm-1	kcnl-1	CELE_W09C5.1	C37H5.3	CELE_F53F4.10	C44C1.2	srp-7	CELE_T20F10.2	sptf-3	C37H5.13	K02D10.1	cyc-1	zig-2	C02F5.3	lin-39	F14B8.2	CELE_C25G6.1	ZK809.3	ztf-17	rab-39	K07C5.2	cas-1	F39G3.3	C06E1.11	CELE_C08F11.11	Y62E10A.10	ncs-7	perm-2
GSE84441	clec-93	rps-4	rps-26	rpl-25.2	F09A5.2	rpl-3	rps-21	rps-27	rpl-17	rpl-5	rack-1	rps-2	rpl-31	CELE_K09D9.3	rpl-36	Y5H2A.1	far-2	rpl-15	CELE_M176.10	CELE_C08E8.2	CELE_ZK218.11	rps-3	CELE_C38D4.7	clec-104	sip-1	CELE_K03H1.11	CELE_ZK380.2	CELE_T11F9.14	rps-0	rps-5	srw-16	W08E12.8	rps-6	rpl-30	C40C9.3	rpl-35	rpl-13	Y77E11A.3	CELE_C09F9.1	rps-1	rpl-4	tba-2	CELE_T28A11.5	ZK622.1	C26C6.8	CELE_B0250.7	CELE_F32A11.3	rpl-7	rog-1
GSE84489	F43G9.2	F54D8.6	lag-1	srw-66	F55D12.5	clec-260	sru-12	F47C12.6	R05D11.9	CELE_F32A7.5	B0212.3	T27F6.1	C48B6.10	Y66A7A.7	her-1	str-39	tbx-38	B0024.13	Y73C8B.2	brf-1	srg-64	H14N18.4	top-1	T04D1.2	tbc-2	mec-12	Y62E10A.17	srh-214	bath-33	CELE_Y51A2B.4	K04G2.11	fbxb-20	nhr-222	CELE_F53F4.2	Y48G8AL.10	lsy-27	C17H11.2	CELE_B0334.4	mig-32	CELE_Y7A5A.7	CELE_Y41C4A.7	csn-3	C31E10.5	T27F7.1	unc-50	C28G1.5	inft-2	cdgs-1	Y67D8C.7
GSE8462	COX1	ND4	rps-29	COX3	COX2	rps-27	rps-25	ATP6	rps-13	rpl-32	D1022.2	rpl-33	rps-24	rpl-38	rpl-43	rla-1	rpl-39	rpl-30	rps-26	str-111	rps-23	srh-89	Y5H2B.3	rpl-36	C17E7.13	CELE_F35E2.8	gcy-22	ND1	Y24D9A.7	rpl-10	rps-28	F55G7.2	tag-266	rps-19	rpl-31	act-4	W08F4.11	srab-17	icd-1	F58G1.3	CELE_T20H9.6	srz-90	trk-1	xbx-5	rps-15	C50E10.2	F10B5.3	T22C1.9	CELE_Y49E10.10
GSE84894	efn-3	srw-29	srx-47	clec-149	CELE_W05H5.1	pkg-2	comt-4	srj-13	str-209	srbc-23	R13H4.5	H14N18.2	CELE_H25K10.1	M02B1.4	CELE_F56D6.13	M04C9.4	ZK355.4	srw-118	math-6	F23F12.8	H24K24.2	CELE_C08H9.14	srab-8	C07A9.5	ace-2	CELE_C17F4.7	CELE_F55G11.6	vap-2	E02H9.7	ucp-4	sru-8	CELE_F14D7.6	srw-77	CELE_C31B8.1	sre-11	sru-29	C45B2.1	str-103	sra-22	nep-10	C44B9.2	nhr-105	CELE_T05E11.2	unc-7	clec-185	CELE_C08A9.9	oac-19	orai-1	str-66
GSE85342	elt-1	F38A5.8	fbxb-118	F35H12.5	CELE_C17F4.8	col-157	srw-15	srj-20	ugt-52	str-207	math-34	nstp-5	twk-6	CELE_F23C8.8	CELE_T07C12.10	T02H6.8	T13G4.1	fbxa-103	F56A8.9	C14A4.8	H10E21.4	F13B9.1	CELE_T05H4.7	C52E4.7	grl-20	CELE_ZC239.13	C14F11.2	F58H1.6	CELE_R05D8.11	C39D10.6	CELE_C36C5.5	fbxb-24	ZK1290.7	ceh-27	Y65A5A.2	T19B10.3	F43C1.5	srv-27	C06A8.6	D1069.1	fbxc-28	nmur-1	srbc-51	str-112	Y52B11B.1	F08D12.7	R13H4.5	K12D12.5	CELE_B0280.13
GSE8659	str-125	CELE_F41H8.2	C02B8.1	CELE_ZK892.6	rpl-14	arrd-1	rpb-7	srz-75	CELE_Y23H5A.2	col-160	CELE_F56D6.6	asp-1	lin-22	col-93	rpl-25.2	gld-4	fbxa-104	F46E10.2	W01B11.1	R05A10.1	rps-21	rps-2	W03A5.6	ceh-91	C50F7.9	F53G2.3	Y59C2A.2	C50E3.12	Y50D4B.6	zipt-15	F25B3.2	T07D3.6	his-62	rps-16	F48A9.1	CELE_Y51A2D.1	Y48G1BM.6	eef-1A.1	rps-3	T25B9.10	CELE_Y75B8A.8	ztf-26	T23E1.3	acs-15	R11.4	Y17G7B.19	his-67	F40F12.3	col-159
GSE8696	fbxb-70	arl-13	tag-184	lron-1	K12H6.2	Y46E12BL.2	ubl-1	F11A1.2	dys-1	W01B11.1	K02D10.3	rpl-14	sin-3	duxl-1	CELE_F36H1.3	Y40B1A.3	K10C8.1	apr-1	T12D8.9	cyp-13A1	CELE_Y57A10C.1	F43G9.12	oac-4	W03G11.4	sulp-3	CELE_Y53F4B.20	R06F6.8	rfc-1	K01G5.8	hch-1	gcy-35	Y48E1A.1	rpl-17	srw-108	nhr-204	rpl-12	sur-2	klp-12	F16G10.9	B0273.1	dpy-13	rps-21	Y18H1A.2	dhc-1	CELE_Y45F10B.13	dyf-3	F56F4.8	F27C1.6	CELE_F21D9.2
GSE87052	sdz-32	K05C4.4	C05D2.8	col-35	F41E6.5	C06E1.11	srw-138	CELE_F59B2.13	F08G12.5	col-64	R02D5.8	Y5F2A.4	col-124	F35G12.7	maoc-1	C30G4.4	T22C1.11	R05H10.5	CELE_F14E5.1	CELE_Y53F4B.25	H24K24.4	CELE_Y43F8B.3	clec-184	sri-52	phf-31	T09A5.7	CELE_W02D7.5	egl-18	CELE_C32H11.7	K09H9.2	srh-216	rfc-4	ztf-22	C52B9.4	C24H10.1	hlh-12	kel-1	iff-1	B0272.4	F54A3.2	cwp-2	mkk-4	CELE_F53C11.3	F11A1.2	clec-243	mif-3	dhs-30	Y94H6A.3	F56D1.1
GSE89614	CELE_Y113G7B.11	rps-9	rsr-2	srz-1	rps-12	C37A2.7	CELE_C35D6.3	CELE_C47A4.5	Y17G7B.18	C03H5.4	CELE_F14H3.9	rpl-10	CELE_E03H4.2	rps-1	F49H12.4	rla-1	CELE_C01G6.2	rpl-15	CELE_Y69A2AR.19	akir-1	ceh-58	rps-4	rps-19	srj-37	F12E12.2	cdh-10	F13A2.5	F48G7.8	Y94H6A.4	rps-0	C10G11.6	C49A9.7	rpl-11.2	K05C4.2	R07E5.7	acr-3	CELE_R17.3	rpl-43	rps-14	srbc-55	rpl-19	rps-16	T23F4.1	F59D12.3	Y32G9B.1	him-10	eef-1B.1	rpl-31	K05C4.4
GSE89731	cpt-6	acc-2	K01B6.3	Y97E10AR.2	cutl-18	C17D12.7	spe-8	chk-2	ZK596.2	sra-12	lec-8	cdc-25.4	mtp-18	sre-31	nfya-1	C16A11.4	frpr-4	fbxa-103	C36E6.1	sss-1	plc-2	T22B11.1	nlp-22	ceh-10	col-35	Y40C5A.1	dylt-2	CELE_F53F4.12	C01A2.1	CELE_K03H1.11	CELE_F07G11.1	CELE_C31B8.7	epac-1	btb-10	arrd-16	alg-4	CELE_R10E8.1	act-5	CELE_T24A6.20	elt-2	F28C10.3	nhr-102	daam-1	lin-17	magi-1	F31D4.2	grl-6	nhr-4	mps-3
GSE9246	Y62H9A.7	ZC317.2	cyp-32A1	C25F9.2	F58D5.8	C10G11.1	ptr-8	srh-169	C53C11.2	ilys-3	T01D1.8	F10D7.1	M02E1.2	CELE_B0284.1	tub-2	F43C11.11	bath-45	sulp-2	srx-95	cyp-13A8	mrp-3	shw-1	CELE_C01G10.6	srh-190	fbxa-160	F47B10.5	F31F6.2	CELE_R09D1.11	fbxb-70	clec-174	CELE_T10C6.7	col-72	str-207	F41H10.5	thn-1	F11D5.5	F35H10.2	nhr-189	spp-18	sod-3	EGAP4.1	C30F12.3	CELE_Y17D7B.4	CELE_F36H5.10	flp-24	numr-2	srx-43	CELE_Y73F8A.13	srh-219
GSE9301	srsx-25	npr-17	Y37F4.5	ptr-24	gpa-13	C10G11.1	bre-2	CELE_F52C6.4	tag-96	clec-259	clec-53	CELE_F18E3.10	W02D9.7	ttr-10	C36B7.5	C23H4.3	C50F7.6	bicd-1	R07E3.2	dpy-8	clec-196	C06E1.11	cgt-2	vab-23	T01C8.3	F13H8.1	pqn-88	nas-19	C44E12.1	CELE_Y54E10BR.2	F54D1.1	lon-3	nlp-12	T05C3.2	Y54G2A.19	W01H2.2	CELE_Y44A6D.6	srt-40	reps-1	CELE_F34H10.1	bath-24	H11E01.3	nhr-286	C17H11.5	grl-15	nhr-180	F07F6.7	C50F2.7	col-36
GSE94701	mrps-11	T24D1.2	F58H10.1	B0261.7	C45G9.2	T25B9.9	F56A12.2	mrps-5	R06C7.5	CELE_ZK550.2	K09E3.2	ZK863.1	gln-1	arc-1	Y10G11A.1	nuo-4	T28A8.4	otpl-5	T24C12.1	nduf-2.2	hch-1	CELE_C55A6.10	figl-1	T23B3.1	cln-3.2	wdr-5.1	vha-4	atx-3	snx-1	ech-7	C18B12.4	dohh-1	B0272.4	ZK430.7	nrf-5	rab-14	nhr-186	acl-9	F35C5.1	str-171	istr-1	F52H3.4	prom-1	bath-2	div-1	srab-9	pnc-1	CELE_C46C2.2	hxk-1
GSE94702	cdd-1	CELE_T26G10.5	fbxa-71	CELE_C04G2.5	glrx-10	W05G11.2	CELE_Y7A5A.1	T05B4.4	F14H8.4	Y75B7AL.2	F53E10.3	K07C11.7	nhr-81	perm-4	sre-18	C50B8.5	rps-28	F21A9.2	sri-71	C32D5.4	ser-5	clec-222	C14F11.6	rps-17	mkk-4	rps-21	trx-5	rpl-36	bbs-1	rpl-14	rpl-41	C03A7.13	pcbd-1	rpl-21	F56A11.4	cat-4	gnrr-2	srx-56	C49A9.2	F55B11.2	rps-8	F35B3.7	rpl-32	cpi-2	F38A5.8	D1079.1	kgb-1	rpl-27	F58D5.3
GSE9485	ubl-1	Y119D3B.21	Y65B4A.9	col-50	rpl-1	rps-21	rpl-30	K10C2.1	col-93	Y37E3.8	rpl-29	rpl-33	rpl-38	unc-15	rpl-25.1	rpl-22	C28G1.5	col-133	col-140	Y51F10.7	Y82E9BR.3	F01F1.15	rps-24	rpl-34	rpl-32	rpl-23	CELE_F34H10.1	acbp-1	idh-1	rps-15	col-180	col-95	rps-19	far-2	rps-28	CELE_Y53F4B.21	CELE_ZK637.12	ttr-16	CELE_C27C7.5	rpl-41	dct-16	rps-14	col-146	CELE_Y45F10B.3	rpl-39	pdi-6	Y56A3A.6	CELE_C49F5.7	T06A10.2
GSE95636	clec-93	srsx-19	F36H9.4	del-7	K11H12.9	pqn-29	zipt-2.2	CELE_F07E5.9	srt-54	CELE_T23D5.3	K10D6.3	C56C10.6	CELE_Y116A8C.43	C02E7.7	srh-73	ZK662.5	R01H2.4	srt-35	srx-78	CELE_Y106G6E.1	nas-30	fbxc-35	mab-9	C47F8.7	CELE_Y57G11C.32	clec-202	CELE_C54C8.2	cpna-4	nep-13	srx-7	K10C9.7	clec-259	CELE_Y39F10B.1	C34E11.2	AC7.3	CELE_Y105E8A.13	CELE_Y37A1B.4	sru-39	del-9	F59A2.6	F19D8.2	asp-1	gmeb-2	F09E5.12	F11C7.2	CELE_Y53F4B.21	fbxa-202	cmk-1	cnk-1
GSE96068	gmd-2	F52H2.6	C14A4.13	str-188	cutl-7	C05D11.1	asp-3	mdt-15	asp-1	F46H5.3	srd-29	xbx-1	srxa-6	nhr-133	F49E8.6	gbb-1	R07A4.3	bath-46	srh-34	ZK809.3	F10D11.5	rpl-33	cca-1	K03B4.1	pdha-1	cnp-2	rps-13	C53B4.1	CELE_C06C6.1	isp-1	ant-1.3	elo-1	CELE_Y47G6A.22	C08G9.2	nhr-48	rpl-3	C23H4.2	cyc-2.1	K08D9.5	sorf-2	F19D8.2	fbxa-84	gopc-1	C33F10.11	F53H4.3	mnk-1	H35N09.2	nhr-60	ocr-3
GSE9665	cdr-2	mag-1	ND4	B0478.3	cco-1	ttr-50	C01G6.3	CELE_F23D12.3	F56F11.1	F59G1.4	rps-28	Y38F2AR.10	Y71H2AM.5	CELE_F36F12.2	rpb-6	sre-31	ule-3	rrn-3.1	rps-10	R53.4	his-6	cyp-33C3	Y71G12B.26	his-2	F53E10.3	CELE_F35E12.2	rnp-7	F38B2.2	Y82E9BR.3	srh-55	F23H11.5	CELE_Y67H2A.5	ZK484.7	jud-4	mig-5	E01A2.2	tct-1	CELE_F58E1.7	his-72	CELE_B0285.3	Y65B4A.2	lsm-1	C05C9.1	his-59	srxa-14	F57A8.6	B0244.15	snf-6	fbxa-81
GSE9682	gmd-2	CELE_E03H4.2	clec-93	rps-1	tub-2	rps-4	ceh-1	rpl-17	din-1	rpl-25.2	rpl-27	hyl-2	rpl-30	catp-1	clec-87	perm-2	rpl-34	rpl-36	rpl-35	CELE_F20D1.3	rpl-6	rps-27	ZK470.2	rps-8	C25A8.1	Y77E11A.7	rpl-7	rps-16	CELE_Y75B8A.34	rps-26	far-2	Y37E3.8	CELE_F28B1.2	rpl-14	sip-1	rack-1	C54G6.2	zfh-2	rps-5	rps-28	rpl-32	clec-175	rps-17	C37A2.7	W08E12.6	rps-15	ttr-15	rpl-3	ubl-1
GSE9896	str-125	clec-93	rpl-14	rpl-3	dmsr-1	hpo-2	fbxa-184	rps-4	eef-1A.1	Y37E3.8	rpl-17	rpl-25.2	F09B12.5	rps-13	CELE_E03H4.2	rpl-24.1	rps-6	gbb-1	ZC116.3	rpl-2	CELE_Y57A10A.14	rps-2	rla-1	ndk-1	rpl-43	rps-27	rack-1	rpl-1	rps-24	rps-10	rpl-15	rpl-4	rpl-16	rpl-26	rps-5	rpl-33	rps-21	str-181	rpl-27	rpl-7A	rpl-6	CELE_F35E8.2	rpl-36	str-68	rpl-13	rpl-41	CELE_F01G10.9	rps-17	rps-19
GSE9897	clec-93	srh-169	ZK177.3	T10E9.2	srh-137	asp-1	set-6	ssr-2	hpo-2	K09E3.7	srxa-15	srz-31	lin-7	CELE_C08H9.13	nhr-227	W09D6.1	mltn-2	ndx-9	C54C6.4	CELE_C09G12.5	C18D11.3	Y82E9BR.20	srh-186	CELE_Y44A6D.6	ndx-7	T05A8.2	snrp-27	srw-33	ZK470.4	C03E10.3	F53E10.5	F37D6.3	R01H10.5	R10E11.9	R07E4.5	sre-55	C47E12.2	nhr-205	fbxc-7	M151.4	ceh-93	vit-5	CELE_Y111B2A.24	sip-1	T22C1.11	eri-7	sel-12	M03C11.6	sym-3
GSE99201	CELE_E03H4.2	lgc-13	D2045.5	best-12	Y48G9A.11	acp-3	F09C12.8	K11C4.1	srh-301	CELE_Y37H2A.10	F10E9.2	Y23B4A.1	F33E11.2	CELE_Y53F4B.20	srh-41	rpl-17	F41C6.4	rps-4	msp-33	cec-7	CELE_F07G11.1	M151.4	rpl-3	fre-1	clec-120	CELE_C44C10.4	C05E11.7	C25A11.2	gcy-12	str-217	C24A11.2	T10B11.4	C17B7.4	egl-38	str-205	C46H11.1	dgk-4	ssq-3	rps-1	R10E11.9	vps-39	C16E9.12	rpl-7	CELE_C44C10.7	ver-4	nhr-118	Y76B12C.4	Y55F3BR.2	rps-26
GSE18157	F12E12.1	dgk-1	CELE_Y45F3A.5	T10B11.4	D1007.3	F21C10.6	CELE_C33D3.3	hpo-2	oac-55	srh-78	T25G12.6	H32C10.3	ngn-1	dct-19	C46E10.9	srw-143	clec-262	CELE_F57E7.2	R03E9.2	CELE_Y106G6E.1	try-7	fbxb-56	CELE_W01B6.3	hrg-1	Y55F3BR.2	acd-1	best-15	srd-42	CELE_C16D2.1	lgc-54	unc-63	Y40B10B.1	fat-1	cutl-7	CELE_F36H1.3	F26D10.11	col-119	col-64	CELE_Y47G6A.21	CELE_Y39B6A.8	srh-276	srbc-75	CELE_F59A6.2	F33D11.2	sdz-23	CELE_F35E12.2	C16D6.1	srx-21	hlh-3
[truncated: 4,951 more columns]

## Sheet: VSN
	Gene-1	Gene-2	Gene-3	Gene-4	Gene-5	Gene-6	Gene-7	Gene-8	Gene-9	Gene-10	Gene-11	Gene-12	Gene-13	Gene-14	Gene-15	Gene-16	Gene-17	Gene-18	Gene-19	Gene-20	Gene-21	Gene-22	Gene-23	Gene-24	Gene-25	Gene-26	Gene-27	Gene-28	Gene-29	Gene-30	Gene-31	Gene-32	Gene-33	Gene-34	Gene-35	Gene-36	Gene-37	Gene-38	Gene-39	Gene-40	Gene-41	Gene-42	Gene-43	Gene-44	Gene-45	Gene-46	Gene-47	Gene-48	Gene-49
GSE100814	CELE_Y51A2B.5	C27F2.1	T27A8.5	fbxa-179	srz-28	C15F1.2	R04E5.8	CELE_Y68A4B.3	K09F6.5	amt-3	B0244.10	C55C2.3	sre-11	ubc-1	plx-1	gcy-14	twk-30	let-756	Y1B5A.1	CELE_F59B1.6	glb-6	lin-46	F28A10.4	M04C3.2	acr-16	nmtn-1	F41G3.3	K09C6.3	CELE_F52C6.14	M04F3.2	F52D2.5	unc-45	F16G10.9	C03B8.3	srt-55	lgc-33	Y66D12A.3	des-2	CELE_ZC239.15	Y71H2AM.9	Y70C5B.1	npp-8	F47D12.3	F11F1.1	sdz-34	gpa-14	C15A7.2	srw-108	F57C7.4
GSE10787	C52E2.5	gcy-20	str-172	str-225	Y48C3A.12	M151.1	W09C3.8	CELE_T23F6.5	nhr-129	wee-1.1	srd-67	CELE_C31B8.12	nhr-152	F13H6.5	srw-97	E04F6.2	AH9.1	T08E11.8	T20B12.4	F21C10.1	T01B6.1	CELE_Y53C10A.10	tkr-1	nep-10	nhr-57	ift-139	hpa-1	srj-39	srb-2	gpa-7	C29F9.4	CELE_Y69H2.1	mam-4	clec-226	nprt-1	Y46E12A.3	srh-111	nhr-81	str-38	nhr-95	sup-37	Y17G7B.19	CELE_C31B8.2	F14H8.2	dmsr-8	str-71	nhr-102	CELE_T19H5.3	F46A8.11
GSE11055	Y54E5A.2	Y67D8A.2	srh-174	str-159	F16B12.1	str-16	srt-23	phy-3	jip-1	toca-1	W09H1.4	F55F10.1	srg-44	C10A4.7	pqn-42	R04E5.7	sos-1	oac-10	cnk-1	srsx-25	srh-266	sydn-1	nas-18	W02G9.5	cyn-2	T24E12.10	lin-38	unc-11	nekl-1	F43C11.12	fbxa-112	Y57G7A.3	C46E10.8	Y22D7AL.4	Y105E8A.20	srx-9	H14E04.4	CELE_C13A2.5	sre-11	ZK112.4	basl-1	srw-97	hpo-39	Y62H9A.2	srz-12	W02H5.2	Y50D4C.3	srh-154	srx-48
GSE12298	F56A11.4	frpr-7	tbc-13	F55F10.1	ceh-58	srd-18	F48E3.6	jbts-14	ZK721.4	tftc-1	jip-1	nhr-258	srx-18	gcy-29	C43H6.6	CELE_ZK1320.5	C49A9.7	nmtn-1	sra-11	srh-174	hpo-11	CELE_Y57A10C.9	fkh-5	attf-5	ferl-1	abf-3	fbxa-100	K10G6.4	R05A10.1	fbxb-70	srh-21	ZC132.8	CELE_F59A1.11	srw-94	sre-7	K10D11.4	F16B12.1	clec-217	C05D12.5	nhr-189	F57C7.4	sri-28	cdt-1	mrps-31	srj-24	lep-2	gab-1	C15A7.2	H41C03.2
GSE13258	CELE_Y50E8A.6	daf-11	F59F5.7	Y7A5A.3	C05C8.8	C33F10.11	2L52.1	spe-19	R160.5	CELE_BE10.4	fbxb-49	CELE_ZC84.1	CELE_K09C4.6	ZK721.4	srh-257	K09E3.5	Y46H3D.1	Y47D9A.4	sdz-2	CELE_F59B2.12	CELE_R05A10.7	mpst-2	syp-4	sre-30	CELE_Y43F8B.10	srsx-6	str-155	pro-3	daam-1	CELE_C32H11.6	R05D7.2	eya-1	fipr-25	fbf-2	F35F11.2	F54H12.8	F49C12.15	ceh-85	K06H6.1	Y37F4.5	C10A4.4	F58F9.6	CELE_ZK1225.5	B0432.11	M151.1	nep-19	M02G9.1	Y45F10C.1	CELE_Y69A2AR.24
GSE14649	str-161	T20F7.5	F53E10.3	K08D8.5	F58D5.8	nas-22	D1022.5	T13F3.6	sri-6	srsx-38	Y110A2AL.10	kri-1	dhc-3	F52D1.2	fbxa-19	F41C6.6	CELE_F40H7.12	F49E12.7	gst-41	ceh-87	CELE_F59B1.4	scpl-1	sss-1	svh-1	srh-257	abf-1	srh-268	CELE_F25D1.5	paf-1	srh-38	W02B3.7	srr-5	F26F12.2	F14F7.4	Y39D8A.1	zipt-2.2	cyp-33C2	F15E11.3	F48E3.4	srh-235	F28H7.2	F14H8.4	srg-25	ZK484.6	srt-40	sru-24	CELE_D1086.1	T28F2.1	dgk-5
GSE15016	let-653	M02A10.1	CELE_W03F9.9	CELE_C01G12.7	best-10	F22G12.5	T12A2.3	osm-3	clec-240	CELE_Y41C4A.9	str-228	spk-1	col-40	cdk-11.2	nhr-226	CELE_C08B6.3	CELE_T28A11.13	H28G03.2	srz-90	srw-87	sdz-1	oac-54	W09H1.4	csn-2	CELE_Y38H8A.3	mksr-2	sql-1	srh-48	F32B5.4	CELE_Y37A1B.8	cit-1.2	clec-26	F09C8.2	H20J04.6	Y34D9A.7	Y70C5B.1	snx-27	CELE_Y48B6A.10	CELE_C08H9.11	K07H8.5	CELE_Y38H6A.1	F10C1.3	agl-1	srw-127	W04A8.3	srsx-39	arl-3	srw-29	CELE_Y51B9A.8
GSE15159	fbxa-179	C18H9.3	cnp-2	CELE_Y52B11A.4	nhr-236	nhr-158	let-765	C05E7.3	CELE_T09E11.9	sel-7	CELE_Y46G5A.2	CELE_K06B4.3	twk-23	C26F1.1	F19D8.2	ctps-1	rbc-2	duox-2	CELE_F49F1.12	Y50D4C.5	C14B4.2	F52F10.2	M163.6	F35C8.8	F37D6.3	cog-1	nhr-118	nhr-119	clec-135	C54A12.3	nhr-30	D1069.1	F40H6.5	W05G11.4	jip-1	ZC8.6	pdk-1	CELE_T26E3.7	CELE_Y49E10.25	mlt-4	ced-10	ssq-2	CELE_C44C10.7	CELE_W10G11.17	C53C11.1	ZK470.2	B0218.7	W01H2.2	pad-1
GSE15527	str-149	srh-282	CELE_H31G24.1	CELE_K02H11.4	T19C3.3	str-244	K02B12.2	gcy-27	str-66	fbxa-104	F57B1.6	M60.7	srsx-8	T04A6.2	srh-139	Y55D5A.2	ubc-13	gpa-7	CELE_C55A1.11	sel-8	CELE_T28B8.3	CELE_ZK1240.11	CD4.5	CELE_ZC482.4	CELE_T04A11.14	CELE_F36H5.9	math-5	F31D4.5	odr-3	CELE_C06C6.1	W08E12.9	ceh-1	F14H8.2	dyf-6	F32D8.2	CELE_Y43F8C.3	ador-1	CELE_W04G5.9	srz-24	ccep-290	sri-36	srx-66	CELE_Y57A10C.9	srx-21	T12A2.6	cutl-17	Y53G8AR.6	CELE_W04E12.3	srd-56
GSE15762	W02G9.5	F18A12.7	sre-6	lin-38	seld-1	CELE_T08B6.4	madf-9	F41H10.5	CELE_Y17D7B.2	sre-54	F55F8.8	btb-9	twk-7	CELE_Y43F8C.15	C06E2.2	dct-15	srg-15	CELE_F38E1.3	srg-17	ztf-20	C09F5.3	cyp-25A1	smgl-2	srd-30	jnk-1	CELE_Y69A2AR.12	fog-3	ggr-1	wago-11	CELE_K08E7.4	rict-1	CELE_F08D12.2	C31E10.6	glr-3	nhr-92	CELE_C31B8.7	Y50D4C.3	H14E04.3	F22B7.3	tsp-3	math-15	acr-20	fbxc-15	cysl-4	tbc-13	W08E3.4	oac-22	fre-1	abu-3
GSE16050	srt-45	folt-3	nhr-22	srab-23	H18N23.2	ppfr-1	CELE_ZK1225.4	F26B1.5	Y55F3AR.2	str-185	Y50D4C.3	CELE_C17E4.4	let-765	Y65B4BL.1	ZC581.2	str-118	F32H2.8	ZK563.2	CELE_Y45F10B.3	phy-3	srw-109	srh-165	spp-11	F29D10.3	clec-43	F40F12.3	F23F12.8	Y119D3B.21	K03B4.9	K10H10.7	ugt-32	grd-1	fbxc-27	CELE_Y39A1A.10	F08F1.4	R07C3.3	clec-95	CELE_C24H12.8	CELE_Y73B3A.12	csn-2	fbxb-119	odd-1	T09B9.4	CELE_R03D7.8	CELE_Y69A2AR.19	ceh-28	F43C11.2	CELE_F43G6.10	C34D4.3
GSE16405	R160.2	fbxa-22	R173.3	M03B6.1	CELE_ZC239.5	ttr-52	Y67D8B.1	F16G10.14	CELE_F12A10.5	CELE_F25E5.9	thn-3	Y38E10A.9	B0205.4	C18H2.1	C24G7.1	fbxc-38	T08D10.5	gst-2	CELE_C29A12.6	CELE_Y81B9A.1	srt-9	srt-25	srh-276	dylt-3	CELE_F23B2.3	nprt-1	nhr-265	B0244.15	CELE_C50H11.17	str-83	CELE_ZK262.3	F02D10.3	srg-30	gpn-1	CELE_T10D4.1	F56F4.4	igcm-2	F55E10.4	C16C8.10	CELE_ZC204.6	T15D6.11	ferl-1	sra-7	cnt-1	T15B7.8	pqn-98	CELE_T27C5.10	srt-38	CELE_Y43D4A.6
GSE16753	rga-6	str-256	CELE_F46F5.16	B0302.4	CELE_F46A8.3	ZK643.6	his-73	aqp-5	grl-19	gpx-8	C54D10.8	magu-1	T05A8.1	ZK1086.3	F14F7.4	str-140	srh-111	B0207.2	C53B4.1	fbxa-196	T05B4.13	CELE_W09G12.6	ZC262.1	lin-46	srx-33	Y37E11AR.7	C09D4.3	Y46H3D.1	CELE_ZK1225.2	nas-25	ZK616.8	F44F4.9	CELE_Y75B12A.2	C28A5.6	C18H9.1	glb-6	C56E10.3	srbc-13	ZK355.1	Y46G5A.15	T04F3.5	clec-35	clec-193	srx-117	Y55B1AR.4	srv-8	srh-109	spe-19	str-144
GSE16915	2L52.1	aat-1	abf-3	F32B4.6	abt-5	abt-6	AC7.3	acbp-4	acbp-6	acc-2	acl-8	acr-11	acr-17	acr-20	acr-3	acr-8	acs-10	acs-15	acs-19	acs-22	CELE_R09E10.4	acs-3	acs-6	acs-9	act-5	adr-2	aex-1	aexr-1	D2024.2	AH9.1	T26A5.4	hpo-16	CELE_Y60A3A.14	alh-6	alkb-8	amt-1	ant-1.2	aos-1	aptf-1	aqp-3	arg-1	arl-13	arp-1	arrd-1	arrd-10	arrd-2	arrd-23	arrd-3	asd-2
GSE16975	Y51H7C.8	R12H7.4	CELE_Y51H4A.7	CELE_H03G16.5	clec-123	avr-14	C43H6.7	ZK596.3	Y57A10A.31	CELE_Y57G11C.5	F56F4.3	CELE_F40F9.10	ckk-1	CELE_F49F1.5	cyp-35A5	mec-14	F38H4.5	CELE_K02E7.4	F22B7.3	hpo-33	vab-2	CELE_T19C4.1	tbx-38	C32D5.4	Y47D3A.5	ZK287.1	src-2	C30B5.7	bath-20	K02D10.4	Y19D10B.1	CELE_ZK1073.2	F54B11.4	CELE_T24E12.2	clec-129	srg-1	sru-23	nep-10	ptl-1	K03C7.3	F58H1.5	R160.3	F55A4.2	W08E12.8	sbp-1	CELE_R05A10.8	nhr-223	CELE_F55H2.5	sru-20
GSE18130	CELE_Y43F8B.10	C06E1.11	R05H5.4	C09H10.5	ZK643.7	str-134	hpo-16	F19B10.2	T05B4.8	Y23H5B.12	Y116A8C.33	R03H10.1	fbxa-169	K04A8.2	CELE_R05D8.9	cpx-2	CELE_F23B2.3	sul-1	T26C11.2	mex-6	str-253	F53A9.3	rgs-10	F38H12.5	srt-38	F35C12.3	B0416.4	CELE_M04G7.2	CELE_T06E4.5	D1005.6	T07A5.1	str-33	mam-2	C52A10.3	srab-17	C14E2.5	skr-10	CELE_ZK1240.6	mex-1	F11F1.1	F43C1.1	CELE_B0281.8	ZK418.8	ceh-28	D1007.3	fbxb-99	ZK1321.1	F52E10.3	srbc-23
GSE18131	T19D7.5	cpt-6	E04D5.2	Y48E1B.3	C09F5.3	CELE_C05B5.4	nhr-44	scl-9	cpna-2	C14H10.2	F39F10.2	CELE_F46F5.10	CELE_C07D10.5	H10E21.5	sdn-1	osm-1	ppt-1	col-35	nhx-4	shk-1	vav-1	CELE_Y38H6C.14	clec-112	coh-3	CELE_Y73F8A.18	cand-1	CELE_Y95D11A.1	noah-2	F52A8.3	kcnl-3	F21A3.5	unc-129	pqn-39	sym-1	Y67A10A.9	F40H3.3	W04A8.3	nhr-31	C52A10.3	smgl-2	mca-3	spr-3	Y59A8B.8	CELE_Y105E8A.14	hil-8	K01A6.5	Y46H3C.5	CELE_Y48A5A.1	F47B8.10
GSE19138	gcy-23	K05B2.2	hmp-2	sri-2	C06A5.1	ceh-40	gbb-1	F20A1.2	C17E7.9	gadr-6	sri-36	C36B7.3	F13H10.5	srh-89	CELE_ZK1307.7	srh-20	str-84	C10A4.2	Y45G5AM.9	nhr-282	fbxa-100	npr-13	H02F09.3	srg-11	K08H2.2	srg-17	gpa-14	ztf-14	Y110A2AL.7	eak-7	fbxa-75	CELE_T28A11.13	srh-297	K08H2.3	F55A4.3	tag-140	CELE_ZC239.4	Y59E1B.1	gad-2	C36C9.4	oac-45	C15C7.4	str-223	CELE_Y43D4A.5	sra-2	Y92H12BL.4	ced-9	srx-33	sra-22
GSE19310	CELE_C25G6.4	F59F4.3	Y53G8AM.8	sql-1	F26F2.3	F55F10.1	C13B9.2	Y92H12A.5	ZC190.10	cogc-1	sri-46	C33G3.6	C39F7.1	sprr-1	CELE_Y49E10.21	CELE_Y47H9C.9	nhl-3	C15H9.5	sra-6	toca-1	dnj-4	Y50D4C.3	CELE_C09F9.2	K05F6.14	pxn-1	M4.1	F15E11.5	C02B8.1	ntl-9	C09H10.5	srw-61	C46E10.3	CELE_R10D12.6	laf-1	srx-104	mlt-4	pqn-41	tbc-14	C02B8.6	CELE_Y46G5A.2	Y53G8AR.6	CELE_T26E4.1	cah-1	fbxb-68	CELE_W04G5.7	srx-36	CELE_ZK673.5	abl-1	ntl-3
GSE19922	grl-9	H01M10.2	H23L24.1	lurp-1	VC27A7L.1	T28D6.5	R11E3.2	ram-5	unc-122	gnrr-6	M7.10	F09B12.5	C54E4.4	CELE_B0285.6	ech-5	F07A11.1	mab-9	W03F11.5	clec-145	fbxc-33	C28H8.5	tpst-2	sra-17	nhr-89	sue-1	CELE_F56H9.6	nhr-51	CELE_C14C6.6	F26C11.1	grl-3	rsef-1	K03H6.5	str-143	srt-25	nstp-6	CELE_C18B10.6	F42G2.5	CELE_C08H9.6	R03G5.6	twk-46	Y65B4BR.1	fbxa-169	ins-24	Y39A1A.9	CELE_C33E10.5	Y65B4A.6	sru-25	npr-16	CELE_Y57A10C.9
GSE19972	CELE_C06C3.7	srh-3	F09E10.6	ccch-2	ceh-10	CELE_T11F9.1	ZC487.2	F56A8.8	ZK816.1	E04D5.2	K02D10.3	CELE_R08H2.10	T06C10.3	ifta-2	M28.2	aqp-6	str-109	C43H6.7	pstk-1	T06A1.1	T02H6.9	nhr-274	Y71G12A.4	F28A10.4	CELE_R52.5	K01A11.3	srv-7	T18D3.1	srx-35	C09H10.5	npr-17	str-253	col-78	tftc-1	dsl-2	nhr-217	str-102	sra-4	sdz-15	CELE_F26D2.10	mksr-1	Y57A10A.31	fbxb-103	F52D2.5	CELE_Y39A1A.22	R01H2.2	srbc-1	sulp-3	R09B5.12
GSE20053	C36C9.5	osr-1	C31E10.4	K09E3.4	F10G2.2	sra-39	F46C5.6	ZK354.8	srh-154	C02H6.1	cln-3.2	D1007.9	eff-1	hlh-31	K08E4.7	C32E8.4	F28C6.1	lgc-53	srbc-2	F19B6.3	T20B12.4	Y48C3A.14	CELE_C44C10.5	T05C12.4	ZK993.2	C37E2.3	ZC190.7	Y65B4BL.1	srbc-14	ocr-4	T15D6.11	C54D10.14	ZK177.9	srj-1	CELE_W04G5.7	clec-193	gar-3	Y6G8.2	dsh-1	Y54E5A.2	CELE_C14C6.8	CELE_C08F11.3	ace-4	T13H5.1	Y71G12B.31	CELE_F59A6.2	srab-1	CELE_C08H9.11	srj-8
GSE21162	Y17G7B.3	C23H4.6	alg-5	Y39H10A.6	clec-221	nhr-263	glr-8	F13G11.2	frpr-7	srx-8	Y110A7A.15	T12C9.7	T19D12.10	nhr-205	math-19	nhr-77	CELE_T13F2.4	fbxa-185	mcm-4	svop-1	CELE_T06E4.8	pbs-7	CELE_C06B8.3	pgp-8	F21H12.2	CELE_F31F4.17	CELE_F07G6.2	cdc-6	cogc-6	K04C1.3	CELE_C53D6.6	CELE_Y51H4A.22	nol-6	D2096.7	dnj-2	CELE_C24D10.5	oac-50	arrd-24	W02B3.3	Y97E10AL.1	F56F11.4	lron-1	R03G8.4	srz-74	C09G1.2	CELE_Y45F10B.3	ttll-15	F21G4.3	srsx-11
GSE21376	Y38F1A.1	fip-4	CELE_ZK829.9	CELE_Y75B8A.34	F57F4.1	Y119C1B.1	CELE_Y80D3A.8	ZK643.7	fbxa-214	B0432.7	grl-19	C18D1.2	F59D6.6	B0524.4	CELE_Y43F8C.6	lgc-5	sto-3	cebp-1	dsc-1	srh-122	srx-128	mps-3	D1044.4	vab-19	C50F7.3	srx-92	C01B12.4	CELE_Y68A4A.10	F02C12.4	CELE_Y57G11C.18	Y92H12BL.4	srbc-31	srh-214	oac-5	CELE_C31B8.9	CELE_F22E5.2	sqv-6	F30A10.2	CELE_W03F9.9	ceh-39	C53C11.1	egas-3	npr-13	sra-28	rpn-10	Y92H12BM.1	C16A11.7	ptr-13	flr-1
GSE21467	C15A11.2	glb-4	srbc-48	F26D10.11	B0353.1	CELE_F14D7.3	enu-3	str-155	F25D7.5	D1079.1	ZK1086.2	srh-60	C24A11.2	fbxb-103	CELE_Y57G11C.18	rilp-1	F48G7.12	CELE_Y116F11B.13	CELE_F08D12.4	C36B7.4	lim-8	F28C10.1	srx-98	clec-29	trx-5	CELE_C33C12.7	T06E8.2	gcy-29	F01E11.3	F23F12.8	B0222.2	srx-74	CELE_ZC482.4	sri-17	glct-2	CELE_C46C2.3	ocam-1	CELE_F36D1.4	srd-19	F33A8.6	clec-110	Y43H11AL.1	CELE_F15H9.1	unc-34	str-77	T25F10.4	CELE_T08H10.3	C25A6.1	C30F8.3
GSE21591	apd-3	hdl-1	daf-36	nep-8	lam-3	bath-10	Y74C10AR.2	F41G4.8	tsp-11	T03D3.5	bed-2	tsp-20	dhs-17	D1007.15	cyp-33C2	F49D11.7	CELE_R119.5	K02F6.3	dmd-9	C26D10.3	F35C11.6	mrp-2	F14D12.1	F09F9.3	CELE_Y111B2A.21	klp-11	F59D6.1	K11G9.3	inx-11	CELE_Y73F8A.26	srsx-3	dyla-1	K08D10.14	Y50D4A.4	CELE_Y51H4A.22	Y71H2AM.10	kin-1	fbxa-147	F32D8.3	F19C7.8	vab-8	tag-68	F35B3.7	prx-1	C34D10.2	set-5	gnrr-1	nas-4	mocs-1
GSE21747	npr-32	ZK563.2	Y40B10A.5	C31H5.1	str-1	aqp-5	CELE_H28G03.3	W05G11.4	nxf-1	sra-9	Y95B8A.12	srh-190	CELE_T20H9.6	col-176	srv-19	glna-3	R13H4.5	srh-194	sra-37	CELE_F52C6.13	mdt-1.2	F45E6.1	srsx-13	Y95B8A.4	dnj-24	inx-16	smp-2	CELE_ZK1307.7	T05C12.9	CELE_C52D10.3	ZK1098.12	acl-11	CELE_C25G6.1	srd-27	F46C8.1	srh-19	WBGene00219273	sru-1	gpa-4	fbxa-13	CELE_ZK262.4	Y65B4A.8	klp-17	pag-3	E04F6.2	F32D8.1	T22C1.5	CELE_C06B8.3	srbc-68
GSE21784	srt-18	CELE_Y46G5A.23	CELE_F23B2.3	srd-39	F28C6.9	CELE_ZK637.14	CELE_Y43F8B.7	oac-13	fbxb-79	srx-8	C14E2.4	str-23	srd-44	ZC449.2	CELE_ZK380.4	str-187	F14H8.5	CELE_C17H1.2	F55A4.3	F56C3.5	daam-1	got-1.1	CELE_W05B2.2	sre-43	lgc-15	sydn-1	nhr-265	str-174	F55D1.1	W04A8.6	CELE_ZC204.13	nhr-269	cah-6	jkk-1	T15D6.4	F28B4.1	epg-3	F43C11.12	C39D10.1	pop-1	srh-38	C46H11.1	srz-15	F22B3.7	C02F4.5	cdh-1	C24A11.5	lgc-46	CELE_Y51A2A.5
GSE2180	unc-11	R11G1.1	F54A3.2	clec-135	Y50D4C.5	cutl-8	madd-4	R03C1.1	CELE_Y43D4A.5	tbc-16	snt-4	let-765	jip-1	cnnm-1	ZC123.4	T23B5.3	hpo-39	gon-2	basl-1	K09B11.5	cfap-36	hpo-34	nhr-119	vab-10	Y111B2A.10	spl-3	mca-3	C32E12.4	zipt-15	grl-20	rege-1	hpo-38	sad-1	H11E01.3	twk-45	srg-30	C10G8.3	cnp-2	pqn-27	egl-3	C14B4.2	W10C4.1	glb-11	gcy-12	D1054.9	F40H6.5	T25B9.4	ajm-1	Y22D7AL.1
GSE21819	T20D4.13	srx-67	Y92H12BL.4	snt-1	nhr-266	fbxa-202	Y62H9A.1	lgc-48	nhr-227	H35N09.2	C15B12.2	ZK863.1	F35C8.1	srx-17	pqn-10	sra-10	T21E8.5	T21D12.11	srx-46	sto-6	CELE_C53D6.10	srh-239	ddx-35	CELE_C04E12.10	Y48C3A.1	srh-55	H20J04.7	asic-1	srbc-82	nipi-4	K04H4.2	sri-1	F13H8.5	srw-143	T26C5.4	sru-13	K08F9.1	frpr-11	srbc-44	CELE_C28D4.7	CELE_R10E9.3	srbc-49	CELE_D1025.1	ceh-6	ZC21.3	glb-3	T25B6.3	C33F10.11	F21C10.1
GSE2210	lim-6	C41H7.2	srh-296	CELE_F19B10.3	Y34D9A.8	F32B5.2	smp-2	F39B2.7	Y22D7AL.3	CELE_W03F9.4	CELE_C04E6.4	fbxa-216	srd-32	Y70C5B.1	F16G10.13	dct-12	C41D11.6	ugt-38	C08G5.1	str-111	CELE_Y53C10A.15	F25B3.2	F16G10.3	sre-30	CELE_T06G6.3	srz-58	srt-32	clec-121	F21G4.3	AH9.3	srab-22	F16B4.7	R12G8.1	CELE_C17H1.5	F13A2.6	rgs-6	C16C8.17	CELE_Y47H9C.12	F18E9.1	F07C4.12	mrps-31	clec-217	K03H9.3	nep-18	CELE_F58A4.1	bath-31	F40G12.5	srg-17	D2092.6
GSE22660	F31F7.2	srw-140	F13H6.5	col-75	bath-24	E04F6.10	F26D11.4	comt-1	nlr-1	srbc-70	CELE_F25E5.9	oac-31	zag-1	lgc-38	CELE_W05B2.2	CELE_H04M03.11	ttc-7	F08G2.7	sri-46	T03D3.5	tra-1	W04A8.2	arl-3	CELE_T26E4.1	K05F6.8	CELE_Y18D10A.3	B0353.1	gpa-6	Y46D2A.1	gcy-9	Y48C3A.1	cfap-36	tiam-1	tag-68	CELE_K08F11.1	nhr-165	Y73F8A.22	hrpu-2	gnrr-4	T20D4.15	xol-1	CELE_F25E5.3	spl-3	grl-29	hpo-11	srg-67	CELE_W04G5.10	sprr-1	F45E1.2
GSE23013	B0496.2	B0507.5	C01C4.2	C03D6.1	CELE_C55A6.6	C55C2.4	cfim-1	W03G9.7	ckb-1	dml-1	ess-2	CELE_F10A3.12	CELE_F14D7.5	F17A9.2	F20A1.8	F21C10.4	F21D12.3	CELE_F23B2.10	F25H2.3	F26E4.2	F37D6.4	F39D8.3	F49D11.10	CELE_F53B2.1	CELE_F55D12.1	F56A8.9	CELE_F57E7.1	fbxa-88	fbxb-96	fut-6	gcy-5	H14E04.3	her-1	irk-3	Y19D10B.3	K01A2.5	K03H6.1	K04F1.8	K05G3.2	lgc-37	lgc-55	CELE_M02F4.1	M04C3.2	mdt-18	mec-9	nape-2	nhr-199	nhx-8	hum-9
GSE23528	C16B8.2	gpx-8	dhc-3	F13C5.3	Y54E5A.2	F12E12.3	M04F3.2	hpo-11	glb-25	kel-1	F53A10.2	W03H9.2	ZK721.4	clec-161	srx-77	slcf-2	amt-3	T20F7.5	ZK1055.2	ZK1025.4	C10A4.7	scpl-1	dgk-5	sue-1	cof-2	cyp-34A6	osm-12	srh-203	clec-238	srw-67	F26D2.3	F13E6.2	C27F2.1	T05A1.5	F12A10.6	ift-139	scl-7	dop-1	srh-109	srh-154	K12B6.2	F22D3.4	lgc-33	Y119C1B.3	F56A11.4	pro-3	fbxa-214	Y116A8B.4	F23F12.8
GSE23843	CELE_T23F1.3	F14H8.2	sto-6	str-46	lim-6	str-181	F11F1.1	unc-77	fbxc-7	daf-8	npr-6	gcy-28	C28G1.2	Y67D8A.2	Y62H9A.8	B0041.1	sre-19	unc-43	lgc-38	sra-12	F10C1.3	CELE_Y17D7B.10	T05B4.13	sdf-9	srsx-33	R13H7.2	acc-1	srt-73	F08F3.8	srd-2	C54E4.1	ZC190.6	srab-3	R11G1.1	sue-1	glb-5	sydn-1	ugt-18	srxa-15	cnc-6	F41C6.7	gst-18	ZK355.6	B0228.8	arrd-11	C03B1.6	rle-1	B0432.7	C17G1.1
GSE24847	2L52.1	aakb-2	abf-4	C37H5.2	abt-6	abu-2	acd-2	acd-3	acd-4	acd-5	acr-23	acr-24	acr-6	CELE_R09E10.4	acs-9	adpr-1	D2024.2	AH10.2	aly-3	W02G9.5	ant-1.2	apc-17	aph-2	arrd-22	arrd-8	asna-2	atm-1	atx-3	B0034.1	B0041.1	B0207.10	B0222.11	B0228.8	CELE_B0238.1	B0244.11	B0244.4	CELE_B0250.7	CELE_B0281.1	CELE_B0284.3	CELE_B0334.10	B0336.12	B0379.6	CELE_B0391.3	B0454.6	CELE_B0457.2	B0496.1	B0507.5	B0507.7	B0524.4
GSE25513	F14B6.3	CELE_F39E9.6	sre-12	sdz-19	oac-54	cnt-2	gcy-29	EEED8.15	C16B8.2	srbc-62	str-13	sru-4	sra-37	CELE_F46B3.15	sop-3	AH9.4	trk-1	M04D8.5	srg-53	srbc-3	C24A11.5	gpa-6	Y73B3A.7	W05F2.4	gcn-1	CELE_F10D2.12	hpk-1	srd-56	R05C11.2	CELE_Y57A10C.10	smi-1	srab-11	B0524.6	F39B2.9	che-1	T01G6.1	mec-14	tftc-1	CELE_W09H1.3	F07C4.11	T06E8.2	srsx-33	sri-15	fbxa-137	C41D11.6	srg-51	CELE_Y105C5A.10	srj-39	srv-19
GSE25633	Y54G2A.12	eri-3	clec-55	clec-100	Y116A8C.33	CELE_Y39A1A.22	CELE_W02H3.2	Y110A2AL.9	K09F6.7	F17A9.5	srz-5	K11C4.1	klp-18	C15C7.6	CELE_C25G6.4	H08J19.1	Y95B8A.8	T07F8.1	egl-6	F30A10.2	cyp-14A2	CELE_B0280.17	CELE_Y6B3B.3	glb-30	fbxa-176	sri-11	mpst-2	dos-3	CELE_C17H1.5	C31G12.3	ZK1290.1	gba-2	orc-1	T05A1.5	F09A5.3	F56F11.4	F10G2.7	CELE_Y70G10A.2	Y47G7B.2	madf-6	T01G5.7	CELE_Y6B3B.4	fbxa-206	dog-1	ZC132.2	C50E3.5	srr-2	irk-2	CELE_T16H12.2
GSE25831	acs-22	fbxa-114	W07E6.5	Y110A2AL.6	idh-1	F54A3.2	cwp-1	srh-251	CELE_Y116A8C.23	add-2	F47B7.5	acl-11	T08D10.5	K09C8.2	CELE_F46F2.4	F40G9.8	arrd-19	ceh-44	C46C2.5	F47F6.9	unc-33	phf-33	srbc-3	C34F11.2	Y71H2AM.9	CELE_Y38H6C.19	nhr-239	gei-17	F56C3.5	srt-31	clec-203	T05A8.1	fbxb-52	nhr-75	mig-22	cutl-22	png-1	F46H5.5	math-32	ssp-35	let-19	Y53G8AL.3	C35A5.4	hex-1	C10G11.6	srh-82	CELE_T05A6.4	Y47D9A.3	lbp-8
GSE27401	CELE_T16H12.9	CELE_Y111B2A.19	srv-29	C31H1.2	F53G12.4	ZC247.2	CELE_C44H9.6	nhr-104	F35F10.14	gcy-31	C03B1.7	Y18H1A.9	CELE_M01B2.6	rgs-1	nep-25	CELE_F07E5.7	F56H6.2	srh-282	dmsr-7	CELE_C03G6.6	CELE_F23B2.10	F16F9.3	srg-9	CELE_T08G5.1	C03A3.3	srh-87	zmp-1	tbb-1	CELE_W09G12.6	ncs-5	nhr-127	kcnl-1	rpi-2	F42C5.3	fbxa-8	CELE_Y64G10A.7	F55G7.3	gei-8	F21G4.3	srz-1	CELE_C12D5.3	srsx-33	clec-238	daf-8	sprr-1	mls-1	clec-243	gadr-4	CELE_C16C4.1
GSE27677	vab-19	srt-23	unc-2	gbb-2	mpst-2	Y59A8B.8	K08E7.5	zmp-2	unc-58	C15A7.2	src-1	C09F12.2	rpy-1	F26C11.3	tbc-16	Y47H9B.2	ser-7	Y53G8AM.8	srh-10	Y94H6A.4	C34F6.1	F07A11.1	F11F1.1	hpo-11	srv-17	amt-3	ttx-3	sru-20	F38B6.2	acr-14	mec-2	cng-2	srt-53	H42K12.3	C14B4.2	sre-32	sos-1	Y71G12B.18	F36F12.1	ZK1025.4	unc-11	lin-42	F58E6.13	T15B12.1	F33A8.6	mec-14	CELE_R10E8.5	dmd-10	CELE_Y64G10A.7
GSE27867	fbxc-34	sre-38	srg-34	CELE_T26E4.1	fbxb-106	4R79.2	str-68	cyp-14A4	CELE_K09C4.4	pqn-20	Y67D8C.2	sra-30	F56H6.2	CELE_T24E12.13	Y76B12C.6	nhr-239	C30E1.8	srd-47	srx-66	dct-14	CELE_C12D8.23	CELE_R09E10.8	clec-131	madf-3	ndx-4	Y73B3A.7	str-8	nhr-158	btb-10	srh-79	C03B1.7	F47B8.1	spo-7	K09H9.1	CELE_F59B2.12	hyl-1	clec-194	srx-135	ZK355.2	C39D10.5	npax-3	F25H2.12	B0303.3	dcp-66	K05C4.9	F56C3.5	nmur-3	T23G5.3	oac-11
GSE28494	sfxn-1.2	F07F6.1	fbxa-174	F20D12.7	Y46G5A.15	Y45F10D.6	math-8	clec-137	Y51H7C.13	Y69F12A.1	srh-251	VC27A7L.1	Y57A10B.7	C44H9.5	CELE_Y51A2B.4	lov-1	CELE_Y53F4B.5	dhs-15	best-10	ugt-31	Y110A2AL.7	Y105C5A.15	scl-1	CELE_Y46G5A.2	pro-3	W02H5.2	F16G10.1	dmsr-13	ZK484.7	CELE_K06B4.3	usp-3	srx-41	Y73B6A.1	thn-1	mpz-4	srh-5	clec-92	col-78	ZK84.2	F53A9.7	F26A1.4	Y47H9B.2	CELE_M04G7.3	CELE_Y8A9A.2	CELE_Y52D5A.2	F22D3.4	C38C6.5	K01A6.5	R07A4.3
GSE28856	F33H2.8	CELE_C54C8.12	B0228.9	F49E12.8	str-101	cutl-5	CELE_B0334.10	CELE_ZK673.6	C38C6.3	ZK402.5	sru-13	sru-4	gsp-2	cdc-48.2	clec-202	F07D3.3	srh-92	CELE_F19B10.3	mpz-6	C16C8.8	odr-3	CELE_F54F7.7	F55E10.1	str-159	CELE_F23A7.5	oac-52	egl-46	amt-3	C17E7.10	gpa-14	nep-13	T05F1.7	K01B6.3	gly-14	ZC449.5	dpy-27	K02G10.5	CELE_F36H5.9	CELE_F25B4.7	F49D11.2	W06D11.4	aat-5	T19A5.3	del-8	sru-1	ptr-17	srj-14	C53D5.2	Y67D8C.9
GSE29951	sre-32	srw-40	nhx-8	C27F2.1	F45C12.9	sru-1	Y65A5A.2	Y50D4C.3	srt-34	fbxb-11	K12H6.4	Y47D7A.7	sra-7	K07F5.7	B0207.5	skr-14	rga-2	CELE_F52E1.3	CELE_F46F5.13	srb-17	nhr-192	CELE_F13E9.4	twk-45	dyf-2	F54F2.6	str-159	M151.1	CELE_E03H4.2	srh-16	Y70C5B.1	C33H5.2	T14G8.4	clec-107	srx-43	str-97	sdz-14	clec-219	F40E12.1	svh-1	fbxa-118	Y46E12A.3	str-106	Y95B8A.8	F56H6.13	C28H8.7	eak-4	ceh-74	clec-184	CELE_F25E5.9
GSE30505	fbxa-220	ceh-26	F14F4.1	taf-2	Y55B1BR.2	alh-7	T05C3.2	F32B4.4	gnrr-6	CELE_Y60A3A.14	nhr-129	CELE_K08D8.2	tbc-17	exc-4	hpo-37	tag-68	pcf-11	nhr-27	tbc-8	unc-3	CELE_Y38H8A.5	F29B9.5	tbx-32	Y59C2A.3	cdh-8	unc-46	wee-1.1	C29G2.3	Y57E12B.4	CELE_Y57A10C.9	F53H4.4	R01E6.7	scrt-1	Y116A8C.10	K08D10.5	F21C10.5	CELE_F36A4.1	R04E5.8	F59D12.1	ttc-7	C10G8.2	Y71H2AM.9	Y43F4A.4	smk-1	cnd-1	CELE_T11F9.1	W02H5.2	gbf-1	sax-7
GSE32031	T22B2.5	Y50C1A.2	F38H4.6	C43F9.5	nhr-167	clc-4	ZK287.7	mks-6	CELE_T11F9.10	CELE_F44D12.10	srw-6	hpo-35	spp-20	twk-47	F40G9.8	nxf-1	skr-17	F19G12.4	str-57	CELE_F07G6.3	srt-35	F40F11.4	CELE_F57E7.1	T24D8.6	T22C8.1	C25F9.13	F28B4.1	str-97	F20D12.7	srbc-3	nphp-1	sel-8	F35D11.5	srh-167	F49C12.1	ssq-4	lin-25	bbs-2	CELE_C08F8.3	K08D9.4	K04F1.12	scc-1	str-134	C47E12.11	C14A4.7	dpy-30	nhr-217	F15D4.6	sdz-25
GSE32339	C16E9.17	str-99	sre-7	T22H6.1	ZC416.2	K09H9.1	CELE_Y26G10.1	pgp-8	CELE_F29C4.4	CELE_K08C9.7	sri-74	oac-54	F42G8.7	T07F10.6	srw-98	clec-171	CELE_F46B3.7	ncs-1	str-83	CELE_Y57A10C.8	srh-270	F41E7.6	mrp-6	phf-32	srbc-51	Y46H3D.4	math-25	otpl-4	srbc-84	usp-3	F11C3.1	sre-26	F41H10.12	CELE_C50H11.17	srsx-5	CELE_T27C5.8	F32B4.4	CELE_T26H8.5	CELE_T08G5.16	srab-8	srxa-16	C50F7.9	sru-23	Y19D10B.1	B0507.8	CELE_B0238.7	str-130	fbxa-43	K01A6.5
GSE32467	Y92H12BL.1	bath-2	htp-1	srx-59	F53B6.4	F08G12.8	srbc-65	R07E5.6	ZK328.4	H19M22.4	F58A3.3	gst-33	Y51A2D.8	K08D10.14	dyf-18	srh-36	H20E11.2	W03D8.10	sri-65	sup-26	F47F6.9	ipla-4	Y71H2AL.2	str-228	jip-1	clec-211	T23F4.3	C13F10.2	W02G9.5	F56B3.6	mex-6	C50E3.5	hlh-8	gpa-3	srd-16	C18D1.2	H38K22.4	C50E3.13	F02C12.4	fbxa-179	Y53G8AR.5	dnj-28	str-229	srj-55	C02F4.5	frpr-20	klo-2	CELE_Y53F4B.3	spe-5
GSE32521	F52G3.3	CELE_Y53F4B.17	fbxb-68	str-253	dmsr-10	sre-51	T12A7.7	CELE_Y57G11C.6	CELE_T03E6.9	sra-26	R02C2.1	CELE_Y49F6A.5	ceh-43	srw-134	F46F11.1	CELE_Y67A10A.11	poml-1	F16G10.7	Y71F9B.15	CELE_Y102A5C.4	sri-31	F19C7.8	K07F5.7	CELE_F14D7.2	CELE_T10D4.7	CELE_C17H1.13	srbc-40	CELE_R09F10.8	F37A4.6	bath-19	clec-17	fbxb-105	amt-2	dod-24	CELE_B0019.2	C27A7.3	srxa-7	srw-77	C46E10.8	fpn-1.3	F28H7.6	CELE_C13A2.2	ttr-56	T20B6.1	kvs-1	T24C2.3	clec-190	hlh-10	CELE_Y43D4A.6
GSE32942	nhr-44	sdz-10	CELE_K09C4.7	F15E6.3	Y37E11AL.1	CELE_Y51A2A.6	C44H9.5	nhl-3	CELE_C08F11.1	ZC196.2	Y55B1BR.2	gpx-8	B0207.2	mig-17	kvs-4	rdy-2	eat-4	F41H10.5	R160.2	rbc-1	ilys-1	ugt-11	cpx-2	flp-6	K11G9.3	sri-63	cnd-1	glb-10	smc-4	tba-5	F09F7.5	W01A11.7	arc-1	CELE_K02E2.1	C50D2.8	srz-53	F22B5.6	clec-194	CELE_Y39C12A.9	Y61A9LA.10	M79.2	math-16	cnnm-1	pif-1	C15B12.4	klp-20	str-222	B0507.3	F21D5.3
GSE32949	CELE_R04D3.3	F55C12.6	unc-58	W03G9.5	F33A8.7	ZC449.4	K04G2.7	srx-134	srm-4	math-37	fbxb-46	CELE_K02E7.1	B0207.1	srh-304	ztf-11	CELE_F39E9.6	F38H4.6	ZC434.3	nhr-188	C40H1.2	CELE_Y116A8C.9	C18G1.6	thn-5	CELE_F57E7.2	T07H6.1	C16C8.17	F26D2.3	F13H10.5	nas-38	F09B12.5	sra-11	srh-30	nhr-16	T26C5.2	srbc-2	M03E7.3	Y113G7C.1	pqn-42	acr-7	F53H4.3	W09H1.4	CELE_K06B4.15	C17D12.5	C09B9.7	col-116	gcy-34	R05A10.1	CELE_C53D6.10	F54F2.6
GSE34026	Y40B1A.2	ZK287.3	lgc-47	rsy-1	kvs-1	C35C5.11	T15D6.12	CELE_F25E5.7	CELE_F44D12.10	Y73E7A.6	glb-8	Y39A3B.3	F40G12.6	lin-15B	tag-68	cfz-2	F19G12.4	Y73F8A.22	W02H5.2	vps-4	CELE_F59B2.9	F59D12.1	C24A3.4	zip-7	CELE_T10B9.9	stdh-2	srv-5	C18H9.3	C56E10.3	K04C1.2	str-172	vab-19	nhr-98	CELE_F42E8.1	rom-4	CELE_Y81B9A.3	laf-1	CELE_Y39B6A.7	magi-1	F54F11.1	F02H6.3	CELE_C08E8.1	grl-29	CELE_ZC482.4	try-5	E04D5.2	abu-4	F54B11.7	CELE_T24A6.7
GSE34113	CELE_F40H7.12	W03D8.11	gcy-21	CELE_T16H12.9	C10A4.4	gcy-17	acl-8	acd-5	prx-1	nhr-227	K07F5.7	grl-17	scl-25	CELE_F12A10.5	arrd-3	R11A5.6	CELE_W04G5.7	F26F2.7	T28D9.9	nas-13	M04D8.7	Y39E4A.1	W03D8.7	T22B2.3	Y38F1A.4	H43I07.1	CELE_F58A4.1	lin-38	kcnl-1	dhs-17	C47E12.9	nep-12	CELE_F55C9.5	CELE_F57E7.1	F59C12.3	cdr-3	F56H6.13	F16G10.15	sra-3	F46E10.3	F40A3.1	srt-42	rol-3	K12B6.4	srh-181	best-17	C03C10.2	srw-130	CELE_E03H4.11
GSE34471	CELE_ZK673.5	F55A4.2	Y43F4A.3	srw-61	C12D12.3	C15H9.3	Y17G9A.4	CELE_T11B7.1	cyp-33C1	T06E8.2	C36C9.5	gap-1	F55A12.6	tor-1	srw-115	nhr-197	tax-4	srh-203	T01C8.3	srh-233	srb-1	sec-24.2	srh-295	nhr-223	CELE_C45H4.13	pde-3	F27D9.4	F48E3.9	CELE_W09H1.3	K05F6.8	D2085.7	K06G5.1	F25H2.3	let-765	lips-1	K09F5.4	fbxb-78	F15E11.5	Y22D7AR.2	C08G5.1	del-8	C31E10.4	srt-5	C53A3.1	let-711	hot-2	sri-21	Y48C3A.14	gpa-4
GSE35354	abt-2	zyg-8	CELE_Y40H7A.11	ced-10	T09B9.5	tbc-17	jmjd-3.3	mop-25.1	ncx-8	cnnm-1	mrp-6	C03B1.6	gbb-2	F57C7.4	R07B7.12	prx-1	nekl-1	F21C10.6	tra-1	lin-31	D1007.15	hda-4	rsef-1	nhr-230	rab-18	C49G9.1	npr-13	Y71H2AM.3	Y119C1B.3	sinh-1	Y55F3BL.4	kvs-5	dyla-1	srsx-27	CELE_K08D8.1	Y38E10A.22	ZC504.1	tat-6	D1022.3	srg-58	F11C1.4	F28C6.10	lgc-33	Y95B8A.8	sorf-2	cfap-36	gcn-1	M02B7.5	fbxc-38
GSE35360	C01H6.2	srv-7	twk-45	mrp-6	K12B6.4	F27D4.6	C16D9.9	ggr-3	ins-1	nas-12	clec-180	srd-32	Y54G2A.16	Y43F8A.5	tom-1	Y113G7B.15	C18E9.7	C55C3.1	cof-2	dmsr-8	kvs-1	gcn-1	rab-18	rrc-1	C07E3.4	CELE_F01G10.10	fln-2	R07E3.7	pde-3	CELE_Y54E2A.10	B0198.3	mam-3	lgc-27	nhr-95	R03E9.2	CELE_ZC84.4	Y65B4BL.7	duox-2	chk-2	tbc-18	spv-1	nhr-28	mpz-1	F40G9.8	ZK470.2	C10G11.6	cutl-14	nep-12	CELE_Y47H9C.9
GSE36358	CELE_B0284.3	C16C8.7	C25A8.1	C30E1.3	CELE_C33C12.1	CELE_C38D9.8	C39B5.10	CELE_C40H5.7	CELE_T19H5.3	CELE_F09C6.3	CELE_F11A5.3	F15G9.3	F29A7.8	F32A5.3	F35D11.1	F37D6.4	CELE_F38E1.3	F42E11.3	F49D11.2	F55C7.2	CELE_F55G11.6	fbxb-118	fbxc-15	frpr-4	gcy-8	K02E10.5	nphp-1	oac-11	otpl-4	pcf-11	R05C11.2	R07E5.5	scl-17	spp-4	sra-9	srab-23	srp-1	srt-63	sru-15	srx-121	str-115	str-120	str-256	T04A6.3	T21H3.5	CELE_T27E7.4	taf-7.1	CELE_W04G5.4	W09D10.5
GSE37266	col-86	ZC53.2	unc-122	F43C1.1	adpr-1	srx-131	K11C4.1	gly-11	srab-10	CELE_C32H11.5	F47G4.4	sto-2	abts-2	CELE_C01G12.3	nhr-6	CELE_F23B2.10	str-122	math-50	F56C3.7	nprt-1	CELE_W02H3.2	T13C5.3	CELE_C07G3.8	dct-16	F59D12.1	crh-2	Y62H9A.12	T20H4.2	F58E6.8	C35E7.5	Y22D7AR.14	ZK402.5	K05F6.8	lgl-1	Y57A10B.2	C18B12.2	CELE_C08A9.9	snf-5	oac-19	T21E8.5	pat-9	srd-27	CELE_Y39B6A.7	acd-4	jnk-1	nhr-219	C44B11.1	srh-206	C15A7.2
GSE37303	gcy-2	rpl-35	srx-28	map-2	ral-1	F32H2.8	srh-128	acr-21	Y59C2A.2	rps-15	grd-16	T05A8.1	T01H3.2	tbx-41	C18B2.4	oac-39	ZK1055.2	Y5H2A.1	rga-2	CELE_Y64G10A.7	npr-30	Y67D8A.2	CELE_K08D8.2	srh-286	srxa-6	F53E10.3	lips-12	rpl-33	M153.2	npr-21	M02B7.5	CELE_F28G4.2	pqn-41	rpl-28	ZC487.2	rps-29	str-118	ZK355.5	CELE_Y105E8A.1	str-252	F47B7.5	crb-1	spl-3	CELE_T02G6.1	C05E11.7	ceh-45	T10E10.3	Y57E12B.4	CELE_Y116F11A.1
GSE37432	sru-20	clec-191	R01H10.7	B0546.3	best-15	srt-61	nhr-198	srh-187	Y49A10A.1	str-246	str-166	srt-62	CELE_Y37A1B.8	srh-293	cyn-16	F36D4.4	F38B6.3	F39F10.4	srv-17	tkr-1	srh-120	sdz-10	F52A8.3	E02C12.10	F09F7.5	F19H6.3	nhr-266	srbc-44	CELE_T02G6.11	oig-8	C09G5.7	mop-25.1	F45E12.6	srh-122	ceh-16	nphp-1	CELE_F21D9.8	CELE_C33C12.1	srt-48	R01H10.5	CELE_T23F1.5	taf-1	H10E21.5	myo-5	C03B1.3	phf-15	AH9.4	T08G11.3	T20D4.13
GSE38196	CELE_Y9C9A.13	C31G12.4	CELE_ZK218.4	Y22D7AL.4	rom-2	sri-34	F52H2.6	npr-17	clec-58	R193.3	CELE_Y116A8C.9	K05F6.12	fbxb-56	F53H4.6	CELE_T26E4.10	frpr-7	srx-3	CELE_R04B5.7	shc-1	gadr-3	CELE_K09D9.9	sqv-6	CELE_F52E1.3	srw-142	str-37	Y54G2A.26	cnt-2	C39D10.5	sra-7	T20F7.5	Y50D4C.5	col-75	srh-207	srg-20	clec-127	Y57E12B.1	inx-4	srd-32	C04B4.5	F31B9.2	clec-3	F17H10.4	str-221	pix-1	ZK809.3	R155.4	glr-2	T05B4.13	CELE_R52.6
GSE38997	C49H3.4	Y95B8A.8	zyg-8	mex-1	pix-1	ceh-14	H14E04.4	ntl-3	lin-38	T10E9.2	fbxb-74	gpa-5	Y67D8A.2	pqn-27	Y50D4A.4	glr-2	afd-1	F29A7.8	zhp-3	T20F7.5	sos-1	clec-157	jip-1	sre-29	cfi-1	F26C11.3	npp-8	F07A11.1	set-25	lgc-33	C02F5.10	kca-1	ztf-3	C31H1.8	scl-23	Y52E8A.1	sam-10	xol-1	CELE_Y39A1A.22	srx-44	F22B5.6	C15C6.2	cogc-1	Y57G7A.5	csp-1	twk-16	F19B10.2	Y70C5B.1	unc-103
GSE39012	nob-1	H23L24.1	CELE_F28B1.5	sri-70	str-74	CELE_ZK892.4	C28H8.8	srg-15	CELE_Y53F4B.5	sru-37	clc-4	CELE_M01G12.6	Y71F9AL.1	CELE_ZC204.6	clec-44	Y48E1C.1	fbxa-201	C54E4.4	srw-72	T12A2.3	bath-1	CELE_T27E7.4	nhr-77	CELE_BE10.4	cdh-8	B0507.9	str-146	CELE_Y40H7A.4	usp-46	cmk-1	CELE_F19B2.7	kap-1	T21D12.11	lin-61	fbxb-51	H09G03.1	K11H12.6	K04H8.2	F30A10.4	tor-1	kin-26	CELE_Y73F8A.20	str-82	K09H9.7	CELE_Y46G5A.8	nhr-95	F13A2.1	C28F5.4	F57B1.6
GSE39145	srw-124	rgef-1	CELE_F58D12.3	CELE_Y38H6C.19	twk-37	CELE_BE10.3	F19C6.4	F47F2.2	cpg-8	C11D2.2	fbxb-76	C18G1.6	fbxa-169	H01G02.4	C18G1.8	M88.4	xol-1	ZC190.2	R08C7.11	CELE_T26E4.9	srg-1	CELE_Y53F4B.23	lips-12	F44E7.7	CELE_C23G10.5	sri-25	fbxc-38	E02C12.12	H14E04.4	W02H5.2	D1044.4	sre-21	dpy-1	F13C5.3	CELE_Y37A1B.8	clec-142	C03H5.7	K04F10.2	T14E8.4	CELE_F43G6.5	clec-198	fbxb-1	C05E7.3	nhr-157	sre-44	D1005.6	CELE_Y73C8C.4	Y54G2A.73	CELE_F25D1.4
GSE39252	F22G12.7	clec-213	ceh-14	oac-10	F45C12.9	nhr-157	sri-60	Y71F9AL.7	srbc-40	CELE_F16H6.12	F41E7.6	Y41D4A.5	srh-216	gcy-33	dmsr-4	T25F10.1	T22G5.3	CELE_Y44A6D.1	C31H2.3	F59D12.3	gcy-29	tax-4	CELE_C25A1.15	cutl-22	srw-43	srx-23	pqn-20	F29A7.8	B0507.4	zmp-1	F39F10.5	str-37	CELE_F49H6.5	srj-4	CELE_Y57A10A.28	CELE_Y116A8C.37	scl-25	srh-87	Y48G1A.4	str-211	F59F5.3	srh-181	srg-3	F49E12.7	F40G9.18	hlh-3	F13C5.3	Y49A3A.1	F58B4.4
GSE40127	F41B4.3	nhx-1	CELE_Y38H8A.5	crn-2	C41H7.1	hlh-19	B0261.5	T07H6.1	mesp-1	CELE_T26E3.5	F35F10.13	R07B1.5	mai-1	fbxa-89	arrd-19	ccb-2	CELE_F20G2.5	gop-1	CELE_K08D8.1	F14F9.4	T23B3.6	kal-1	nhr-47	clc-2	dhhc-1	gnrr-7	CELE_F28G4.2	cyp-13A1	C06A6.2	daf-25	svh-1	srh-276	alh-8	srt-44	daf-8	CELE_C50B6.9	ztf-18	fbxb-14	utx-1	mgl-2	F40H3.2	Y39G10AR.16	srg-68	fbxa-113	rme-4	rrf-2	F25G6.1	spat-3	str-163
GSE40371	F55G7.1	F11F1.4	clec-223	Y62H9A.14	T25E4.2	math-23	gpa-13	CELE_ZK105.6	W07G1.7	nhr-72	Y57G7A.3	str-102	srh-18	CELE_Y52B11A.3	C41H7.2	Y45G5AM.4	CELE_K03D3.5	B0228.9	CELE_T20H9.6	cri-1	C28A5.6	uev-2	CELE_C33C12.4	F37H8.2	F27C8.2	CELE_Y26D4A.8	F32B5.3	T27A1.3	T23E1.3	C45B2.1	gmn-1	ugt-3	F14H12.7	clec-126	nep-12	F13B9.2	CELE_F45D11.5	K04F1.14	fbxb-97	W03D2.7	F35C5.12	wrt-9	C35B1.4	T13F3.6	CELE_W04G5.7	K09E3.5	D1044.5	F46C8.1	srv-31
GSE41056	R07D5.2	Y39F10A.3	CELE_C55A1.1	CELE_F25E5.9	lgc-33	F38B6.2	irk-1	rpl-18	unc-79	rps-6	tyr-5	rpl-15	rps-0	H06I04.5	C27A7.3	rpl-16	srx-136	rps-5	lag-2	mlt-4	lgx-1	srh-92	T21E12.5	srj-5	clec-199	srv-31	CELE_F09D12.2	gpx-8	math-48	ttc-7	glr-2	rsef-1	srt-45	F22H10.1	srh-131	nas-36	str-101	srx-6	phf-34	cutl-28	srh-216	F18G5.1	F47G4.4	CELE_Y67H2A.5	sfxn-1.1	C38C6.5	hpk-1	best-10	T02H6.10
GSE41366	sos-1	F57C7.4	M04F3.2	cogc-1	Y95B8A.8	C39D10.5	F56A11.4	dyf-2	C18H9.3	twk-45	pro-3	gpa-18	tra-1	W09H1.4	hrpu-2	gpx-8	sprr-1	K02F3.2	Y92H12A.5	F12A10.6	srt-23	F54A3.2	hpo-11	sro-1	CD4.5	CELE_Y57G11C.499	T20F7.5	F48A9.1	zipt-15	C27F2.1	CELE_Y73B3A.11	T24E12.10	Y50D4C.3	tbc-16	clec-135	cgef-1	acr-17	C44H9.5	del-8	sulp-1	ssl-1	Y73B3A.7	R04E5.9	hpo-20	C15A7.2	Y53G8AM.8	Y116A8B.4	F16B12.1	CELE_Y39E4B.7
GSE42192	C34D1.4	CELE_T03E6.9	noca-1	mlk-1	K11E4.1	srd-27	pqn-41	cdap-2	mop-25.1	fbxa-150	nas-32	gcy-33	amt-3	lis-1	CELE_W05H12.2	mrt-2	vps-4	nhr-223	C29F5.5	CELE_T26H8.5	srh-193	srh-167	srh-3	cdh-12	W05H7.1	unc-11	tra-1	ncx-8	M153.5	F46A8.11	CELE_F26D2.13	str-20	C32C4.1	rga-6	cutl-29	cdh-8	sre-2	Y48G1C.5	dop-1	hpk-1	M151.1	H08J19.1	ace-4	tbc-13	K06A1.2	C23H3.9	Y70C5B.1	ndx-7	CELE_T28F3.9
GSE42592	Y53G8AM.8	sprr-1	hpo-11	Y50D7A.8	npr-31	T26C11.4	sro-1	trk-1	CELE_Y18D10A.2	gpa-5	alr-1	C41A3.1	srbc-43	Y48G1BM.6	rab-37	C05C8.8	sop-3	sinh-1	str-140	Y56A3A.16	K04A8.2	K08C7.4	C39D10.5	B0024.15	F42A9.9	F56F10.2	amt-3	F26A1.7	hda-10	R173.3	srbc-76	maco-1	eya-1	srv-31	F20A1.4	odr-2	C18B12.2	glb-31	CELE_T05E11.8	K08A2.4	Y95B8A.8	ceh-58	CELE_F56D5.9	Y92H12A.5	F39B3.3	Y50C1A.2	ift-139	K08E7.6	dhc-3
GSE42689	cutl-22	sru-3	CELE_T04B2.7	pde-5	sri-50	exp-1	mab-10	srh-257	fip-4	C10F3.7	C28H8.2	nhr-174	wago-11	Y53G8AM.8	srbc-63	M01G4.1	srh-178	nkat-1	F46B6.9	CELE_F56D5.2	CELE_C54C8.3	srbc-70	T22B11.1	srx-29	CELE_C12D5.10	srw-38	hum-10	Y41D4B.24	M04C9.2	str-83	acr-19	K04F1.10	T07D10.1	C09B9.4	CELE_T23D5.8	C17E7.10	CELE_K02E7.1	srbc-5	CELE_T26E4.10	W03B1.3	rmd-4	C17E7.13	F02D10.3	C38C5.1	C18G1.7	maco-1	C01G5.4	CELE_C32B5.7	snt-3
GSE42703	mltn-6	abts-2	F22G12.3	CELE_Y39A1A.17	C53C9.6	clec-134	ZK265.3	F56E10.1	Y55F3BR.10	CELE_F08D12.12	tiar-2	K11G9.3	egl-43	CELE_F43G6.7	T10B10.9	C03E10.1	set-30	ceh-14	F56H6.2	CELE_C47G2.4	rpb-2	srj-19	math-9	sri-47	CELE_F47H4.2	F20A1.2	otpl-8	Y71H2AM.3	nft-1	CELE_F36D3.4	CELE_ZC239.17	srm-6	CELE_F46B3.9	vha-4	CELE_C08H9.11	gss-1	C16C8.19	C10A4.1	madd-3	F32D8.10	C49A9.1	CELE_Y17D7B.10	str-8	wht-4	ced-8	T10B5.7	M195.4	marc-6	clec-195
GSE43952	C46E10.3	CELE_T27E7.6	CELE_ZC482.2	fbxb-52	CELE_Y51A2A.4	C09E7.5	sru-15	sulp-1	B0222.2	fbxc-14	F31F6.1	C30E1.2	C50E3.9	CELE_Y32B12A.1	ZK1290.1	srw-98	nhr-255	sra-22	str-230	C26B2.8	F45C12.16	CELE_F42E8.1	H05C05.3	CELE_Y37H2A.10	nhr-6	T11F1.6	rga-2	CELE_T06C12.12	F49D11.4	str-170	CELE_Y6B3B.3	ZC196.6	sri-51	F26A1.13	lgc-5	F25B3.2	fbxa-28	srh-99	F28A10.2	C04B4.1	srw-132	srg-55	col-187	srd-25	CELE_K02E2.8	C26E1.1	ckk-1	CELE_C29E4.10	Y50D7A.1
GSE43953	cdr-3	nhr-9	srw-77	fbxc-8	CELE_C36C5.15	CELE_F35E12.12	CELE_B0238.7	srx-35	T08G11.3	gcy-13	CELE_F46B3.7	F32D1.8	fbxc-16	nhr-266	Y22D7AR.14	srsx-7	CELE_C12D5.3	CELE_C45H4.13	CELE_F21D9.1	srw-129	scl-7	clec-131	dgk-3	F46E10.3	C53A5.9	srd-18	nekl-1	npr-18	srj-26	tag-257	clec-75	poml-1	T22H6.1	CELE_Y73B3A.20	F46C8.1	F16B4.7	myo-6	C33H5.1	CELE_Y68A4A.10	srh-174	del-8	ZK1055.4	C15H9.2	C54H2.4	R07C3.3	CELE_T22E7.2	F47B7.3	CELE_ZK105.5	srd-35
GSE43954	M03E7.3	his-73	F13A2.2	Y40B1A.2	srsx-21	cyp-34A7	str-1	srb-7	CELE_Y32B12C.1	F52G3.3	osg-1	lact-9	H14N18.2	clec-129	F21H12.3	M02D8.3	F27C1.13	try-4	C31H5.5	C36C9.5	K09C6.3	CELE_Y32B12C.3	str-44	srh-67	fbxa-47	C33H5.2	E02H9.1	D1022.3	E02C12.10	clec-214	srb-16	F36F12.1	CELE_F28D1.6	nhr-235	clec-35	pstk-1	nmr-1	srj-53	lem-2	CELE_T26E4.9	C16D6.1	CELE_Y75B8A.7	kvs-1	twk-42	nphp-1	B0024.15	F28H6.4	ZK688.1	F56H6.2
GSE44318	W06D11.2	str-82	F53B3.3	F08F3.8	npr-13	CELE_T24A6.7	T09D3.3	Y55F3C.10	fbxb-105	hpo-37	cnc-5	srx-88	T13B5.9	clh-4	nhr-149	CELE_C08A9.8	srg-60	srj-20	ZC190.10	T13H5.3	srz-60	T19D7.5	F53B7.4	T04A6.3	D1014.2	sru-19	srj-24	fipr-26	best-5	srab-1	Y32H12A.6	srbc-51	CELE_C52D10.3	twk-2	nhr-180	CELE_Y32B12C.3	F19C7.4	cwp-5	sri-29	nhr-60	arrd-10	F37A4.6	clec-246	clec-11	M03E7.1	srd-1	F40G12.6	K02F3.2	Y22D7AL.11
GSE45292	F48E8.4	H18N23.2	clec-231	Y62H9A.12	C18E9.7	K09E9.3	CELE_T09E11.10	nas-22	R11E3.2	C30E1.3	C34B2.4	bus-12	F35C5.4	srw-47	Y71G12B.3	nhr-266	CELE_D2062.6	srab-3	CELE_K08F11.1	jph-1	CELE_R04B5.6	fbxb-24	CELE_Y60A9.3	CELE_F20E11.5	CELE_Y116F11A.3	W02H5.2	atx-2	srh-32	CELE_F42E8.1	tub-2	hlh-13	F52G3.5	snf-5	mgl-2	fbxa-56	T24E12.10	CELE_Y57G11C.33	F13H6.5	nep-24	clec-245	F25H8.2	srh-284	wrt-8	ima-3	CELE_F41H8.2	ZK1055.5	fbxb-25	B0348.1	ZC53.6
GSE45651	fbxc-53	CELE_Y49E10.25	T10E9.6	cyp-34A1	CELE_Y17D7B.10	end-3	F49C12.15	srh-261	oac-10	C46E10.2	srt-5	CELE_F07G6.2	CELE_K09D9.3	R02F2.5	CELE_Y105C5B.14	CELE_C13A2.6	CELE_T08G3.7	clec-254	sdz-36	CELE_F59B1.4	sdz-23	T04B8.1	F35D2.2	CELE_ZK666.1	C39D10.1	CELE_Y49F6C.8	nhr-77	clec-262	F58F9.6	B0554.1	rsy-1	hpo-36	cdc-25.4	CELE_Y60A9.3	Y50D4A.4	his-69	F21C10.1	F55G7.1	CELE_T28B8.3	CELE_F40F9.8	CELE_Y105C5A.10	K09C6.6	hmbx-1	clec-136	C35C5.11	clec-217	kin-33	CELE_B0281.8	F46A9.1
GSE46288	clec-70	srbc-40	T13C5.10	T15D6.8	fbxb-111	C04C3.6	srt-39	R11D1.7	C08G5.6	trk-1	T10B10.9	F12E12.12	ZC190.10	str-163	Y71H2AM.3	C02F4.5	str-38	T11F1.7	T25F10.1	CELE_C17H1.7	CELE_F58D12.3	T10B11.4	F22F7.3	grk-2	F47B8.1	C17G1.1	F32B5.3	F40G12.11	vang-1	CELE_F07G6.3	ZC190.2	mpst-2	K12H4.2	srb-18	Y47D7A.11	CELE_K07D4.6	oac-39	lin-22	F12E12.6	F18A1.1	F15E11.5	ZK809.9	ckb-3	C40C9.3	srh-193	sdz-31	meg-4	math-30	nape-2
GSE46289	sre-32	clec-42	CELE_F39E9.6	srh-76	Y116A8B.4	clec-135	F47B8.1	AH9.4	CELE_F25D1.2	C16C8.9	nhr-197	srh-51	grd-8	M151.1	srw-99	srbc-66	clec-159	srv-31	fbxb-76	F57B10.3	srw-101	sru-12	srw-59	srh-5	E02C12.10	str-232	F16G10.6	math-16	F54C8.6	srh-82	nhr-255	CELE_Y73F8A.23	srd-42	Y54E10BL.3	CELE_E03H12.9	sri-9	srw-67	Y40B10A.9	aman-2	srh-159	srt-9	srh-154	CELE_F22B8.3	praf-3	iars-1	ant-1.2	prdx-6	sru-18	plx-1
GSE4766	CELE_F43E2.1	nhr-281	C32E8.1	CELE_K07D4.6	wrt-7	egl-10	sru-31	math-46	CELE_Y39A1A.17	T15B7.10	CELE_C14A6.6	srh-30	CELE_C40H5.2	glb-25	grsp-2	CELE_Y39A1A.22	drap-1	srx-22	T12A2.5	cec-2	srx-93	str-177	F28F9.2	F40G9.8	ceh-57	glb-2	CELE_C41G6.12	R05A10.1	CELE_C09F9.1	CELE_ZK795.2	clec-161	CELE_H03G16.1	srt-23	CELE_Y18D10A.3	K03H9.3	CELE_Y39E4B.10	H40L08.3	C25G4.6	sknr-1	srv-19	ceh-14	CELE_T08B6.4	fce-1	F13A2.5	Y51F10.4	CELE_T26G10.4	lgc-47	srxa-6	T04C10.3
GSE48347	clec-90	CELE_F31F4.17	Y71G12B.18	srh-132	C10G11.8	CELE_R05A10.7	ccb-2	C37A2.6	CELE_W01B6.5	F49C5.4	sdz-32	scl-1	K04F1.10	C07B5.2	srh-178	dmd-8	srg-25	CELE_Y44A6D.5	ZC443.4	math-2	CELE_Y69H2.1	npr-19	CELE_Y57G11C.14	K06H6.5	srx-97	W06H8.6	unc-70	CELE_C28D4.7	CELE_C44C10.6	F57A10.4	tli-1	math-16	Y38C1BA.1	cyp-34A10	ZC190.2	ZK1058.3	nhx-1	spp-4	F56C4.1	smg-1	D1022.5	F47B8.18	F26A1.7	F19G12.2	str-82	CELE_F52C6.14	str-18	T11F1.7	CD4.5
GSE48499	F41H10.12	T10B10.9	npr-21	C24H10.4	B0507.9	fbxb-71	T05C1.5	K09E4.2	C18G1.8	W07G4.2	srw-111	CELE_Y37A1B.9	ops-1	srsx-13	ceh-17	CELE_F11D11.4	CELE_Y38H6C.20	ZK355.5	fbxa-43	fbxa-135	srb-12	sri-18	D1007.9	nmr-1	K04F1.14	cat-2	ins-21	sra-1	fbxb-48	F57C12.2	cyp-33C6	srb-17	glb-5	str-88	F58G1.8	C16D9.8	mam-5	CELE_C54F6.12	CELE_Y105E8A.32	K03B4.9	str-134	ceh-31	CELE_F23B2.10	C53A3.1	srw-12	CELE_T26E4.4	CELE_Y51A2B.2	C54A12.3	CELE_T26E4.10
GSE50513	F43C11.10	gur-3	cah-2	vab-2	CELE_T09E11.10	str-25	sru-40	sptf-1	C27F2.1	T04B8.2	CELE_M01B2.6	tyra-2	C10A4.7	str-206	fbxa-136	tbb-4	M88.4	srh-116	dhc-3	daf-11	clec-38	K04G11.3	F47B7.5	W09D10.4	zip-8	fip-1	T15D6.5	pro-3	str-156	M03C11.1	ZC190.6	C03B1.1	CELE_ZK262.8	CELE_F40D4.12	F28B4.1	bath-33	snt-3	dct-12	CELE_T17A3.12	C37E2.2	rsy-1	CELE_C16C4.1	ZK721.4	srw-8	dgk-1	T05A1.5	srg-32	CELE_C17H1.14	C03C10.5
GSE51046	F32G8.2	frpr-7	CELE_C44H9.7	atf-8	nstp-3	F31F6.3	dct-14	C35A5.5	F21C10.5	tax-6	str-122	CELE_Y71G10AR.1	WBGene00219273	CELE_K08F4.5	wht-5	CELE_T09F5.10	CELE_BE10.1	F59A3.10	T28D6.7	Y18H1A.10	str-177	srh-63	CELE_Y106G6D.3	srh-24	CELE_Y57E12AL.4	F28C10.1	smf-2	CELE_C08H9.11	C41G7.7	T09A5.4	B0563.6	C43H6.6	Y77E11A.8	CELE_W05H12.1	daf-10	frpr-2	F47F6.9	nlp-23	CELE_C08H9.4	sra-33	K05G3.1	F49E10.2	srh-174	sgca-1	tiam-1	tbc-14	F22F4.1	CELE_F11D11.4	F22E5.8
GSE51161	clec-238	pax-1	C10G8.4	CELE_C13A2.4	srxa-16	Y73F8A.22	CELE_H03G16.1	K04H8.2	C33G3.5	mltn-6	srd-44	str-16	cnt-1	F52G3.3	CELE_K03D7.8	ipla-4	srw-75	math-44	toca-2	Y38E10A.2	fbxb-40	K09E2.1	H18N23.2	C28A5.6	spl-3	sydn-1	srj-23	C39B10.4	K04F1.8	srw-12	srx-131	CELE_F36A4.4	CELE_F46A8.4	skr-13	T22B7.7	lips-14	CELE_C13A2.1	T08G2.2	srb-2	C34B2.3	T03F7.5	CELE_F36H5.9	Y75B7B.2	ZK822.1	CELE_Y80D3A.8	srw-61	D1014.4	srh-27	Y44A6C.2
GSE51162	F47G6.3	Y106G6H.9	W03G1.2	F54D12.2	srh-252	F56A8.8	C50E10.1	fbxb-74	Y54G9A.5	F43G9.8	C50E3.11	dip-2	hmg-20	C32D5.4	sydn-1	fbxa-28	F02D10.3	C55B6.5	C16C8.17	ipla-4	Y22D7AR.2	K06A5.2	Y116A8C.33	str-140	srg-22	Y55D5A.2	math-16	ttr-19	CELE_F36A4.5	ZC395.11	F31B9.2	C23H4.4	xol-1	C27C12.3	T12C9.7	ace-2	math-48	Y92H12A.5	clec-161	C03B8.3	ZK354.8	str-159	Y57G7A.2	hpa-1	Y46H3D.1	srt-13	C10H11.7	C28A5.6	W02B3.7
GSE51691	fbxa-179	W10C8.3	srh-243	fbxb-88	srz-48	sre-29	srj-1	srv-7	Y39A3B.3	gst-21	lin-38	CELE_D2062.7	F58E6.8	nep-12	CELE_F38E1.6	srx-131	col-150	H12I13.3	C10G11.6	sri-77	F38B2.3	dmsr-6	srd-11	fbxa-136	Y54F10AM.6	rgs-4	F15B9.8	jbts-14	cdh-5	nlr-1	cutl-7	F56B3.6	M03F4.4	unc-2	srw-1	srj-6	C31H1.1	K06A1.2	sri-60	npp-7	let-381	C30B5.7	mam-1	CELE_Y46G5A.18	F42A9.7	ttc-7	srb-11	sru-12	srx-19
GSE52064	sre-12	fbxa-5	fbxb-88	K08D10.5	CELE_F33E2.10	F52D10.4	cyp-33C7	CELE_Y116A8C.11	unc-24	twk-9	hpo-7	ZK643.6	4R79.2	CELE_ZC482.2	R09H10.1	CELE_Y39E4B.11	F20A1.4	F14F9.6	srh-122	clec-193	F40A3.1	CELE_Y51A2A.4	T13H5.1	B0563.5	srx-16	C04B4.6	glb-22	F55D1.2	F53A2.11	srv-31	acs-12	T07H6.1	C13C4.6	C15F1.2	mctp-1	sri-28	sgca-1	F12E12.6	spe-12	C03B1.5	F27D4.6	lipl-2	cut-6	CELE_C06C3.3	CELE_F55G11.6	T16G1.4	CELE_Y42A5A.1	F42A9.9	csn-2
GSE52747	math-30	Y54E10BL.3	sri-9	fpn-1.3	srt-54	W06D11.5	CELE_F19B2.7	F58D5.6	T20D4.5	clec-231	CELE_F14H3.3	scl-27	ceh-60	Y110A7A.2	T04B8.2	R155.4	CELE_C33C12.1	glc-3	btb-7	pes-10	egl-47	clec-128	Y47D7A.3	F16G10.10	clec-164	C34D4.3	nhr-119	srw-82	T21E3.2	col-89	srx-121	CELE_Y38H6C.18	clec-120	ZK930.7	T23G4.5	C04C3.6	CELE_W04E12.5	CELE_D2062.6	CELE_ZK1251.3	CELE_T08G3.6	srh-68	nhr-111	CELE_C34D4.2	epac-1	ZC266.1	Y48E1C.1	CELE_T24E12.13	C18B2.1	F53G2.2
GSE53732	sydn-1	eat-4	eat-17	T04C9.2	gcy-29	lgc-33	sdz-2	mek-2	M151.1	rdy-2	str-185	ckk-1	str-149	srh-134	ntl-3	pry-1	clec-109	F25G6.1	fbxb-19	dmd-10	srh-122	jip-1	srh-252	F26C11.3	ttr-16	F11F1.4	ztf-6	F42H10.5	srw-107	Y22D7AL.9	nhr-165	CELE_F44D12.10	Y55F3BR.2	F53G2.2	CELE_F55C9.6	CELE_K06B4.3	srh-4	CELE_K09C4.4	egas-2	srt-52	CELE_F46F2.4	gcy-37	math-31	odr-2	gly-14	fbxb-69	dmsr-15	T02H6.4	hpo-20
GSE54011	B0524.6	CELE_C17H12.6	CELE_C29A12.6	C31G12.4	CELE_C32B5.15	C35A11.3	C35E7.3	C40A11.3	C47F8.7	C54A12.3	ceh-28	ceh-57	clec-141	F16G10.8	CELE_F16H6.12	F20A1.8	CELE_F22E5.11	CELE_F28B1.5	F31F6.3	F35F10.14	F40G9.6	F42E11.3	CELE_F46B3.9	CELE_F46F5.5	F54C8.6	F58B6.1	fbxb-65	fbxb-76	fpn-1.3	glct-4	grsp-3	H23N18.4	hpo-25	ins-23	F14D2.17	CELE_T05A6.4	CELE_Y37A1B.9	K10H10.9	mab-10	mod-5	mth-1	nas-16	nhr-75	nhr-82	ops-1	pik-1	pod-1	pqn-16	R08C7.11
GSE54024	pro-3	srt-59	clec-161	spd-5	srd-28	pix-1	scl-10	F13E6.2	srh-274	toca-1	Y54G2A.26	lgc-33	str-160	sre-18	srw-22	Y53G8AM.8	srh-243	sydn-1	ift-81	srt-45	CELE_C27C7.7	CELE_F09F3.5	R07C3.3	sam-10	amt-3	F40G12.9	str-181	C17B7.9	C17G1.1	rab-37	alr-1	ZK721.4	srbc-2	Y95B8A.8	rom-4	cyp-23A1	E02C12.9	ntl-3	srbc-42	K11G9.1	tftc-1	lgc-42	str-165	F32B4.5	sru-35	CELE_T03E6.2	CELE_F25E5.9	srg-55	acs-9
GSE54513	math-17	ahr-1	T20F7.5	ZC116.5	T21C9.9	W03A5.6	F58B4.3	R01E6.2	F13H8.5	F16B4.2	Y55H10A.2	F41E7.2	CELE_C17H1.13	egas-4	C15C6.3	CELE_Y51H4A.1	mek-2	C04E7.1	ZC123.4	F44F1.6	C49H3.12	gly-1	C46H11.10	cutl-20	del-2	dyf-1	unc-31	CELE_C17H12.5	Y41G9A.2	CELE_F26G1.2	fbxc-35	CELE_Y43D4A.5	ncs-7	ZK930.6	H20J04.6	math-21	ZK1053.6	F49C12.15	clec-141	otpl-3	C45G9.15	dhs-15	CELE_R05A10.6	C18E9.7	gsk-3	bcmo-1	pqn-8	ugt-38	T06A4.3
GSE55422	T21H3.5	dip-2	mex-3	W02B3.7	CELE_Y111B2A.24	gmn-1	hda-3	ent-5	cfap-36	R11.3	epc-1	R04D3.2	Y116A8B.4	prkl-1	sdz-16	F26C11.3	sdz-2	srd-16	ule-3	smk-1	srh-119	tba-6	F53H1.3	D2089.3	set-25	let-381	T25F10.1	ZK616.8	K09E4.1	C09B9.4	F54A3.2	ani-2	ZC373.2	C15C6.2	cdh-5	B0554.7	rom-4	F32D8.7	kin-9	hrpu-1	rict-1	del-10	Y95B8A.4	pqn-88	abt-6	fax-1	ehs-1	unc-71	lgc-33
GSE57664	fut-6	srh-261	acr-14	C32D5.7	C18E3.1	T28D9.11	F42G8.7	W10D9.1	ifd-1	C02F12.8	C05D12.1	CELE_Y60A9.3	K04F1.7	srt-47	exc-5	R07B7.12	cah-2	srx-65	R10E4.3	T27A1.1	C03B1.5	bre-1	T22C8.1	CELE_ZK1225.1	ZK675.4	nhr-176	ssl-1	rab-37	Y67D8C.9	CELE_T26E4.1	abt-4	CELE_Y59H11AR.3	C45G7.4	nep-11	M57.1	CELE_C17C3.3	F42C5.5	F25B3.5	ugt-60	oac-2	K02A6.3	ZK402.2	srw-100	T07F8.1	ZK829.3	wht-8	fbxb-47	T01G1.2	moe-3
GSE5793	F16B12.1	aex-3	cah-2	CELE_C41G6.6	srsx-33	vab-15	M151.1	srh-127	C44H9.5	srm-4	CELE_T27E7.3	K09C6.7	C42C1.3	try-6	srx-120	C46E10.8	srh-174	lgc-24	srh-10	C18F10.2	srbc-50	unc-77	srd-7	hlh-19	srw-87	gnrr-7	cdh-5	Y116A8B.4	F10B5.3	grdn-1	frpr-18	CELE_Y50E8A.12	F32D8.2	nep-5	ceh-22	srd-23	R12B2.2	CELE_Y59A8B.21	sue-1	CELE_F31E8.5	grl-18	CELE_Y61A9LA.7	Y81G3A.4	F30A10.4	myo-6	nhr-219	CELE_F59C6.8	CELE_F14D7.8	str-172
GSE5801	frpr-5	gtl-2	E04F6.10	srsx-27	F08G2.8	scd-2	C05E7.3	CELE_C06B8.3	eak-6	F53A9.3	F39G3.4	ggr-3	mlt-3	sod-4	srv-19	H41C03.2	srd-15	F32D8.8	srh-190	str-243	T22F3.10	K08C7.4	srh-89	CELE_ZK218.4	egl-47	F32D8.15	Y47D3B.4	fbxa-5	rgs-5	CELE_T19H5.2	grl-13	scl-8	K10D2.7	C34E10.9	myo-6	lgc-38	F14H8.5	ZK643.7	F49H12.4	che-10	srh-170	nstp-9	tctn-1	R04B3.2	CELE_C50H11.8	C25F9.9	alr-1	srz-58	Y79H2A.4
GSE63531	CELE_Y75B8A.10	srg-67	F55C12.4	CELE_C08E8.11	Y57G7A.5	CELE_F49F1.12	F01F1.3	F32B4.8	srh-131	F17B5.10	F32B4.4	CELE_Y54E2A.9	C50F2.7	T22F3.11	cat-1	CELE_Y73F8A.15	fbxa-59	ZK930.6	K09E2.1	EGAP4.1	F10G8.8	CELE_R05A10.4	R155.3	CELE_F53B2.5	F27E5.3	vps-11	C02B8.7	gpa-9	fbxc-29	C02H6.1	srj-50	sng-1	CELE_F59C6.2	Y70C5B.1	CELE_Y51A2B.6	fbxc-35	mrp-6	ZC434.3	CELE_Y45F3A.5	qui-1	cal-2	T20F5.5	CELE_T26E4.2	T24H10.5	C35C5.11	CELE_F46F5.13	glb-10	madd-4	CELE_T05H4.7
GSE64336	dmsr-15	F27C1.13	F59H6.2	CELE_F40F9.8	CELE_Y68A4A.10	Y18H1A.10	srt-70	dct-14	fbxb-114	srh-27	srx-52	srg-68	srh-261	nhr-229	F56C3.3	clec-148	Y67D8C.6	math-31	W06D11.5	CELE_F56D5.9	srh-174	srsx-40	ccep-290	dhc-3	CELE_M04C7.3	CELE_W04G5.5	str-170	srw-60	C29F5.5	CELE_F23A7.3	srbc-76	str-141	K10D11.4	srx-73	ZK1055.5	srj-25	srh-219	W09H1.4	str-121	CELE_F33E2.10	srx-108	srg-36	F20D6.9	T20D4.5	sri-10	CELE_C13A2.4	srg-33	ekl-1	H14E04.4
GSE64973	sup-12	nkat-1	srw-2	C39B5.10	wdr-5.2	F14H8.5	ZC190.10	srab-1	CELE_C28D4.5	Y56A3A.31	R05D3.3	W07G4.2	CELE_W02H3.2	F49C12.5	CELE_Y42A5A.4	B0336.13	CELE_F17E9.2	kin-34	srw-144	K04F10.2	CELE_Y57A10A.4	srh-79	clec-135	CELE_F36A4.2	srw-73	phf-34	CELE_F55G11.10	D1081.4	T06A1.1	thoc-3	CELE_K02E7.4	F27C1.11	C12D12.3	K08D12.4	C42C1.9	Y59C2A.3	CELE_F21D9.4	ZK1248.13	F17H10.4	srz-32	Y65B4A.7	csn-2	W04A8.1	tbc-18	tiar-2	nhr-127	Y45F10C.4	F40F12.3	sre-16
GSE65417	CELE_F52E1.2	F55A3.2	sknr-1	F46G10.4	F09E5.16	C53D5.1	str-89	egl-36	F41H10.2	CELE_Y48A6C.1	CELE_Y41E3.13	sedl-1	daf-1	Y71H2AM.9	W03D8.8	snx-3	ZK622.1	T21C9.11	clec-104	fbxa-64	gnrr-2	T07E3.2	F56C9.8	CELE_Y53F4B.1	F35G12.5	F07F6.7	Y47D7A.12	magu-3	bath-24	CELE_F44D12.8	T23G11.7	R13H4.5	C50B8.5	npr-27	Y65B4BL.3	CELE_F59B2.13	glb-7	T06D8.3	T19D2.3	Y73F4A.1	CELE_Y106G6D.7	frpr-20	fbxc-36	F21C10.4	nhr-35	acl-11	Y64H9A.2	mec-4	srx-77
GSE6547	F40E12.1	T11F1.6	srab-23	W02H5.2	srt-23	CELE_C08H9.14	Y71G12B.13	srd-35	spl-3	srj-8	D1069.3	CELE_C08A9.8	CELE_Y39B6A.7	Y50D4A.4	pqn-41	CELE_Y116A8C.43	T14E8.2	CELE_ZK1240.6	hrpu-1	clec-161	Y76B12C.6	sygl-1	F28B4.1	R03G5.3	Y65B4A.8	pha-2	scl-26	T27E9.6	srg-8	sre-21	F28A10.10	lips-2	B0563.8	lem-2	H06I04.6	T12A7.7	F46C8.1	F35F11.3	M6.11	phf-15	gcy-20	unc-31	grl-25	sri-63	srt-15	CELE_F08D12.12	nhr-266	Y51F10.4	Y50D7A.3
GSE6563	C05C12.6	W03D2.7	W02G9.5	F47B7.6	pstk-1	ZK1321.1	srw-19	CELE_T09F5.10	CELE_T28A11.13	srg-67	CELE_F22E5.2	CELE_Y53F4B.24	CELE_Y53F4B.21	Y47D7A.9	gba-2	F15D3.8	clec-202	rbg-2	C09D4.3	CELE_Y32B12A.1	gsto-1	frpr-19	srw-101	abt-2	CELE_Y64G10A.1	srx-85	F35F10.1	CELE_Y7A5A.8	srb-13	ddo-1	CELE_Y116F11A.3	K10D11.5	srw-109	dmd-10	CELE_Y43D4A.5	F09G8.7	str-68	C17G10.7	ceh-14	C54D10.8	CELE_Y9C9A.17	C25A11.10	str-27	sre-2	spe-27	rnh-1.2	srg-61	CELE_T24D5.5	nep-2
GSE65851	C39D10.5	Y47G7B.2	ced-9	K08A2.4	T20F7.5	irk-2	F16B12.1	mom-1	F09F7.5	ins-23	K03A11.4	str-118	str-182	pqn-88	T03F7.6	tbc-13	srxa-6	Y116A8B.4	CELE_T27E7.3	C05C9.2	nhr-98	nhr-124	srj-14	cog-1	mlt-4	F21D5.9	M01E5.2	str-169	srw-71	sdz-10	ggr-2	del-7	F32B4.4	C55B6.4	srbc-1	Y48C3A.18	Y50D4A.4	cfap-36	Y53G8AM.8	F12E12.2	R07E4.1	F12A10.6	nhr-280	CELE_F14D7.3	nhr-209	sydn-1	F14B4.1	nhr-2	C46E10.2
GSE68709	F02D8.1	ZK402.1	tbc-8	mks-1	Y39A3CL.4	cutl-29	bcc-1	nhr-272	che-10	lips-16	F14B6.6	phf-10	CELE_F14D7.3	saps-1	F56F11.1	grl-3	nhr-61	maco-1	C14E2.6	F40A3.4	tax-4	dmsr-7	lron-4	T23E1.1	C41H7.2	F48B9.3	cnt-2	sri-33	F26F2.4	C34C12.4	pry-1	F19G12.4	acd-1	srh-49	F59E11.7	gly-9	K06H6.4	F37C12.14	Y41D4B.24	CELE_F33E2.6	CELE_C04H5.1	CELE_Y39A1A.17	F43C11.8	K08E4.3	CELE_ZK105.6	Y59E1B.1	shn-1	cdh-1	E03G2.1
GSE70509	ugt-27	sydn-1	C03B8.3	B0496.2	W06B3.1	srv-30	F21D12.2	del-8	efn-4	T10B5.8	sre-9	H36L18.1	R01H10.5	phf-15	srt-61	Y71A12B.12	ZK1055.2	CELE_C42D4.2	T20F7.5	C54E10.1	F11F1.1	Y50D4A.4	srt-8	sqv-6	skr-14	W03G1.2	drag-1	glr-2	cyp-33E3	CELE_F17E9.2	C15B12.3	F31F7.2	abt-5	rgs-9	Y52E8A.2	F42G8.9	Y59A8B.8	str-155	F43C1.1	C24A8.5	srh-270	fbxa-118	CELE_Y17D7B.2	F48E3.6	F25H2.3	Y48G1BM.6	F20B6.7	clec-27	fbxa-46
GSE70693	srw-2	srab-6	sru-2	twk-47	F22B7.3	glb-20	CELE_F23A7.3	F14B6.6	D1007.9	glb-25	tbc-13	srh-51	Y50D4C.3	CELE_Y20C6A.4	Y59A8B.8	C50F7.9	gap-1	F23F12.8	srz-90	scl-27	nhr-214	rme-6	F48G7.4	pqn-39	EEED8.2	CELE_C18D4.6	srd-5	fbxa-86	F22F1.3	C31H5.1	C40A11.7	lgc-4	str-177	CELE_Y37A1B.8	gpx-8	F15E6.9	sdz-34	F27C1.13	srh-203	twk-21	nhr-30	C18H2.1	unc-58	CELE_R52.6	CELE_F09C6.3	clec-161	T07D3.2	CELE_F53B2.1	gly-15
GSE71482	F49C12.6	sdz-34	srh-51	CELE_F54G8.1	Y5H2A.1	sec-3	srd-51	spe-12	twk-47	CELE_F23C8.11	sre-13	K12H4.6	klp-17	srx-73	CELE_F01G10.4	CELE_Y47H10A.3	lipl-2	C07A9.5	CELE_W04E12.4	F17A2.13	vab-2	F22F1.2	mltn-11	ZC21.8	F57C9.6	C33F10.8	CELE_Y73F8A.15	W09D10.5	F41E7.6	Y92H12BL.4	Y12A6A.2	C03B1.9	C08G5.3	F58A3.3	fbxc-26	sru-2	best-18	Y37E11B.1	gly-6	srj-24	ncx-9	nspe-4	Y47G7B.2	oig-7	CELE_K03A1.4	srv-21	madf-5	unc-7	Y17G7B.13
GSE71618	T07A5.1	srv-24	acc-4	F59H6.2	K11G9.3	F14F4.1	srx-14	srw-7	F22B5.6	CELE_C27C7.7	K12H6.4	ZK643.6	col-164	T05B4.8	sre-21	Y47D9A.4	dgn-3	C40A11.3	clec-158	CELE_T24E12.13	CELE_F36D1.5	D1007.9	srbc-3	str-178	CELE_T08G3.7	F08F3.1	alg-4	C14E2.5	col-137	CELE_F01G10.9	F47B8.1	Y50D4B.1	CELE_Y45F3A.8	nhr-272	srw-22	srt-61	B0261.6	CELE_F11A5.7	hot-8	srj-49	CELE_D2062.7	F20D6.2	T01G6.10	acr-23	Y67D8C.7	CELE_F07G6.5	R160.3	srh-174	F29A7.5
GSE72029	sdz-34	ccep-290	fbxa-86	srh-11	srsx-38	nmtn-1	T25B6.3	ceh-2	H41C03.2	CELE_R52.5	CELE_Y75B8A.32	F58E6.4	CELE_C41G6.6	rab-18	F41G4.4	F56C3.7	srh-21	CELE_T08G5.16	CELE_T21B4.3	maf-1	tax-4	C03B1.1	CELE_K03D3.2	CELE_H31G24.1	CELE_E03H4.5	srd-11	srab-8	srab-21	fbxb-19	vps-32.2	C18G1.1	F22D3.4	C05C8.8	R07B1.5	C25F9.13	C04B4.5	sri-50	C16C8.17	str-140	sdz-15	srh-145	srxa-16	fipr-25	C26E1.1	K08E7.6	CELE_C54F6.3	srt-23	osg-1	F38C2.1
GSE73070	Y92H12A.5	madf-9	ccch-5	vab-19	hil-6	nhr-230	ssl-1	twk-45	pqn-41	C14B4.2	rbc-2	egas-2	col-69	F46C5.4	Y56A3A.33	C35E7.5	CELE_Y57G11C.32	perm-2	tag-266	Y46H3A.5	Y67D8A.2	jbts-14	Y48G1BM.6	let-765	osm-6	Y56A3A.11	nprt-1	ZC376.1	unc-11	ndx-7	ceh-86	F52H2.6	F40G9.17	C44H4.6	nhr-111	cdh-12	Y71H2AM.3	Y113G7B.15	exc-4	cnp-2	mlt-4	T25F10.1	Y54E2A.4	T20F7.5	twk-7	R07D5.2	ttx-3	cdap-2	npp-8
GSE73669	plp-2	madf-3	fbxc-18	unc-38	dmd-5	glb-14	F21C3.6	clec-159	srg-9	C29F5.5	Y19D10B.1	clec-133	CELE_T26F2.3	ddr-2	frpr-15	F32B4.5	catp-1	tbc-17	srg-10	str-171	W02D9.4	F31B9.3	F19H6.4	fbxb-84	rab-28	srj-24	CELE_Y6B3B.4	cyp-34A6	K10C3.4	Y50D7A.8	CELE_Y43F8C.4	F21D5.9	fbxa-135	Y92H12A.5	srh-301	F10D7.4	nas-1	str-240	ttn-1	B0563.1	CELE_E03H4.4	Y71F9AL.7	srx-48	Y62H9A.7	B0331.2	her-1	fbxa-199	twk-23	ztf-3
GSE74459	K01A6.6	fbxc-23	F16B12.1	F02D10.3	str-153	gur-3	srh-194	EGAP2.2	CELE_E03H4.2	srab-7	M151.1	clp-6	prx-1	F48B9.3	C55H1.1	CELE_Y116F11B.9	CELE_C01G10.10	T06D8.2	C28H8.8	CELE_C49F5.5	lgc-24	nhr-288	C04C3.6	srz-96	jip-1	lin-38	C05D11.8	sql-1	pro-3	ggr-2	C46E10.2	clec-213	lys-5	ggr-3	B0507.9	tub-2	VC27A7L.1	sdz-36	F55A4.2	srsx-14	grk-2	npr-21	pax-2	K04A8.10	F07C4.12	F58H1.8	F48A9.1	CELE_C06C6.6	sru-35
GSE77109	K04F1.13	Y37E11AM.3	CELE_ZC513.3	CELE_T26E4.2	srd-40	F44F4.9	Y7A5A.3	Y54E2A.4	ttll-11	F49E10.2	F45E1.2	srbc-57	C06E4.1	ZK616.8	srg-20	spv-1	CELE_W02H3.2	F53A10.2	B0302.2	T20B6.1	cfi-1	sre-3	C30E1.3	ZK829.3	cnp-2	wrt-9	ZK1010.4	C50D2.2	K02F6.3	F38B6.2	CELE_C08H9.11	CELE_F28G4.3	F16B12.1	C55C2.3	CELE_BE10.3	glb-25	str-140	CELE_C17A2.7	osm-12	src-1	fbxb-72	attf-3	T04F3.5	sprr-3	spsb-1	str-145	C16B8.2	srd-35	vab-19
GSE77110	ZK355.1	C30E1.3	fbxc-31	clec-135	myo-6	C50F2.1	gcy-20	Y41D4A.4	sri-51	F22B7.3	CELE_Y59A8B.19	mlt-10	C07A9.5	col-64	F13G3.3	set-11	F49C12.2	din-1	M03F8.1	Y94H6A.2	glb-31	lin-40	nhr-216	C01G5.9	K08D9.6	swsn-1	hmr-1	F56E10.1	C18H9.1	F23F12.8	nhx-6	F45C12.9	CELE_F33E2.10	F47B10.4	srh-136	C54G10.1	sri-5	F56C3.1	aptf-1	C25F9.13	CELE_Y37A1B.9	fbxb-5	Y48G1C.6	dhc-3	ral-1	ubr-4	Y70C5B.1	W08E12.6	sri-47
GSE8004	ZK1053.6	srh-67	T14B4.9	yars-1	F41C3.7	srj-13	sra-30	nhr-268	srbc-51	CELE_F14H3.9	CELE_C04E6.4	thn-5	CELE_ZK550.5	Y50D4A.1	C33F10.11	F36A2.11	F20D6.1	srbc-18	str-238	R11G1.1	CELE_C27D9.1	CELE_Y70G10A.3	K09C6.7	CELE_C08H9.1	hpo-37	nas-18	Y43C5A.4	srh-122	str-32	B0302.4	C09G1.2	CELE_Y43F8B.19	CELE_C27D8.1	sri-69	CELE_F02E9.3	CELE_C06C6.1	math-25	W02H5.2	scpl-1	C29G2.3	str-136	hrpu-2	lgc-41	CELE_Y57E12AL.2	clec-212	CELE_F55B12.2	srt-61	srz-70	CELE_H25K10.6
GSE8159	F02C9.2	sprr-3	clec-64	ugt-41	CELE_Y43F8B.19	fbxc-47	sre-38	str-153	srx-136	F47F2.2	lips-13	cyp-35A1	che-1	CELE_T01C4.1	osm-9	W04A4.3	F20D6.6	CELE_F26G5.1	W05G11.4	CELE_T02G6.11	W03D8.10	clec-61	lgc-48	Y23B4A.1	CELE_B0334.4	nhr-173	clec-37	B0302.2	ssp-19	sri-1	srm-4	pqn-97	R10F2.5	spe-8	ZK1086.2	CELE_C50B6.1	sri-16	Y76B12C.6	CELE_Y52D5A.2	fbxb-93	sra-2	B0244.15	grd-16	nhr-286	C44B11.1	T19C3.3	F48E3.9	str-188	C10G8.3
GSE8231	C31H1.2	C07E3.9	clec-242	CELE_Y53F4B.25	CELE_T06E4.5	srh-92	Y47D3B.4	srbc-7	nkat-1	cog-1	tbc-13	sto-2	T25F10.1	T28B4.1	srh-27	CELE_Y47G6A.26	T27A10.6	str-181	C16C8.10	CELE_Y6B3B.3	K12B6.2	tre-4	CELE_Y105E8A.27	F10D11.6	Y110A7A.2	cat-1	ceh-79	F57C7.4	ooc-3	myo-1	Y50D4C.5	aqp-6	ppk-2	F23F1.4	sams-1	pde-5	CELE_T19H5.3	Y75B7AL.2	tag-191	F52E10.2	srj-14	F14D2.17	Y67D8A.2	C25A6.1	Y22D7AL.7	spe-11	rabx-5	str-228	ZK856.6
GSE83722	CELE_F55G11.10	che-3	CELE_F14F8.9	snf-6	C06E4.1	npr-21	gcy-15	srd-19	ace-2	scl-18	CELE_R04B5.7	srxa-10	otpl-8	CELE_C25D7.9	K02B2.6	tat-6	unc-103	F53B3.3	C36C9.5	sre-51	clec-107	srd-47	str-69	CELE_C08H9.1	snx-3	npr-4	mig-10	grl-25	Y40B1A.2	srx-9	F39F10.5	F49B2.6	F16G10.2	srj-42	spp-11	K12H6.9	H23N18.4	F40H6.5	CELE_F46A8.5	F57C7.4	CELE_R09D1.1	unc-31	gpa-18	srx-95	F40H6.2	myo-6	srh-82	F32B5.2	W10D9.1
GSE84441	Y75B7B.1	F22E5.8	Y116A8C.33	F59A3.10	fbxa-17	F27C1.13	C10E2.4	C28C12.1	C07B5.6	fbxa-169	clec-55	acr-6	srg-68	T22D1.1	T20F7.1	gab-1	nas-32	srj-18	CELE_T27C5.12	W03G9.7	F26E4.5	T20D4.19	lips-14	spe-10	old-2	glct-3	B0554.7	F22H10.1	ZK1321.1	srh-272	K05F1.8	sru-18	CELE_K02E7.4	srab-20	srv-14	F56H1.3	clec-138	CELE_C36A4.10	str-196	CELE_Y37A1B.9	C03C11.1	srz-28	F56H11.6	clh-3	T13F3.4	Y39A3CR.8	CELE_Y51H4A.6	C27F2.6	sop-3
GSE84489	2L52.1	4R79.2	abt-6	abts-2	abu-2	AC7.3	acc-2	acr-11	acr-16	acr-23	acr-5	adpr-1	adt-1	aex-2	AH10.4	AH9.4	T26A5.4	hpo-16	ant-1.2	apt-9	Y62E10A.17	arrd-19	CELE_ZK384.6	atx-3	B0034.4	B0207.10	B0207.2	B0228.8	CELE_B0238.7	B0252.1	B0252.3	B0286.1	B0302.5	B0336.13	B0432.13	CELE_B0457.2	B0496.6	B0507.5	B0507.8	B0507.9	B0524.4	CELE_B0547.2	B0554.1	B0554.7	bath-15	bath-21	bath-30	bath-40	bath-46
GSE8462	col-156	sknr-1	Y50D7A.8	col-37	CELE_Y116A8C.9	C34D4.3	nep-10	H06I04.5	CELE_Y46G5A.14	acs-3	CELE_M162.7	glr-7	R11.2	F33H2.8	M70.3	srj-13	CELE_R52.6	nhr-39	W01D2.3	hum-10	CELE_T26G10.3	srh-207	CELE_B0281.8	clec-31	rga-6	ZK1055.4	F25H2.3	plst-1	CELE_Y57A10C.10	str-153	H20E11.2	ZK930.4	CELE_K06B4.3	F33E11.2	C33F10.11	ceh-81	sulp-1	C44B11.1	fbxb-2	F17B5.6	nhr-92	Y110A2AL.1	Y50D4C.3	F26A3.5	CELE_T27C5.12	CELE_K01D12.8	srd-26	col-184	nos-2
GSE84894	C16A11.5	CELE_ZK1037.1	C45G9.15	F02C9.1	grh-1	F22H10.1	trx-5	fbxa-159	M01F1.8	R07A4.4	R13H4.6	srh-116	CELE_Y60A3A.16	F27C1.1	srh-264	oac-9	srg-26	T10B10.9	T14G12.6	Y48G1A.1	F10D11.3	CELE_R08A2.1	C31G12.3	cpt-3	srt-59	E02C12.9	CELE_Y51A2A.6	ant-1.4	clec-171	CELE_F56D5.2	CELE_K09C4.2	CELE_ZK1225.2	sss-1	F58D5.6	CELE_F41F3.1	T20H4.2	fbxa-81	C29F9.8	nhr-255	lep-2	Y39A3CR.8	CELE_C04H5.7	ZK643.6	C18A3.7	srh-203	Y54G2A.13	oac-11	mig-10	acdh-5
GSE85342	R09B5.12	CELE_T03F6.4	F44E5.3	sdz-34	W03D8.7	T04F8.3	C46E10.8	C43G2.3	srd-45	F49D11.7	srh-67	C06A6.2	fbxb-69	CELE_Y57G11B.3	str-115	amx-2	srh-46	T28C6.3	C39D10.6	twk-42	madd-3	CELE_K08C9.5	F52G3.1	C05D12.2	nhr-150	atg-2	folt-2	tsp-14	sri-71	T21E8.5	gadr-6	CELE_F22E5.7	srbc-21	str-141	F53A2.3	str-148	C28G1.2	str-13	R02F11.2	acr-8	ZK899.7	F27B3.6	F29D10.3	ZK930.4	twk-32	grl-3	cutl-26	ama-1	Y41D4A.3
GSE8659	F38A5.2	fbxa-188	F19B10.1	C10E2.4	cyp-14A1	F26A1.8	CELE_Y73F8A.13	CELE_C17C3.3	srt-14	mam-6	T06D4.2	nhl-3	C45B2.8	usp-3	CELE_F44D12.2	Y71G12B.31	npr-24	srv-14	E02C12.6	tftc-1	E04F6.10	F19H6.3	oac-15	clec-179	CELE_K03A1.4	flp-13	srh-245	kin-9	CELE_Y6B3B.5	B0252.1	Y92H12BL.4	C03A3.3	CELE_C07D10.1	srd-67	syg-2	C11D2.2	CELE_Y17D7B.3	Y71H2AM.3	dhs-17	unc-31	CELE_ZK795.1	acr-17	R13A1.3	ZK945.4	ZC443.4	F08G12.8	CELE_F40H7.12	CELE_Y39A3A.4	srx-85
GSE8696	CELE_F59A6.3	F21H12.2	CELE_Y32B12A.5	sri-18	CELE_F44D12.10	CELE_T08G5.1	phf-30	CELE_K08E7.4	hlh-19	F10C1.3	CELE_F07E5.12	ZK993.2	CELE_K10F12.6	srh-142	srm-6	sfxn-1.3	CELE_Y116A8C.40	CELE_ZK1240.8	ttx-3	lgc-12	Y25C1A.6	ZK899.1	srh-15	F58D5.5	B0244.15	sre-43	Y48G8AR.2	gcy-33	srh-122	rgs-6	coq-4	CELE_C34B4.5	F38E9.4	CELE_C33D3.4	srt-61	col-75	K02F6.1	CELE_Y41C4A.6	K10H10.9	cut-1	K07H8.7	grl-19	srw-54	lips-16	F20A1.2	F49D11.3	CELE_F49F1.9	CELE_F58E1.7	CELE_C27C7.5
GSE87052	srw-144	T13F3.9	C15C8.6	CELE_Y73B3A.20	CELE_C17H1.3	CELE_ZK1320.5	nas-14	F48E3.8	F46C5.4	F16B12.1	T20D4.19	glb-25	srh-88	Y71G12B.25	lgc-11	ZC487.2	srj-32	CELE_C49C3.11	F21G4.5	ZK430.5	CELE_F53B2.1	twk-22	Y54G2A.73	Y12A6A.2	F07A5.4	F59G1.4	F15D4.4	C33G3.5	F53E10.3	R57.2	F19C7.3	math-13	ZK669.5	D2007.2	nas-32	C44B11.1	col-105	tor-2	C14F11.7	str-90	lgl-1	Y119C1B.3	C53A5.6	F41C6.2	ZK1086.2	nhr-281	set-27	aff-1	nipi-4
GSE89614	CELE_F31F4.17	F56C3.4	CELE_Y38H6C.21	srh-38	srh-134	phf-32	K04G2.7	W08E12.9	C17H11.1	CELE_F36H12.3	F39B2.9	F27C8.2	F33C8.2	npr-24	F58B4.4	srh-201	rnt-1	ZC190.5	F19H6.6	Y18H1A.8	sri-51	nep-5	CELE_C08B6.5	sru-6	srd-31	C34G6.3	ncx-10	F49C12.10	F48A9.1	srh-250	fbxc-16	F29A7.3	tctn-1	str-30	str-145	F40H6.2	CELE_ZK105.6	F17B5.1	F39D8.3	F59H6.2	kel-1	W03D8.1	CELE_C13A2.4	R02D5.4	F35H12.1	srw-32	Y43C5A.4	srbc-42	F12E12.12
GSE89731	C02G6.1	F13A2.1	CELE_C52D10.3	C10A4.1	gbb-2	srd-55	Y92H12A.5	mpst-2	ctps-1	F59A2.2	W04B5.2	sra-30	lgc-18	CELE_Y57E12AL.2	Y34B4A.4	srh-27	col-54	C02F4.5	sra-18	frpr-19	ugt-15	T20F7.5	gst-8	ugt-59	clec-159	srh-37	CELE_Y59H11AR.3	mop-25.1	ZK816.4	H04D03.2	srt-27	zipt-15	R13H7.2	che-14	T07D10.1	CELE_C01F6.2	F54D8.6	CELE_F14E5.1	F37A4.3	glt-3	taf-12	fhod-1	sru-8	clec-194	ZK829.3	K04F1.10	F36D4.4	scl-18	ddp-1
GSE9246	CELE_W04E12.5	CELE_Y73B3A.11	ZK418.2	T01D1.5	CELE_F58E2.5	R11A8.1	lgc-33	srh-135	W08E3.4	M03E7.3	CELE_T11F9.1	syp-2	CELE_Y50E8A.6	CELE_F17E9.5	C32E8.4	F14F9.6	tub-1	E02H9.7	sdf-9	C42C1.8	C41A3.2	che-13	C31H1.8	B0244.5	C04A11.2	twk-21	eef-2	grl-11	F42G10.1	C48D1.1	C15F1.8	CELE_B0285.6	Y37E11AL.1	abu-3	srg-16	C46H11.2	F13A2.3	rla-0	abu-4	pis-1	F10E7.1	C48B4.8	B0304.2	K07F5.8	srd-74	C03C10.5	D1007.15	srab-3	CELE_C32B5.7
GSE9301	nas-10	kin-16	R08C7.4	CELE_Y41C4A.12	H05C05.1	E02C12.12	T23F4.3	F28C6.5	B0302.2	F58H1.6	sre-13	nhr-173	dct-5	unc-6	flr-4	CELE_C04G2.10	F19H6.5	K11H12.9	sre-55	F14F4.1	K02F3.2	nhr-225	CELE_F59C6.8	CELE_Y39B6A.9	cdh-7	F11F1.1	nep-18	rabx-5	cng-4	Y25C1A.2	T03F7.5	nhr-280	Y67D8C.9	CELE_F46F5.16	C46H11.6	C10F3.7	H20J04.6	Y65B4A.8	srg-25	bus-17	clec-196	best-4	sydn-1	itsn-1	CELE_C29A12.6	C30G4.4	ric-3	F22B5.6	maf-1
GSE94701	C10C5.1	CELE_Y68A4A.10	CELE_Y32B12C.1	srh-30	F59A2.2	ZK177.9	C16C8.9	T16A1.4	F19G12.4	CELE_F53F4.1	B0563.8	Y19D10B.4	K02C4.2	T25G12.1	srbc-76	npr-19	col-116	srg-30	lgc-54	W09B6.5	C35C5.8	CELE_M176.8	F35C5.3	CELE_C16C10.9	CELE_C04E12.5	ZC178.2	srg-8	nape-2	srbc-77	fbxa-185	CELE_Y75B12A.2	srx-12	F55F8.8	math-49	F14B8.4	F40G12.4	CELE_C33E10.8	CELE_Y6B3B.3	oac-50	CELE_Y18D10A.4	T15D6.10	CELE_F33E2.4	ocr-1	tre-4	tat-6	otpl-4	sru-22	C54G6.3	twk-10
GSE94702	H14N18.2	F54D12.8	CELE_C17A2.2	K02C4.2	nhr-227	fbxa-62	frpr-12	F33D11.7	CELE_C17C3.6	Y48G9A.12	CELE_Y49F6C.7	nhr-89	T15D6.1	hsd-1	T16G1.6	CELE_C04E12.10	F18E9.7	T16A1.4	CELE_F14D7.5	CELE_R102.8	T01D1.5	M01G4.1	str-96	fbxc-27	F22D3.4	scrm-8	C16A11.10	abt-5	C35A11.3	C48B6.4	srt-23	lgl-1	F37A8.2	clec-117	fbxa-202	srb-6	ZK1290.1	F53B6.4	B0228.8	clec-141	Y1B5A.1	srh-301	vab-19	CELE_ZC15.1	Y17G9A.2	clec-149	CELE_F56D5.9	daf-8	CELE_ZK262.8
GSE9485	ZK1128.3	C52E2.2	sknr-1	col-137	R01H2.4	srt-45	srg-20	glct-5	Y34F4.1	sre-37	K09E4.1	T28D9.11	msp-63	C34F11.2	R05D3.5	cyp-14A3	srab-6	F18A12.2	CELE_Y47G6A.26	F07C4.12	CELE_F17E9.4	skr-13	cysl-4	D1022.2	clec-159	Y39E4A.1	T02H6.5	twk-6	CELE_H28G03.3	srh-244	T22F7.5	gipc-2	C33A11.2	T16D1.1	hil-6	CELE_C04G2.8	CELE_F56D6.13	spe-19	C48B6.9	srab-7	ZK470.14	Y65B4A.9	W02D9.6	math-30	T15B7.8	str-46	lron-13	C24H10.3	F40E3.3
GSE95636	scl-14	T07D3.6	CELE_T26E4.3	plc-3	cyp-13A10	nhr-155	srx-18	CELE_Y43F8B.10	T05A1.5	nhr-272	C27B7.7	srh-270	F01E11.3	C25F6.6	Y65A5A.2	F58E6.4	mod-1	ZC53.4	C25F9.2	C10E2.5	F13C5.3	gcy-33	unc-46	arrd-3	C03B1.5	lad-2	gab-1	CELE_C06A1.6	Y40C5A.3	sre-30	pqn-11	srw-15	Y52E8A.3	CELE_K02E7.1	T27A8.4	cah-2	B0228.9	CELE_W10G11.4	CELE_C17H1.14	R04E5.7	F19C6.3	C01G5.3	C16C8.17	srh-203	zip-7	hlh-31	F10C1.3	snf-2	srz-47
GSE96068	srh-45	C10A4.6	CELE_Y53F4B.16	srbc-77	zip-6	C14B4.2	let-765	Y87G2A.13	Y55B1BR.2	R01H10.4	ceh-23	F54F11.1	CELE_C31B8.2	K11D2.4	C31G12.4	C35E7.10	sdz-19	sru-20	F26F12.4	K10H10.6	egas-2	T14B4.8	clp-3	F55G7.1	srw-111	Y76B12C.6	Y51A2D.8	M01G4.1	CELE_K03D7.8	srt-15	CELE_C08F11.10	D1044.5	grl-20	C03E10.3	CELE_C05B5.1	C16C8.2	fbxa-100	CELE_T27E7.1	cdh-12	ZK945.8	sri-12	ceh-17	srxa-9	C18H7.7	clp-6	CELE_Y73C8C.4	Y22D7AR.7	CELE_F49B2.3	clec-127
GSE9665	unc-11	Y119C1B.1	lec-7	nac-3	prk-1	bcc-1	col-97	F40F12.3	let-765	phy-3	F59B10.4	madd-4	lec-3	tbc-16	sydn-1	dmd-8	sel-7	deg-3	sue-1	dmd-10	F49C12.15	dyf-7	ceh-14	T28B4.1	T13G4.7	mlk-1	jip-1	F13H6.5	pkc-2	rbc-2	unc-79	R03C1.1	flp-2	srd-47	Y6E2A.4	glb-4	T21C9.9	Y46H3A.5	ace-2	clec-72	F12E12.3	npr-5	lfi-1	adt-3	F16B12.1	Y53H1B.4	Y73B3A.7	Y57E12B.4	daam-1
GSE9682	F42G8.9	Y41G9A.2	sre-44	srw-141	K02F6.1	CELE_F23B12.1	M04F3.2	R07C3.13	src-2	R05D3.5	CELE_Y61A9LA.7	col-58	W02B12.12	fbxa-96	Y70C5B.1	sri-46	nas-4	lrk-1	Y47D3A.14	srx-64	Y40C5A.3	C30H6.5	F20A1.2	K11C4.1	arrd-6	Y56A3A.28	alg-4	Y102A11A.5	str-16	Y25C1A.2	col-60	T02E1.6	grl-3	lips-3	C28A5.6	ZK849.1	ZC412.5	CELE_C09H5.7	ant-1.4	H23L24.2	F54B3.2	CELE_ZC482.2	CELE_C44C10.10	CELE_F13A7.1	F58G1.3	srh-268	nhr-175	F20A1.4	srx-7
GSE9896	ZK402.1	CELE_C35D6.4	srt-52	W05E10.1	Y46H3D.8	Y110A2AL.10	lron-13	T27A8.5	srbc-60	fbxa-62	CELE_H31G24.1	gpa-14	F57A8.7	srw-40	CELE_F26D2.14	F46G10.4	srw-47	F20A1.4	zipt-15	sos-1	rhgf-2	otpl-8	srx-5	grl-12	C50F2.1	oac-54	CELE_C12D5.5	C01C4.2	F14F4.1	B0507.8	sra-28	pqn-15	srv-8	F22F7.2	C03B1.5	feh-1	K10H10.6	F56F10.2	twk-7	CELE_F59B2.9	lgc-4	H14E04.3	R10F2.4	CELE_Y116A8C.43	CELE_F59A6.3	CELE_Y6B3B.7	sox-3	F45E4.6	fbxa-139
GSE9897	npr-21	CELE_F25E5.9	T15B7.10	fbxa-172	R05G6.1	CELE_T11F9.10	CELE_T01H10.8	srh-192	srbc-19	nhr-27	gnrr-7	str-255	K01A6.5	F38B2.3	CELE_T06C12.12	str-206	col-83	daf-2	R03G5.3	T25D1.1	ser-1	oac-35	fbxb-76	cyp-33D1	frpr-10	sdz-20	CELE_F46A8.3	dml-1	sra-36	cwp-1	CELE_F59B1.4	F37H8.2	klp-6	rog-1	Y54E5A.2	F35F11.3	F22B3.10	CELE_F38A1.8	F56H6.7	R53.8	T25B6.4	CELE_T08B6.1	K01A12.3	str-264	F43C11.11	clec-93	F18E9.7	srt-28	CELE_F16H6.9
GSE99201	F37A8.2	F29D10.2	Y73B6BL.14	bath-20	ced-3	Y34D9A.8	ergo-1	T28F2.1	lgc-14	Y116A8C.33	CELE_R09E10.8	Y18H1A.1	srh-303	kin-34	CELE_K02E7.4	K07A1.6	csp-1	cul-2	smg-9	F44F1.6	Y62H9A.5	clec-177	W03G9.5	F52G3.4	ZK829.3	T22B7.4	col-20	sra-18	npp-8	CELE_F19B10.5	Y22D7AL.4	C09D4.6	CELE_F53F4.4	D1014.4	gly-14	F30A10.2	bath-33	Y38C9B.3	srg-33	R193.1	CELE_ZK105.6	T22B3.2	F17B5.6	ZK354.8	mbl-1	Y74C9A.1	F02D10.3	Y22D7AR.2	ZK1098.6
GSE18157	acr-6	C05D12.4	C49C8.6	clec-22	CELE_F14F8.9	CELE_F21D9.3	F29G9.1	F39F10.5	F49D11.4	F52E10.2	F54C8.6	F56F4.3	F56H6.2	CELE_F58E2.5	fbxa-8	fbxb-118	lgc-14	nep-20	nspe-3	oac-13	sra-26	srbc-22	srbc-33	srbc-55	srbc-84	sre-37	srh-172	srh-304	srt-33	srt-39	ssq-4	str-121	str-160	str-165	CELE_T06C12.12	T10B11.4	T15D6.1	T21D9.2	CELE_T26E3.7	tsp-19	ttr-56	W09C3.3	CELE_Y43F8B.20	CELE_Y45F3A.5	CELE_Y54E2A.5	Y71G12B.31	CELE_Y73B3A.3	CELE_ZC404.1	F41G4.7
[truncated: 4,951 more columns]
